# Supplementary material for: De novo Transcriptome Assembly and the Putative Biosynthetic Pathway of Steroidal Sapogenins of Dioscorea composita
Source: PLoS One. 2015 Apr 10;10(4):e0124560. doi: 10.1371/journal.pone.0124560 (PMC4393236; doi:10.1371/journal.pone.0124560)
Supplement: S2 Table — (XLSX) [file pone.0124560.s002.xlsx]

## Sheet: Sheet1
Query_id	Query_length	Query_start	Query_end	Subject_id	Subject_length	Subject_start	Subject_end	Identity	Positive	Gap	Align_length	Score	E_value	Query_annotation	Subject_annotation
comp15_c0	287	285	37	AT3G24255.1	746	23	105	0.34	0.56	0	83	57.8	4e-11	--	| Symbols: | RNA-directed DNA polymerase (reverse transcriptase)-related family protein | chr3:8789471-8793208 FORWARD LENGTH=746
comp15_c1	608	208	405	ATMG01250.1	122	13	79	0.49	0.63	0.04	69	62.8	8e-13	--	| Symbols: ORF102 | RNA-directed DNA polymerase (reverse transcriptase) | chrM:310514-310882 FORWARD LENGTH=122
comp26_c0	243	193	2	AT5G23010.1	506	349	412	0.37	0.5	0	64	44.7	9e-07	--	| Symbols: MAM1, IMS3 | methylthioalkylmalate synthase 1 | chr5:7703173-7706769 FORWARD LENGTH=506
comp31_c0	209	17	208	AT3G16640.1	168	101	164	0.31	0.54	0	64	46.6	6e-08	--	| Symbols: TCTP | translationally controlled tumor protein | chr3:5669709-5670729 REVERSE LENGTH=168
comp31_c1	281	232	17	AT3G16640.1	168	3	77	0.36	0.6	0.04	75	44.3	1e-06	--	| Symbols: TCTP | translationally controlled tumor protein | chr3:5669709-5670729 REVERSE LENGTH=168
comp36_c0	384	1	279	AT5G66280.1	361	269	344	0.4	0.56	0	93	69.7	6e-15	--	| Symbols: GMD1 | GDP-D-mannose 4,6-dehydratase 1 | chr5:26476434-26477519 FORWARD LENGTH=361
comp36_c1	831	815	3	AT5G66280.1	361	3	272	0.58	0.75	0	273	329	1e-113	--	| Symbols: GMD1 | GDP-D-mannose 4,6-dehydratase 1 | chr5:26476434-26477519 FORWARD LENGTH=361
comp48_c0	326	326	84	AT5G61320.1	497	129	207	0.34	0.61	0	81	51.6	8e-09	--	| Symbols: CYP89A3 | cytochrome P450, family 89, subfamily A, polypeptide 3 | chr5:24655098-24656638 REVERSE LENGTH=497
comp48_c1	244	242	72	AT3G03470.1	511	45	102	0.44	0.68	0.01	58	58.2	2e-11	--	| Symbols: CYP89A9 | cytochrome P450, family 87, subfamily A, polypeptide 9 | chr3:824692-826345 REVERSE LENGTH=511
comp59_c0	344	36	248	AT2G25940.1	478	351	420	0.53	0.74	0	71	82	2e-19	--	| Symbols: ALPHA-VPE, ALPHAVPE | alpha-vacuolar processing enzyme | chr2:11063496-11066020 REVERSE LENGTH=478
comp59_c1	354	1	198	AT1G62710.1	486	418	485	0.61	0.73	0.02	68	93.2	3e-23	--	| Symbols: BETA-VPE, BETAVPE | beta vacuolar processing enzyme | chr1:23224070-23226857 REVERSE LENGTH=486
comp62_c0	393	220	8	AT4G10310.1	506	155	225	0.42	0.73	0	71	73.2	5e-16	--	| Symbols: HKT1, ATHKT1 | high-affinity K+ transporter 1 | chr4:6392008-6395667 FORWARD LENGTH=506
comp66_c0	211	189	1	AT3G53480.1	1450	822	882	0.5	0.71	0	63	65.9	2e-14	--	| Symbols: PIS1, PDR9, ATPDR9, ABCG37 | pleiotropic drug resistance 9 | chr3:19825366-19831644 FORWARD LENGTH=1450
comp66_c1	376	63	374	AT3G53480.1	1450	704	807	0.42	0.57	0	104	101	5e-26	--	| Symbols: PIS1, PDR9, ATPDR9, ABCG37 | pleiotropic drug resistance 9 | chr3:19825366-19831644 FORWARD LENGTH=1450
comp90_c0	257	1	255	AT4G36430.1	331	149	239	0.45	0.68	0.06	91	87.8	3e-22	--	| Symbols: | Peroxidase superfamily protein | chr4:17204648-17205917 REVERSE LENGTH=331
comp107_c0	243	208	41	AT3G45850.2	1058	926	982	0.47	0.68	0.01	57	53.5	7e-10	--	| Symbols: | P-loop containing nucleoside triphosphate hydrolases superfamily protein | chr3:16855814-16860950 REVERSE LENGTH=1058
comp129_c0	459	458	195	AT3G24830.1	206	104	191	0.53	0.68	0	88	99	2e-26	--	| Symbols: | Ribosomal protein L13 family protein | chr3:9064613-9065871 FORWARD LENGTH=206
comp130_c0	329	51	329	AT2G16440.1	847	104	195	0.58	0.74	0.01	94	102	1e-26	--	| Symbols: MCM4 | Minichromosome maintenance (MCM2/3/5) family protein | chr2:7126536-7130665 REVERSE LENGTH=847
comp133_c0	291	2	145	AT2G36200.1	1009	960	1009	0.6	0.82	0.04	50	61.6	2e-12	--	| Symbols: | P-loop containing nucleoside triphosphate hydrolases superfamily protein | chr2:15180078-15185189 REVERSE LENGTH=1009
comp137_c0	205	104	205	AT4G28520.2	394	191	224	0.55	0.7	0	34	47.4	6e-08	--	| Symbols: CRU3, CRC | cruciferin 3 | chr4:14087596-14089229 FORWARD LENGTH=394
comp144_c0	248	247	2	AT1G09080.2	665	327	408	0.8	0.93	0	82	139	2e-40	--	| Symbols: BIP3 | Heat shock protein 70 (Hsp 70) family protein | chr1:2929268-2931804 REVERSE LENGTH=665
comp159_c0	578	571	2	AT5G17310.1	390	108	296	0.63	0.8	0	190	248	6e-82	--	| Symbols: UGP2, AtUGP2 | UDP-glucose pyrophosphorylase 2 | chr5:5696955-5699671 REVERSE LENGTH=390
comp168_c0	447	318	4	AT3G24255.1	746	21	125	0.25	0.42	0	105	52.4	2e-08	--	| Symbols: | RNA-directed DNA polymerase (reverse transcriptase)-related family protein | chr3:8789471-8793208 FORWARD LENGTH=746
comp177_c1	292	288	1	AT1G49920.1	785	583	693	0.29	0.44	0.13	111	45.8	6e-07	--	| Symbols: | MuDR family transposase | chr1:18481798-18484233 REVERSE LENGTH=785
comp181_c0	268	1	123	AT2G25210.1	44	3	43	0.75	0.87	0	41	74.3	2e-19	--	| Symbols: | Ribosomal protein L39 family protein | chr2:10740157-10740379 FORWARD LENGTH=44
comp200_c0	541	533	318	AT2G01050.1	515	191	258	0.37	0.59	0	72	55.1	4e-09	--	| Symbols: | zinc ion binding;nucleic acid binding | chr2:68337-69884 REVERSE LENGTH=515
comp202_c0	520	504	94	AT3G21510.1	154	7	147	0.36	0.6	0.02	141	99.8	5e-27	--	| Symbols: AHP1 | histidine-containing phosphotransmitter 1 | chr3:7578432-7579537 REVERSE LENGTH=154
comp224_c0	723	714	31	AT5G06150.1	445	206	433	0.55	0.74	0	228	264	8e-87	--	| Symbols: CYC1BAT, CYCB1;2 | Cyclin family protein | chr5:1859542-1861570 REVERSE LENGTH=445
comp228_c0	294	4	294	AT3G15730.1	810	645	742	0.59	0.77	0.01	98	127	1e-35	--	| Symbols: PLDALPHA1, PLD | phospholipase D alpha 1 | chr3:5330835-5333474 FORWARD LENGTH=810
comp228_c1	321	317	9	AT1G55180.1	762	499	601	0.67	0.8	0	103	145	6e-42	--	| Symbols: PLDEPSILON, PLDALPHA4 | phospholipase D alpha 4 | chr1:20585057-20587629 REVERSE LENGTH=762
comp268_c0	225	14	220	AT5G67360.1	757	611	679	0.42	0.63	0	69	67.8	5e-15	--	| Symbols: ARA12 | Subtilase family protein | chr5:26872192-26874465 REVERSE LENGTH=757
comp269_c0	258	243	1	AT4G28430.1	457	262	342	0.5	0.69	0	81	89.4	2e-22	--	| Symbols: | Reticulon family protein | chr4:14057846-14059772 FORWARD LENGTH=457
comp269_c1	208	2	199	AT2G20590.2	323	166	231	0.36	0.59	0	66	52	1e-09	--	| Symbols: | Reticulon family protein | chr2:8867781-8869166 REVERSE LENGTH=323
comp272_c0	274	2	274	AT5G19450.2	533	317	408	0.54	0.7	0.01	92	98.6	1e-25	--	| Symbols: CDPK19, CPK8 | calcium-dependent protein kinase 19 | chr5:6558672-6561471 REVERSE LENGTH=533
comp275_c0	215	36	149	AT4G22753.1	291	195	232	0.52	0.81	0	38	58.5	6e-12	--	| Symbols: SMO1-3, ATSMO1, SMO1, ATSMO1-3 | sterol 4-alpha methyl oxidase 1-3 | chr4:11952019-11953609 REVERSE LENGTH=291
comp275_c1	288	275	9	AT2G29390.4	177	5	92	0.43	0.59	0	89	85.5	2e-22	--	| Symbols: ATSMO2 | sterol 4-alpha-methyl-oxidase 2-2 | chr2:12610758-12611731 REVERSE LENGTH=177
comp291_c0	514	122	514	AT3G48750.1	294	1	131	0.77	0.88	0	131	210	1e-68	--	| Symbols: CDKA;1, CDC2AAT, CDK2, CDC2, CDC2A, CDKA1 | cell division control 2 | chr3:18072238-18074296 FORWARD LENGTH=294
comp291_c1	223	222	1	AT3G48750.1	294	126	199	0.83	0.94	0	74	140	7e-43	--	| Symbols: CDKA;1, CDC2AAT, CDK2, CDC2, CDC2A, CDKA1 | cell division control 2 | chr3:18072238-18074296 FORWARD LENGTH=294
comp298_c0	394	351	1	AT2G01050.1	515	84	200	0.31	0.5	0	117	74.7	1e-16	--	| Symbols: | zinc ion binding;nucleic acid binding | chr2:68337-69884 REVERSE LENGTH=515
comp299_c0	485	434	33	AT5G15520.1	143	4	136	0.5	0.7	0	134	146	9e-46	--	| Symbols: | Ribosomal protein S19e family protein | chr5:5037242-5038136 REVERSE LENGTH=143
comp301_c0	454	328	2	AT5G28290.1	568	1	109	0.85	0.92	0	109	195	3e-60	--	| Symbols: ATNEK3, NEK3 | NIMA-related kinase 3 | chr5:10278880-10281880 REVERSE LENGTH=568
comp315_c0	335	285	22	AT2G29760.1	738	34	121	0.36	0.6	0	88	72.8	4e-16	--	| Symbols: OTP81 | Tetratricopeptide repeat (TPR)-like superfamily protein | chr2:12712884-12715100 FORWARD LENGTH=738
comp330_c0	237	228	1	AT5G62410.1	1175	879	954	0.71	0.82	0	76	116	4e-32	--	| Symbols: SMC2, TTN3, ATCAP-E1, ATSMC4 | structural maintenance of chromosomes 2 | chr5:25056308-25062436 FORWARD LENGTH=1175
comp336_c0	295	2	295	AT5G08690.1	556	119	216	0.69	0.79	0	98	137	2e-39	--	| Symbols: | ATP synthase alpha/beta family protein | chr5:2825739-2828352 FORWARD LENGTH=556
comp348_c0	241	1	240	AT1G55150.1	501	60	139	0.5	0.76	0	80	102	2e-27	--	| Symbols: | DEA(D/H)-box RNA helicase family protein | chr1:20574634-20577141 FORWARD LENGTH=501
comp349_c0	281	2	250	AT4G19590.1	345	75	162	0.46	0.59	0.05	88	82	6e-20	--	| Symbols: | Chaperone DnaJ-domain superfamily protein | chr4:10671199-10672290 FORWARD LENGTH=345
comp349_c1	328	61	327	AT5G37380.5	431	1	89	0.67	0.77	0	89	124	4e-35	--	| Symbols: | Chaperone DnaJ-domain superfamily protein | chr5:14817035-14818330 REVERSE LENGTH=431
comp358_c0	359	14	274	AT1G12210.1	885	150	235	0.4	0.52	0	87	57.4	1e-10	--	| Symbols: RFL1 | RPS5-like 1 | chr1:4140948-4143605 FORWARD LENGTH=885
comp361_c0	346	26	205	AT2G14080.1	1215	794	854	0.37	0.59	0.01	61	45.4	2e-06	--	| Symbols: | Disease resistance protein (TIR-NBS-LRR class) family | chr2:5925225-5929600 FORWARD LENGTH=1215
comp381_c0	228	226	92	AT1G06350.1	300	118	164	0.42	0.68	0.04	47	42.4	5e-06	--	| Symbols: | Fatty acid desaturase family protein | chr1:1935510-1936789 REVERSE LENGTH=300
comp394_c0	223	223	5	AT5G45560.1	719	646	718	0.82	0.91	0	73	117	2e-32	--	| Symbols: | Pleckstrin homology (PH) domain-containing protein / lipid-binding START domain-containing protein | chr5:18465561-18470752 FORWARD LENGTH=719
comp464_c0	219	5	217	AT3G04400.1	140	9	79	0.77	0.91	0	71	115	4e-35	--	| Symbols: emb2171 | Ribosomal protein L14p/L23e family protein | chr3:1167339-1168308 FORWARD LENGTH=140
comp466_c0	292	1	150	AT2G23170.1	595	542	591	0.82	0.94	0	50	90.5	1e-22	--	| Symbols: GH3.3 | Auxin-responsive GH3 family protein | chr2:9864125-9866502 REVERSE LENGTH=595
comp470_c0	208	1	207	AT4G37360.1	499	405	465	0.4	0.57	0.01	70	57.4	2e-11	--	| Symbols: CYP81D2 | cytochrome P450, family 81, subfamily D, polypeptide 2 | chr4:17567124-17568858 REVERSE LENGTH=499
comp492_c0	292	272	117	AT1G60710.1	345	74	124	0.57	0.73	0	52	55.5	3e-18	--	| Symbols: ATB2 | NAD(P)-linked oxidoreductase superfamily protein | chr1:22355073-22356627 REVERSE LENGTH=345
comp501_c0	209	2	208	AT1G07930.2	372	130	200	0.73	0.85	0.02	71	110	7e-31	--	| Symbols: | GTP binding Elongation factor Tu family protein | chr1:2459014-2460458 FORWARD LENGTH=372
comp560_c0	202	10	192	AT1G64260.1	719	373	433	0.4	0.55	0	61	53.5	4e-10	--	| Symbols: | MuDR family transposase | chr1:23847756-23849915 FORWARD LENGTH=719
comp593_c0	433	3	128	AT3G24650.1	720	631	672	0.54	0.73	0	42	55.5	1e-09	--	| Symbols: ABI3, SIS10 | AP2/B3-like transcriptional factor family protein | chr3:8997911-9000780 FORWARD LENGTH=720
comp593_c1	222	27	221	AT1G28300.1	363	170	234	0.61	0.81	0	65	91.3	1e-23	--	| Symbols: LEC2 | AP2/B3-like transcriptional factor family protein | chr1:9897054-9899838 REVERSE LENGTH=363
comp595_c0	340	111	317	AT2G21580.2	107	38	106	0.55	0.75	0	69	77	1e-19	--	| Symbols: | Ribosomal protein S25 family protein | chr2:9236629-9237510 FORWARD LENGTH=107
comp597_c0	366	228	1	AT2G07360.1	1196	51	135	0.4	0.48	0.1	85	44.7	4e-06	--	| Symbols: | SH3 domain-containing protein | chr2:3047623-3057099 REVERSE LENGTH=1196
comp631_c0	718	101	718	AT2G19130.1	828	4	208	0.4	0.58	0.04	215	147	3e-40	--	| Symbols: | S-locus lectin protein kinase family protein | chr2:8293789-8296275 FORWARD LENGTH=828
comp657_c0	314	241	8	AT5G54970.1	125	4	85	0.32	0.51	0.04	82	42	6e-06	--	| Symbols: | unknown protein; BEST Arabidopsis thaliana protein match is: unknown protein (TAIR:AT4G26960.1); Has 1807 Blast hits to 1807 proteins in 277 species: Archae - 0; Bacteria - 0; Metazoa - 736; Fungi - 347; Plants - 385; Viruses - 0; Other Eukaryotes - 339 (source: NCBI BLink). | chr5:22313271-22313648 FORWARD LENGTH=125
comp668_c0	509	2	214	AT2G30933.1	227	99	169	0.66	0.84	0	71	112	2e-31	--	| Symbols: | Carbohydrate-binding X8 domain superfamily protein | chr2:13164179-13166517 REVERSE LENGTH=227
comp680_c0	227	5	223	AT1G09410.1	705	494	566	0.67	0.79	0	73	103	2e-27	--	| Symbols: | pentatricopeptide (PPR) repeat-containing protein | chr1:3035443-3037560 FORWARD LENGTH=705
comp686_c0	390	22	384	AT3G25520.1	301	1	121	0.63	0.75	0	121	156	4e-48	--	| Symbols: ATL5, PGY3, OLI5, RPL5A | ribosomal protein L5 | chr3:9269573-9271327 REVERSE LENGTH=301
comp702_c0	401	63	401	AT3G29260.1	259	8	115	0.33	0.51	0.01	115	55.5	6e-10	--	| Symbols: | NAD(P)-binding Rossmann-fold superfamily protein | chr3:11215952-11216834 REVERSE LENGTH=259
comp711_c0	588	255	485	AT4G23160.1	1262	477	553	0.36	0.54	0	77	50.4	2e-07	--	| Symbols: CRK8 | cysteine-rich RLK (RECEPTOR-like protein kinase) 8 | chr4:12129485-12134086 FORWARD LENGTH=1262
comp770_c1	296	74	187	AT5G24090.1	302	25	64	0.55	0.75	0.05	40	53.5	1e-09	--	| Symbols: ATCHIA, CHIA | chitinase A | chr5:8143805-8145153 REVERSE LENGTH=302
comp779_c0	350	349	236	AT5G17810.2	268	35	72	0.94	0.97	0	38	80.1	3e-19	--	| Symbols: WOX12 | WUSCHEL related homeobox 12 | chr5:5880576-5882602 REVERSE LENGTH=268
comp781_c0	262	258	1	AT5G42080.1	610	429	514	0.82	0.95	0	86	151	9e-45	--	| Symbols: ADL1, ADL1A, AG68, DRP1A, RSW9, DL1 | dynamin-like protein | chr5:16820661-16824536 REVERSE LENGTH=610
comp788_c0	515	118	513	AT2G18060.1	365	1	133	0.9	0.96	0	133	262	4e-88	--	| Symbols: VND1, ANAC037 | vascular related NAC-domain protein 1 | chr2:7848399-7850303 REVERSE LENGTH=365
comp802_c0	737	23	475	AT3G01350.1	563	327	477	0.27	0.44	0.04	158	53.9	3e-08	--	| Symbols: | Major facilitator superfamily protein | chr3:135024-137460 FORWARD LENGTH=563
comp810_c0	370	2	370	AT4G19800.1	398	117	238	0.37	0.54	0.02	126	89.4	5e-22	--	| Symbols: | Glycosyl hydrolase family protein with chitinase insertion domain | chr4:10760830-10762104 REVERSE LENGTH=398
comp953_c0	345	20	295	AT2G45030.1	754	449	514	0.53	0.6	0	92	88.6	1e-21	--	| Symbols: | Translation elongation factor EFG/EF2 protein | chr2:18572411-18576756 FORWARD LENGTH=754
comp1012_c0	540	2	538	AT1G15520.1	1423	515	693	0.49	0.67	0	179	178	6e-52	--	| Symbols: PDR12, ATPDR12, ABCG40, ATABCG40 | pleiotropic drug resistance 12 | chr1:5331993-5338175 REVERSE LENGTH=1423
comp1012_c1	234	1	234	AT1G15520.1	1423	440	518	0.65	0.77	0.01	79	105	2e-28	--	| Symbols: PDR12, ATPDR12, ABCG40, ATABCG40 | pleiotropic drug resistance 12 | chr1:5331993-5338175 REVERSE LENGTH=1423
comp1018_c0	533	2	532	AT3G19090.1	455	260	437	0.45	0.58	0.04	185	134	1e-37	--	| Symbols: | RNA-binding protein | chr3:6601466-6603709 FORWARD LENGTH=455
comp1035_c0	433	121	423	AT1G33560.1	787	642	742	0.33	0.51	0.01	103	45.1	5e-06	--	| Symbols: ADR1 | Disease resistance protein (CC-NBS-LRR class) family | chr1:12169092-12171878 FORWARD LENGTH=787
comp1037_c0	250	25	126	AT1G06980.1	169	60	92	0.73	0.88	0	34	51.6	1e-09	--	| Symbols: | unknown protein; FUNCTIONS IN: molecular_function unknown; INVOLVED IN: biological_process unknown; LOCATED IN: endomembrane system; EXPRESSED IN: sepal, male gametophyte, carpel; EXPRESSED DURING: 4 anthesis; BEST Arabidopsis thaliana protein match is: unknown protein (TAIR:AT2G30230.1); Has 159 Blast hits to 159 proteins in 13 species: Archae - 0; Bacteria - 0; Metazoa - 0; Fungi -…
comp1037_c1	265	198	28	AT2G30230.1	177	1	57	0.78	0.87	0	57	101	8e-29	--	| Symbols: | unknown protein; FUNCTIONS IN: molecular_function unknown; INVOLVED IN: biological_process unknown; LOCATED IN: endomembrane system; BEST Arabidopsis thaliana protein match is: unknown protein (TAIR:AT1G06980.1); Has 167 Blast hits to 167 proteins in 14 species: Archae - 0; Bacteria - 0; Metazoa - 0; Fungi - 0; Plants - 167; Viruses - 0; Other Eukaryotes - 0 (source: NCBI BLink). | c…
comp1053_c0	293	7	288	AT2G36530.1	444	291	386	0.6	0.84	0.02	96	128	8e-37	--	| Symbols: LOS2, ENO2 | Enolase | chr2:15321081-15323786 REVERSE LENGTH=444
comp1054_c0	394	394	287	AT1G05450.2	205	89	124	0.63	0.77	0	36	55.1	5e-10	--	| Symbols: | Bifunctional inhibitor/lipid-transfer protein/seed storage 2S albumin superfamily protein | chr1:1600004-1601086 FORWARD LENGTH=205
comp1065_c0	213	1	213	AT1G61580.1	390	4	74	0.71	0.84	0	71	112	2e-31	--	| Symbols: RPL3B, ARP2 | R-protein L3 B | chr1:22720833-22722402 REVERSE LENGTH=390
comp1070_c1	351	7	351	AT2G01050.1	515	103	217	0.33	0.55	0	115	88.2	2e-21	--	| Symbols: | zinc ion binding;nucleic acid binding | chr2:68337-69884 REVERSE LENGTH=515
comp1091_c0	360	3	359	AT5G49160.1	1534	127	246	0.65	0.82	0	120	170	3e-50	--	| Symbols: MET1, MET2, METI, DDM2, DMT01, DMT1 | methyltransferase 1 | chr5:19932501-19938186 FORWARD LENGTH=1534
comp1093_c0	574	5	310	AT1G74600.1	895	794	895	0.52	0.71	0	102	118	6e-31	--	| Symbols: | pentatricopeptide (PPR) repeat-containing protein | chr1:28025153-28027840 REVERSE LENGTH=895
comp1097_c0	582	490	2	AT3G53540.1	924	61	215	0.46	0.67	0.02	167	132	1e-35	--	| Symbols: | unknown protein; LOCATED IN: plasma membrane; EXPRESSED IN: 24 plant structures; EXPRESSED DURING: 14 growth stages; CONTAINS InterPro DOMAIN/s: Protein of unknown function DUF3741 (InterPro:IPR022212); BEST Arabidopsis thaliana protein match is: Protein of unknown function (DUF3741) (TAIR:AT4G28760.2); Has 1710 Blast hits to 868 proteins in 206 species: Archae - 2; Bacteria - 409; M…
comp1098_c0	236	149	235	AT5G02500.2	521	8	36	0.82	0.96	0	29	55.8	9e-11	--	| Symbols: HSC70-1, HSP70-1, AT-HSC70-1, HSC70 | heat shock cognate protein 70-1 | chr5:554055-556334 REVERSE LENGTH=521
comp1100_c0	376	1	363	AT3G14360.1	518	331	450	0.66	0.85	0	121	180	2e-55	--	| Symbols: | alpha/beta-Hydrolases superfamily protein | chr3:4791596-4793534 FORWARD LENGTH=518
comp1117_c0	236	2	235	AT3G13880.1	748	167	244	0.58	0.74	0	78	94.4	3e-24	--	| Symbols: | Tetratricopeptide repeat (TPR)-like superfamily protein | chr3:4572180-4574426 FORWARD LENGTH=748
comp1159_c0	646	174	437	AT1G43760.1	626	534	621	0.36	0.53	0	88	62	4e-11	--	| Symbols: | DNAse I-like superfamily protein | chr1:16528880-16531065 REVERSE LENGTH=626
comp1172_c0	513	509	114	AT4G29090.1	575	17	146	0.3	0.45	0	133	67.8	1e-13	--	| Symbols: | Ribonuclease H-like superfamily protein | chr4:14333528-14335255 FORWARD LENGTH=575
comp1202_c1	364	334	119	AT5G01800.1	217	126	198	0.26	0.58	0.01	73	52.4	4e-09	--	| Symbols: | saposin B domain-containing protein | chr5:307422-308646 FORWARD LENGTH=217
comp1205_c0	502	2	457	AT1G52940.1	396	242	393	0.67	0.83	0	152	236	2e-77	--	| Symbols: PAP5, ATPAP5 | purple acid phosphatase 5 | chr1:19716402-19723716 FORWARD LENGTH=396
comp1205_c1	358	1	357	AT2G16430.1	348	68	186	0.73	0.83	0	119	203	4e-66	--	| Symbols: PAP10, ATPAP10 | purple acid phosphatase 10 | chr2:7120502-7122020 REVERSE LENGTH=348
comp1207_c0	417	401	3	AT1G64900.1	506	237	370	0.47	0.72	0.03	138	133	2e-37	--	| Symbols: CYP89A2, CYP89 | cytochrome P450, family 89, subfamily A, polypeptide 2 | chr1:24113283-24114803 FORWARD LENGTH=506
comp1217_c0	211	2	178	AT1G46264.1	348	80	142	0.71	0.8	0.06	63	94.7	4e-25	--	| Symbols: AT-HSFB4, HSFB4, SCZ | heat shock transcription factor B4 | chr1:17224904-17226183 FORWARD LENGTH=348
comp1234_c0	243	16	243	AT1G70490.2	181	1	76	0.93	0.97	0	76	144	7e-46	--	| Symbols: ATARFA1D, ARFA1D | Ras-related small GTP-binding family protein | chr1:26564162-26565152 REVERSE LENGTH=181
comp1238_c0	279	2	175	AT4G02070.2	1321	654	716	0.41	0.53	0.07	63	46.2	4e-07	--	| Symbols: MSH6 | MUTS homolog 6 | chr4:906079-912930 FORWARD LENGTH=1321
comp1273_c1	660	186	596	AT2G02650.1	365	37	176	0.3	0.47	0.04	143	60.1	1e-10	--	| Symbols: | Ribonuclease H-like superfamily protein | chr2:735411-736546 FORWARD LENGTH=365
comp1279_c0	758	752	285	AT5G47900.6	340	184	339	0.64	0.83	0	156	234	3e-76	--	| Symbols: | Protein of unknown function (DUF1624) | chr5:19392556-19394963 FORWARD LENGTH=340
comp1279_c1	446	446	3	AT5G47900.6	340	34	186	0.56	0.72	0.03	153	183	5e-58	--	| Symbols: | Protein of unknown function (DUF1624) | chr5:19392556-19394963 FORWARD LENGTH=340
comp1317_c0	911	326	904	AT1G26400.1	527	88	275	0.51	0.7	0	193	216	2e-66	--	| Symbols: | FAD-binding Berberine family protein | chr1:9133291-9134874 REVERSE LENGTH=527
comp1336_c0	242	2	241	AT2G19130.1	828	667	746	0.5	0.75	0.02	82	75.9	9e-18	--	| Symbols: | S-locus lectin protein kinase family protein | chr2:8293789-8296275 FORWARD LENGTH=828
comp1348_c0	755	379	89	AT1G49920.1	785	649	746	0.32	0.57	0.01	98	64.7	9e-12	--	| Symbols: | MuDR family transposase | chr1:18481798-18484233 REVERSE LENGTH=785
comp1363_c0	421	420	4	AT3G12915.1	820	334	474	0.65	0.82	0.01	141	197	7e-60	--	| Symbols: | Ribosomal protein S5/Elongation factor G/III/V family protein | chr3:4112999-4115708 FORWARD LENGTH=820
comp1375_c0	351	10	351	AT5G23900.1	206	1	115	0.46	0.6	0	115	105	1e-29	--	| Symbols: | Ribosomal protein L13e family protein | chr5:8064176-8065081 REVERSE LENGTH=206
comp1383_c0	913	31	258	AT2G01050.1	515	186	256	0.44	0.57	0	76	64.3	2e-11	--	| Symbols: | zinc ion binding;nucleic acid binding | chr2:68337-69884 REVERSE LENGTH=515
comp1405_c0	333	223	2	AT2G19130.1	828	474	547	0.63	0.82	0	74	99.8	1e-25	--	| Symbols: | S-locus lectin protein kinase family protein | chr2:8293789-8296275 FORWARD LENGTH=828
comp1416_c0	383	10	165	AT1G64260.1	719	642	693	0.4	0.55	0	52	46.6	9e-07	--	| Symbols: | MuDR family transposase | chr1:23847756-23849915 FORWARD LENGTH=719
comp1421_c0	643	64	642	ATCG00020.1	353	14	206	0.73	0.84	0	193	308	1e-105	--	| Symbols: PSBA | photosystem II reaction center protein A | chrC:383-1444 REVERSE LENGTH=353
comp1429_c0	476	451	71	AT5G26910.2	638	423	552	0.31	0.46	0.04	133	56.2	9e-10	--	| Symbols: | unknown protein; BEST Arabidopsis thaliana protein match is: unknown protein (TAIR:AT3G58650.1); Has 990 Blast hits to 447 proteins in 125 species: Archae - 0; Bacteria - 525; Metazoa - 80; Fungi - 59; Plants - 91; Viruses - 0; Other Eukaryotes - 235 (source: NCBI BLink). | chr5:9466804-9469523 REVERSE LENGTH=638
comp1431_c0	1123	858	4	AT1G43760.1	626	179	467	0.23	0.42	0.03	296	73.6	5e-14	--	| Symbols: | DNAse I-like superfamily protein | chr1:16528880-16531065 REVERSE LENGTH=626
comp1444_c1	258	50	217	AT1G46264.1	348	183	238	0.48	0.55	0	56	52.8	1e-09	--	| Symbols: AT-HSFB4, HSFB4, SCZ | heat shock transcription factor B4 | chr1:17224904-17226183 FORWARD LENGTH=348
comp1446_c0	690	8	181	AT5G45820.1	439	363	420	0.67	0.84	0	58	85.9	3e-19	--	| Symbols: CIPK20, SnRK3.6, PKS18 | CBL-interacting protein kinase 20 | chr5:18587081-18588400 REVERSE LENGTH=439
comp1472_c0	487	480	226	AT5G41470.1	277	151	235	0.44	0.6	0	85	76.3	4e-17	--	| Symbols: | Nuclear transport factor 2 (NTF2) family protein | chr5:16593953-16595419 FORWARD LENGTH=277
comp1477_c0	745	528	740	AT3G63240.1	547	1	73	0.6	0.73	0.02	73	84.7	1e-18	--	| Symbols: | DNAse I-like superfamily protein | chr3:23364411-23366876 REVERSE LENGTH=547
comp1478_c0	318	302	3	AT1G62260.1	656	44	143	0.52	0.71	0	100	110	1e-29	--	| Symbols: MEF9 | mitochondrial editing factor 9 | chr1:22997826-22999796 REVERSE LENGTH=656
comp1483_c0	563	447	22	AT4G18540.1	520	287	427	0.47	0.66	0	143	132	2e-36	--	| Symbols: | unknown protein; Has 209 Blast hits to 205 proteins in 54 species: Archae - 0; Bacteria - 17; Metazoa - 2; Fungi - 150; Plants - 40; Viruses - 0; Other Eukaryotes - 0 (source: NCBI BLink). | chr4:10221203-10223028 REVERSE LENGTH=520
comp1489_c0	515	201	1	AT1G50420.1	482	30	95	0.53	0.65	0	67	68.2	9e-14	--	| Symbols: SCL3, SCL-3 | scarecrow-like 3 | chr1:18678177-18679625 REVERSE LENGTH=482
comp1489_c1	214	2	214	AT1G50420.1	482	89	162	0.51	0.72	0.04	74	78.6	7e-19	--	| Symbols: SCL3, SCL-3 | scarecrow-like 3 | chr1:18678177-18679625 REVERSE LENGTH=482
comp1497_c0	268	22	261	AT4G13310.2	390	165	244	0.33	0.53	0	80	50.8	8e-09	--	| Symbols: CYP71A20 | cytochrome P450, family 71, subfamily A, polypeptide 20 | chr4:7750453-7751856 FORWARD LENGTH=390
comp1515_c0	365	359	3	AT2G23060.2	358	239	355	0.46	0.65	0	119	119	3e-33	--	| Symbols: | Acyl-CoA N-acyltransferases (NAT) superfamily protein | chr2:9812839-9814199 REVERSE LENGTH=358
comp1517_c0	224	2	217	AT3G13930.1	539	165	242	0.37	0.53	0.07	78	46.2	2e-07	--	| Symbols: | Dihydrolipoamide acetyltransferase, long form protein | chr3:4596240-4600143 FORWARD LENGTH=539
comp1526_c0	802	169	564	AT4G34880.1	466	38	175	0.37	0.52	0.04	138	76.3	1e-15	--	| Symbols: | Amidase family protein | chr4:16615549-16617424 FORWARD LENGTH=466
comp1528_c0	240	48	239	AT3G59020.1	1029	416	479	0.68	0.81	0	64	96.3	6e-25	--	| Symbols: | ARM repeat superfamily protein | chr3:21810973-21817418 REVERSE LENGTH=1029
comp1530_c0	604	468	346	AT3G09450.1	775	470	510	0.46	0.73	0	41	50.4	2e-14	--	| Symbols: | CONTAINS InterPro DOMAIN/s: Fusaric acid resistance protein, conserved region (InterPro:IPR006726); BEST Arabidopsis thaliana protein match is: unknown protein (TAIR:AT2G28780.1); Has 503 Blast hits to 494 proteins in 215 species: Archae - 0; Bacteria - 423; Metazoa - 0; Fungi - 0; Plants - 65; Viruses - 0; Other Eukaryotes - 15 (source: NCBI BLink). | chr3:2907548-2910091 FORWARD LE…
comp1561_c0	615	551	3	AT5G46280.1	776	11	188	0.65	0.78	0	183	245	6e-77	--	| Symbols: MCM3 | Minichromosome maintenance (MCM2/3/5) family protein | chr5:18769902-18773606 REVERSE LENGTH=776
comp1569_c0	555	2	172	AT3G52820.1	434	171	227	0.73	0.82	0	57	88.2	1e-20	--	| Symbols: ATPAP22, PAP22 | purple acid phosphatase 22 | chr3:19574236-19576938 REVERSE LENGTH=434
comp1574_c0	573	344	6	AT5G19160.1	464	90	202	0.74	0.87	0	113	195	1e-60	--	| Symbols: TBL11 | TRICHOME BIREFRINGENCE-LIKE 11 | chr5:6430725-6432456 FORWARD LENGTH=464
comp1576_c0	292	266	3	AT4G10450.1	194	1	90	0.46	0.72	0.02	90	87	8e-23	--	| Symbols: | Ribosomal protein L6 family | chr4:6463201-6464458 REVERSE LENGTH=194
comp1595_c0	635	3	635	AT3G07040.1	926	406	618	0.36	0.56	0.01	214	125	4e-33	--	| Symbols: RPM1, RPS3 | NB-ARC domain-containing disease resistance protein | chr3:2226244-2229024 REVERSE LENGTH=926
comp1614_c0	860	783	460	AT4G29090.1	575	27	132	0.33	0.47	0.01	110	55.8	1e-08	--	| Symbols: | Ribonuclease H-like superfamily protein | chr4:14333528-14335255 FORWARD LENGTH=575
comp1661_c0	723	14	676	AT5G60360.1	358	138	357	0.52	0.64	0	223	233	7e-76	--	| Symbols: SAG2, AALP, ALP | aleurain-like protease | chr5:24280044-24282152 FORWARD LENGTH=358
comp1673_c0	402	1	402	AT2G45650.1	252	13	146	0.71	0.81	0	134	189	9e-62	--	| Symbols: AGL6 | AGAMOUS-like 6 | chr2:18804453-18806291 FORWARD LENGTH=252
comp1678_c0	976	662	300	AT5G42340.1	660	290	403	0.33	0.6	0	121	80.1	2e-16	--	| Symbols: PUB15 | Plant U-Box 15 | chr5:16928086-16930367 REVERSE LENGTH=660
comp1682_c0	647	3	644	AT2G30750.1	503	156	363	0.34	0.54	0	215	125	2e-33	--	| Symbols: CYP71A12 | cytochrome P450, family 71, subfamily A, polypeptide 12 | chr2:13099486-13101389 REVERSE LENGTH=503
comp1692_c0	732	1	675	AT1G17500.1	1216	988	1213	0.61	0.76	0.01	229	290	8e-91	--	| Symbols: | ATPase E1-E2 type family protein / haloacid dehalogenase-like hydrolase family protein | chr1:6018757-6023201 FORWARD LENGTH=1216
comp1695_c0	769	2	625	AT3G14067.1	777	557	770	0.35	0.55	0.02	214	140	9e-38	--	| Symbols: | Subtilase family protein | chr3:4658421-4660754 REVERSE LENGTH=777
comp1718_c0	309	5	253	AT5G17310.1	390	304	386	0.53	0.65	0	83	85.1	8e-21	--	| Symbols: UGP2, AtUGP2 | UDP-glucose pyrophosphorylase 2 | chr5:5696955-5699671 REVERSE LENGTH=390
comp1730_c0	286	286	98	AT3G04120.1	338	274	336	0.69	0.87	0	63	99	3e-26	--	| Symbols: GAPC, GAPC-1, GAPC1 | glyceraldehyde-3-phosphate dehydrogenase C subunit 1 | chr3:1081077-1083131 FORWARD LENGTH=338
comp1764_c0	225	212	6	AT4G11820.1	406	187	257	0.39	0.55	0.09	76	54.3	3e-10	--	| Symbols: MVA1, HMGS, EMB2778, FKP1 | hydroxymethylglutaryl-CoA synthase / HMG-CoA synthase / 3-hydroxy-3-methylglutaryl coenzyme A synthase | chr4:7109124-7111213 REVERSE LENGTH=406
comp1778_c0	800	3	398	AT4G17550.1	544	393	524	0.72	0.82	0	132	186	2e-55	--	| Symbols: | Major facilitator superfamily protein | chr4:9777938-9779738 REVERSE LENGTH=544
comp1786_c0	305	227	3	AT2G30105.1	367	246	323	0.44	0.56	0.05	79	55.5	3e-10	--	| Symbols: | CONTAINS InterPro DOMAIN/s: Leucine-rich repeat, typical subtype (InterPro:IPR003591), Leucine-rich repeat (InterPro:IPR001611), Ubiquitin (InterPro:IPR000626), Ubiquitin supergroup (InterPro:IPR019955); BEST Arabidopsis thaliana protein match is: Leucine-rich repeat (LRR) family protein (TAIR:AT5G07910.1). | chr2:12849855-12851908 FORWARD LENGTH=367
comp1787_c0	1455	1086	517	AT5G10510.1	569	248	437	0.79	0.87	0	190	319	1e-103	--	| Symbols: AIL6, PLT3 | AINTEGUMENTA-like 6 | chr5:3316036-3320008 FORWARD LENGTH=569
comp1788_c0	251	1	207	AT5G59850.1	130	62	130	0.71	0.84	0	69	108	3e-32	--	| Symbols: | Ribosomal protein S8 family protein | chr5:24112499-24113084 REVERSE LENGTH=130
comp1861_c0	807	50	628	AT3G07800.1	238	31	223	0.63	0.77	0	193	254	2e-85	--	| Symbols: | Thymidine kinase | chr3:2489944-2490935 REVERSE LENGTH=238
comp1878_c0	269	267	1	AT2G40550.1	589	339	427	0.57	0.77	0	89	105	5e-28	--	| Symbols: ETG1 | E2F target gene 1 | chr2:16934927-16938033 FORWARD LENGTH=589
comp1884_c0	322	321	136	AT2G27530.2	216	155	216	0.62	0.82	0	62	87.8	1e-22	--	| Symbols: PGY1 | Ribosomal protein L1p/L10e family | chr2:11763443-11764570 REVERSE LENGTH=216
comp1902_c0	1270	34	1269	AT1G02730.1	1181	290	702	0.83	0.9	0	413	716	0	--	| Symbols: ATCSLD5, CSLD5, SOS6 | cellulose synthase-like D5 | chr1:594697-598473 REVERSE LENGTH=1181
comp1917_c0	335	334	2	AT1G08260.1	2161	85	195	0.7	0.83	0	111	160	9e-47	--	| Symbols: EMB142, EMB2284, POL2A, TIL1, EMB529, ABO4, ESD7 | DNA polymerase epsilon catalytic subunit | chr1:2590944-2606892 FORWARD LENGTH=2161
comp1921_c0	236	1	234	AT5G65690.1	670	257	334	0.75	0.88	0	78	129	8e-37	--	| Symbols: PCK2, PEPCK | phosphoenolpyruvate carboxykinase 2 | chr5:26266477-26269486 FORWARD LENGTH=670
comp1948_c0	248	52	246	AT5G67510.1	146	2	66	0.58	0.72	0	65	78.2	5e-20	--	| Symbols: | Translation protein SH3-like family protein | chr5:26937970-26938410 REVERSE LENGTH=146
comp1951_c0	424	92	409	AT3G22490.1	262	16	121	0.57	0.7	0	106	120	1e-34	--	| Symbols: | Seed maturation protein | chr3:7969785-7970738 REVERSE LENGTH=262
comp1952_c0	269	115	201	AT2G22300.2	1032	523	551	0.79	0.89	0	29	56.6	8e-11	--	| Symbols: CAMTA3, SR1 | signal responsive 1 | chr2:9471599-9476472 FORWARD LENGTH=1032
comp1958_c0	298	298	95	AT5G13430.1	272	206	272	0.79	0.89	0	68	126	2e-37	--	| Symbols: | Ubiquinol-cytochrome C reductase iron-sulfur subunit | chr5:4305414-4307399 REVERSE LENGTH=272
comp1965_c0	311	307	2	AT4G31250.1	676	444	547	0.59	0.72	0.03	106	120	4e-33	--	| Symbols: | Leucine-rich repeat protein kinase family protein | chr4:15179201-15181751 REVERSE LENGTH=676
comp1971_c0	505	423	169	ATMG00710.1	120	2	83	0.41	0.55	0	85	64.3	9e-14	--	| Symbols: ORF120 | Polynucleotidyl transferase, ribonuclease H-like superfamily protein | chrM:207553-207915 REVERSE LENGTH=120
comp1987_c0	867	1	732	AT5G05510.1	471	125	425	0.3	0.45	0.21	311	107	4e-26	--	| Symbols: | Mad3/BUB1 homology region 1 | chr5:1630651-1632568 REVERSE LENGTH=471
comp2021_c0	213	2	211	AT1G67430.1	175	91	160	0.74	0.84	0	70	110	9e-33	--	| Symbols: | Ribosomal protein L22p/L17e family protein | chr1:25262209-25263627 FORWARD LENGTH=175
comp2057_c0	1005	943	2	AT3G46530.1	835	106	423	0.3	0.49	0.03	327	135	6e-35	--	| Symbols: RPP13 | NB-ARC domain-containing disease resistance protein | chr3:17130739-17133246 REVERSE LENGTH=835
comp2059_c0	481	6	479	AT3G49700.1	470	93	250	0.75	0.89	0	158	253	2e-83	--	| Symbols: ETO3, ACS9, AtACS9 | 1-aminocyclopropane-1-carboxylate synthase 9 | chr3:18434470-18436141 REVERSE LENGTH=470
comp2060_c0	292	291	7	AT5G48880.1	414	82	176	0.5	0.65	0	95	91.7	3e-23	--	| Symbols: PKT1, KAT5 | peroxisomal 3-keto-acyl-CoA thiolase 2 | chr5:19814576-19816775 REVERSE LENGTH=414
comp2072_c0	547	543	1	AT5G20480.1	1031	60	238	0.46	0.62	0	181	154	1e-43	--	| Symbols: EFR | EF-TU receptor | chr5:6922497-6925679 FORWARD LENGTH=1031
comp2073_c0	385	197	6	AT5G43340.1	516	3	67	0.46	0.67	0.01	65	69.3	1e-14	--	| Symbols: PHT6, PHT1;6 | phosphate transporter 1;6 | chr5:17393598-17395148 REVERSE LENGTH=516
comp2085_c0	293	293	3	AT4G36130.1	258	6	102	0.73	0.81	0	97	154	2e-48	--	| Symbols: | Ribosomal protein L2 family | chr4:17097613-17098656 FORWARD LENGTH=258
comp2121_c0	393	45	386	AT1G04690.1	328	1	111	0.53	0.68	0	114	124	2e-35	--	| Symbols: KAB1, KV-BETA1 | potassium channel beta subunit 1 | chr1:1313662-1315420 FORWARD LENGTH=328
comp2173_c0	497	16	354	AT2G25470.1	935	561	672	0.39	0.64	0	114	84.7	2e-19	--	| Symbols: AtRLP21, RLP21 | receptor like protein 21 | chr2:10838420-10841881 FORWARD LENGTH=935
comp2177_c0	718	417	199	AT5G37010.1	637	449	531	0.39	0.51	0.12	83	49.7	7e-07	--	| Symbols: | unknown protein; FUNCTIONS IN: molecular_function unknown; INVOLVED IN: N-terminal protein myristoylation; EXPRESSED IN: 22 plant structures; EXPRESSED DURING: 13 growth stages; BEST Arabidopsis thaliana protein match is: unknown protein (TAIR:AT1G65710.1); Has 6746 Blast hits to 5259 proteins in 486 species: Archae - 7; Bacteria - 485; Metazoa - 3508; Fungi - 577; Plants - 378; Viru…
comp2187_c0	578	141	491	AT1G05710.5	149	35	140	0.46	0.66	0	117	97.8	4e-26	--	| Symbols: | basic helix-loop-helix (bHLH) DNA-binding superfamily protein | chr1:1716198-1717023 FORWARD LENGTH=149
comp2200_c0	815	815	498	AT3G56930.2	441	233	339	0.43	0.57	0.05	112	82.8	7e-18	--	| Symbols: | DHHC-type zinc finger family protein | chr3:21073805-21075873 FORWARD LENGTH=441
comp2202_c0	232	148	2	AT5G60300.2	718	301	350	0.46	0.76	0.02	50	53.5	6e-10	--	| Symbols: | Concanavalin A-like lectin protein kinase family protein | chr5:24264862-24267018 FORWARD LENGTH=718
comp2245_c0	305	264	37	AT5G19730.1	383	258	333	0.56	0.78	0	76	103	8e-28	--	| Symbols: | Pectin lyase-like superfamily protein | chr5:6670562-6673202 FORWARD LENGTH=383
comp2256_c0	208	208	2	AT1G43170.4	306	232	300	0.53	0.75	0	69	79.3	2e-19	--	| Symbols: ARP1, RPL3A, RP1 | ribosomal protein 1 | chr1:16267519-16268631 FORWARD LENGTH=306
comp2264_c0	514	514	2	AT4G33070.1	607	82	252	0.7	0.77	0	171	244	1e-78	--	| Symbols: | Thiamine pyrophosphate dependent pyruvate decarboxylase family protein | chr4:15952519-15954676 REVERSE LENGTH=607
comp2347_c0	211	210	91	AT4G00870.1	423	263	302	0.7	0.9	0	40	62.8	2e-13	--	| Symbols: | basic helix-loop-helix (bHLH) DNA-binding superfamily protein | chr4:362230-363639 REVERSE LENGTH=423
comp2369_c0	258	1	258	AT5G57480.1	520	60	145	0.6	0.73	0	86	109	1e-29	--	| Symbols: | P-loop containing nucleoside triphosphate hydrolases superfamily protein | chr5:23279406-23280968 REVERSE LENGTH=520
comp2382_c0	366	265	2	AT4G30270.1	269	9	92	0.65	0.78	0	88	117	2e-33	--	| Symbols: MERI5B, MERI-5, XTH24, SEN4 | xyloglucan endotransglucosylase/hydrolase 24 | chr4:14819445-14820448 REVERSE LENGTH=269
comp2398_c0	242	66	173	AT1G20950.1	614	1	36	0.63	0.77	0	36	49.3	2e-08	--	| Symbols: | Phosphofructokinase family protein | chr1:7297467-7301336 REVERSE LENGTH=614
comp2420_c0	471	471	91	AT3G47110.1	1025	898	1018	0.42	0.61	0	127	108	4e-28	--	| Symbols: | Leucine-rich repeat protein kinase family protein | chr3:17347103-17350296 REVERSE LENGTH=1025
comp2431_c0	1494	202	1380	AT5G16740.1	426	35	424	0.55	0.67	0	396	431	1e-148	--	| Symbols: | Transmembrane amino acid transporter family protein | chr5:5501044-5502856 REVERSE LENGTH=426
comp2463_c0	289	285	1	AT1G18370.1	974	193	287	0.78	0.89	0	95	154	4e-45	--	| Symbols: HIK, ATNACK1, NACK1 | ATP binding microtubule motor family protein | chr1:6319732-6323820 REVERSE LENGTH=974
comp2466_c0	318	32	253	AT2G45130.1	245	1	66	0.58	0.77	0	74	90.9	1e-23	--	| Symbols: ATSPX3, SPX3 | SPX domain gene 3 | chr2:18606489-18607754 FORWARD LENGTH=245
comp2478_c0	418	417	4	AT5G57260.1	502	40	176	0.49	0.7	0	138	136	1e-38	--	| Symbols: CYP71B10 | cytochrome P450, family 71, subfamily B, polypeptide 10 | chr5:23198694-23200273 REVERSE LENGTH=502
comp2480_c0	254	154	252	AT3G48190.1	3845	3195	3227	0.66	0.75	0	33	48.5	5e-08	--	| Symbols: ATM, ATATM | ataxia-telangiectasia mutated | chr3:17797628-17828361 FORWARD LENGTH=3845
comp2498_c0	1052	1024	8	AT3G14067.1	777	18	370	0.41	0.58	0.06	362	271	2e-84	--	| Symbols: | Subtilase family protein | chr3:4658421-4660754 REVERSE LENGTH=777
comp2611_c0	321	5	211	AT3G21710.2	211	110	206	0.36	0.49	0.28	97	48.9	5e-08	--	| Symbols: | unknown protein; Has 35333 Blast hits to 34131 proteins in 2444 species: Archae - 798; Bacteria - 22429; Metazoa - 974; Fungi - 991; Plants - 531; Viruses - 0; Other Eukaryotes - 9610 (source: NCBI BLink). | chr3:7648380-7649533 FORWARD LENGTH=211
comp2631_c0	296	51	137	AT5G06760.1	158	1	29	0.68	0.89	0	29	44.3	1e-06	--	| Symbols: LEA4-5 | Late Embryogenesis Abundant 4-5 | chr5:2089754-2090313 REVERSE LENGTH=158
comp2664_c0	518	27	347	AT5G24600.2	243	103	222	0.63	0.72	0.1	120	147	9e-45	--	| Symbols: | Protein of unknown function, DUF599 | chr5:8421697-8423342 REVERSE LENGTH=243
comp2669_c0	377	1	285	ATMG00860.1	158	38	131	0.32	0.54	0	95	58.9	7e-12	--	| Symbols: ORF158 | DNA/RNA polymerases superfamily protein | chrM:235916-236392 FORWARD LENGTH=158
comp2685_c0	616	82	513	AT1G58170.1	185	36	179	0.54	0.71	0	144	161	3e-50	--	| Symbols: | Disease resistance-responsive (dirigent-like protein) family protein | chr1:21536188-21536745 FORWARD LENGTH=185
comp2695_c0	230	230	3	AT5G60390.2	400	201	264	0.65	0.73	0	76	100	7e-27	--	| Symbols: | GTP binding Elongation factor Tu family protein | chr5:24289226-24290577 FORWARD LENGTH=400
comp2713_c0	1078	853	176	AT2G45190.1	229	2	229	0.54	0.67	0.01	230	228	7e-74	--	| Symbols: AFO, FIL, YAB1 | Plant-specific transcription factor YABBY family protein | chr2:18628450-18630552 REVERSE LENGTH=229
comp2717_c0	434	222	1	AT3G04570.1	315	53	128	0.57	0.7	0.03	77	81.6	3e-19	--	| Symbols: AHL19 | AT-hook motif nuclear-localized protein 19 | chr3:1231221-1232168 FORWARD LENGTH=315
comp2746_c0	280	280	194	AT4G05020.1	582	554	582	0.89	0.93	0	29	56.6	9e-11	--	| Symbols: NDB2 | NAD(P)H dehydrogenase B2 | chr4:2572752-2576222 FORWARD LENGTH=582
comp2758_c0	613	597	4	AT1G04110.1	775	26	236	0.55	0.7	0.06	211	224	4e-69	--	| Symbols: SDD1 | Subtilase family protein | chr1:1061457-1063784 REVERSE LENGTH=775
comp2776_c0	257	231	7	AT2G42490.1	776	652	725	0.49	0.66	0	75	84	2e-20	--	| Symbols: | Copper amine oxidase family protein | chr2:17691600-17695526 REVERSE LENGTH=776
comp2796_c0	432	432	142	AT2G32830.1	542	343	443	0.46	0.59	0.03	101	100	2e-25	--	| Symbols: PHT5, PHT1;5 | phosphate transporter 1;5 | chr2:13927754-13929657 REVERSE LENGTH=542
comp2894_c0	906	505	5	AT5G04560.1	1729	674	843	0.46	0.61	0.02	171	141	2e-37	--	| Symbols: DME | HhH-GPD base excision DNA repair family protein | chr5:1310671-1318091 FORWARD LENGTH=1729
comp2906_c0	486	1	483	AT5G10530.1	651	139	305	0.35	0.53	0.03	167	94.4	6e-23	--	| Symbols: | Concanavalin A-like lectin protein kinase family protein | chr5:3324978-3326933 REVERSE LENGTH=651
comp2913_c0	672	664	2	AT5G45650.1	791	417	635	0.57	0.69	0	221	243	8e-76	--	| Symbols: | subtilase family protein | chr5:18513520-18518790 REVERSE LENGTH=791
comp2935_c0	411	409	26	AT4G08850.2	1009	153	280	0.39	0.59	0	128	107	9e-28	--	| Symbols: | Leucine-rich repeat receptor-like protein kinase family protein | chr4:5637467-5640496 REVERSE LENGTH=1009
comp2959_c0	470	468	16	AT1G12230.1	405	165	318	0.37	0.58	0.03	156	98.6	7e-25	--	| Symbols: | Aldolase superfamily protein | chr1:4148050-4150708 FORWARD LENGTH=405
comp2980_c0	1023	137	844	AT4G15417.1	264	24	255	0.47	0.68	0	236	213	1e-67	--	| Symbols: ATRTL1, RTL1 | RNAse II-like 1 | chr4:8821759-8822991 FORWARD LENGTH=264
comp2999_c0	310	45	308	AT2G42250.1	514	179	266	0.43	0.71	0	88	85.1	1e-20	--	| Symbols: CYP712A1 | cytochrome P450, family 712, subfamily A, polypeptide 1 | chr2:17600075-17601709 REVERSE LENGTH=514
comp3003_c0	408	403	62	AT4G23160.1	1262	457	571	0.44	0.66	0	115	101	9e-26	--	| Symbols: CRK8 | cysteine-rich RLK (RECEPTOR-like protein kinase) 8 | chr4:12129485-12134086 FORWARD LENGTH=1262
comp3012_c0	1827	6	1766	AT4G02780.1	802	156	727	0.54	0.69	0.02	602	657	0	--	| Symbols: GA1, ABC33, ATCPS1, CPS, CPS1 | Terpenoid cyclases/Protein prenyltransferases superfamily protein | chr4:1237881-1244766 REVERSE LENGTH=802
comp3037_c0	920	176	919	AT1G05820.2	507	40	289	0.45	0.66	0	250	233	5e-73	--	| Symbols: SPPL5, ATSPPL5 | SIGNAL PEPTIDE PEPTIDASE-LIKE 5 | chr1:1749776-1753567 FORWARD LENGTH=507
comp3069_c0	427	426	175	AT1G07650.1	1014	885	968	0.69	0.85	0	84	124	1e-33	--	| Symbols: | Leucine-rich repeat transmembrane protein kinase | chr1:2359817-2366423 REVERSE LENGTH=1014
comp3086_c0	286	285	10	AT1G27880.1	911	609	700	0.59	0.71	0	92	107	1e-28	--	| Symbols: | DEAD/DEAH box RNA helicase family protein | chr1:9708940-9713901 FORWARD LENGTH=911
comp3110_c0	747	734	102	AT1G60630.1	652	23	227	0.53	0.66	0	211	201	2e-60	--	| Symbols: | Leucine-rich repeat protein kinase family protein | chr1:22334754-22336785 REVERSE LENGTH=652
comp3118_c0	350	2	139	AT3G60330.2	961	127	172	0.54	0.73	0	46	52	8e-09	--	| Symbols: HA7 | H(+)-ATPase 7 | chr3:22298763-22303509 FORWARD LENGTH=961
comp3137_c0	617	444	617	AT4G36790.1	489	286	343	0.63	0.82	0	58	83.2	8e-35	--	| Symbols: | Major facilitator superfamily protein | chr4:17336360-17338304 FORWARD LENGTH=489
comp3158_c0	218	68	217	AT5G43340.1	516	293	345	0.45	0.6	0.05	53	46.2	2e-07	--	| Symbols: PHT6, PHT1;6 | phosphate transporter 1;6 | chr5:17393598-17395148 REVERSE LENGTH=516
comp3176_c0	209	207	1	AT4G04890.1	743	596	665	0.6	0.75	0.01	70	80.9	1e-19	--	| Symbols: PDF2 | protodermal factor 2 | chr4:2476970-2480090 REVERSE LENGTH=743
comp3180_c0	223	1	222	AT1G36180.2	427	134	207	0.64	0.83	0	74	107	2e-29	--	| Symbols: ACC2 | acetyl-CoA carboxylase 2 | chr1:13546047-13547853 FORWARD LENGTH=427
comp3192_c0	740	351	599	ATMG00860.1	158	50	132	0.43	0.54	0	83	74.7	1e-16	--	| Symbols: ORF158 | DNA/RNA polymerases superfamily protein | chrM:235916-236392 FORWARD LENGTH=158
comp3203_c0	630	1	606	AT2G22610.2	1062	832	1062	0.25	0.39	0.19	251	52.8	5e-08	--	| Symbols: | Di-glucose binding protein with Kinesin motor domain | chr2:9599550-9604626 FORWARD LENGTH=1062
comp3258_c0	343	343	2	AT4G17895.1	695	296	406	0.46	0.64	0	114	102	1e-26	--	| Symbols: UBP20 | ubiquitin-specific protease 20 | chr4:9939914-9942698 FORWARD LENGTH=695
comp3269_c0	480	478	137	AT4G34670.1	262	121	234	0.68	0.86	0	114	164	2e-51	--	| Symbols: | Ribosomal protein S3Ae | chr4:16548724-16550222 FORWARD LENGTH=262
comp3284_c0	498	5	436	AT3G24255.1	746	98	220	0.27	0.42	0.05	152	64.7	1e-12	--	| Symbols: | RNA-directed DNA polymerase (reverse transcriptase)-related family protein | chr3:8789471-8793208 FORWARD LENGTH=746
comp3292_c0	448	448	2	AT5G18700.1	1366	518	665	0.59	0.76	0	150	164	1e-47	--	| Symbols: RUK, EMB3013 | Protein kinase family protein with ARM repeat domain | chr5:6235387-6240733 REVERSE LENGTH=1366
comp3348_c0	646	285	19	AT5G04560.1	1729	666	755	0.35	0.56	0.01	90	63.5	1e-11	--	| Symbols: DME | HhH-GPD base excision DNA repair family protein | chr5:1310671-1318091 FORWARD LENGTH=1729
comp3349_c0	461	292	5	AT5G49180.1	571	47	144	0.41	0.59	0.04	100	70.1	1e-14	--	| Symbols: | Plant invertase/pectin methylesterase inhibitor superfamily | chr5:19940783-19942876 REVERSE LENGTH=571
comp3388_c0	481	1	450	AT5G04980.1	437	273	427	0.76	0.83	0.03	155	245	1e-80	--	| Symbols: | DNAse I-like superfamily protein | chr5:1468575-1470482 REVERSE LENGTH=437
comp3413_c0	301	297	4	AT3G60100.1	464	334	431	0.73	0.84	0	98	160	1e-48	--	| Symbols: CSY5 | citrate synthase 5 | chr3:22192888-22196246 FORWARD LENGTH=464
comp3429_c0	494	36	494	AT4G37770.1	469	3	155	0.77	0.87	0	153	258	3e-85	--	| Symbols: ACS8 | 1-amino-cyclopropane-1-carboxylate synthase 8 | chr4:17752222-17753925 FORWARD LENGTH=469
comp3482_c0	386	241	14	AT5G47180.2	220	41	138	0.3	0.54	0.22	98	47.8	2e-07	--	| Symbols: | Plant VAMP (vesicle-associated membrane protein) family protein | chr5:19161384-19163265 REVERSE LENGTH=220
comp3511_c0	606	150	524	AT4G23160.1	1262	229	353	0.37	0.53	0	125	78.2	8e-17	--	| Symbols: CRK8 | cysteine-rich RLK (RECEPTOR-like protein kinase) 8 | chr4:12129485-12134086 FORWARD LENGTH=1262
comp3525_c0	404	336	19	AT2G13560.1	623	182	287	0.43	0.61	0	106	96.3	5e-24	--	| Symbols: NAD-ME1 | NAD-dependent malic enzyme 1 | chr2:5650089-5655103 FORWARD LENGTH=623
comp3550_c0	1110	2	523	AT1G34670.1	365	2	172	0.83	0.87	0	174	307	1e-102	--	| Symbols: AtMYB93, MYB93 | myb domain protein 93 | chr1:12709128-12710423 FORWARD LENGTH=365
comp3567_c0	359	3	251	AT3G56960.1	779	562	644	0.83	0.91	0	83	147	3e-42	--	| Symbols: PIP5K4 | phosphatidyl inositol monophosphate 5 kinase 4 | chr3:21080957-21083885 FORWARD LENGTH=779
comp3578_c0	582	2	304	AT2G20340.1	490	388	488	0.52	0.66	0	101	103	6e-26	--	| Symbols: | Pyridoxal phosphate (PLP)-dependent transferases superfamily protein | chr2:8779804-8782490 FORWARD LENGTH=490
comp3601_c0	410	393	1	AT5G05510.1	471	9	139	0.65	0.85	0	131	194	7e-61	--	| Symbols: | Mad3/BUB1 homology region 1 | chr5:1630651-1632568 REVERSE LENGTH=471
comp3603_c0	306	245	54	AT5G67380.2	376	115	180	0.59	0.8	0.03	66	75.5	2e-17	--	| Symbols: CKA1, ATCKA1 | casein kinase alpha 1 | chr5:26881156-26883383 REVERSE LENGTH=376
comp3626_c0	216	216	1	AT5G14040.1	375	148	219	0.47	0.63	0	72	70.9	3e-16	--	| Symbols: PHT3;1 | phosphate transporter 3;1 | chr5:4531059-4532965 REVERSE LENGTH=375
comp3628_c0	256	2	256	AT5G65010.1	578	390	463	0.55	0.71	0	85	94	5e-24	--	| Symbols: ASN2 | asparagine synthetase 2 | chr5:25969224-25972278 FORWARD LENGTH=578
comp3700_c0	276	197	274	AT5G60930.1	1294	2	27	0.73	0.8	0	26	42.4	9e-06	--	| Symbols: | P-loop containing nucleoside triphosphate hydrolases superfamily protein | chr5:24515398-24522511 REVERSE LENGTH=1294
comp3701_c0	480	1	480	AT3G13380.1	1164	337	497	0.5	0.66	0.01	162	155	2e-44	--	| Symbols: BRL3 | BRI1-like 3 | chr3:4347240-4350734 FORWARD LENGTH=1164
comp3703_c0	296	2	76	AT1G56130.1	1032	834	858	0.84	0.92	0	25	44.7	2e-06	--	| Symbols: | Leucine-rich repeat transmembrane protein kinase | chr1:20994931-21000887 REVERSE LENGTH=1032
comp3705_c0	281	279	127	AT5G40810.2	260	204	254	0.47	0.7	0	51	56.6	6e-11	--	| Symbols: | Cytochrome C1 family | chr5:16340670-16342327 FORWARD LENGTH=260
comp3710_c0	332	1	309	AT3G14740.2	343	236	339	0.55	0.75	0	104	128	3e-37	--	| Symbols: | RING/FYVE/PHD zinc finger superfamily protein | chr3:4952185-4953306 REVERSE LENGTH=343
comp3722_c0	999	1	966	AT5G48600.1	1241	60	381	0.68	0.81	0	322	435	1e-143	--	| Symbols: ATSMC3, ATCAP-C, ATSMC4, SMC3 | structural maintenance of chromosome 3 | chr5:19701908-19709091 FORWARD LENGTH=1241
comp3734_c0	213	1	213	AT1G33612.1	455	151	221	0.45	0.57	0	71	61.2	9e-13	--	| Symbols: | Leucine-rich repeat (LRR) family protein | chr1:12191312-12192679 FORWARD LENGTH=455
comp3748_c0	294	294	4	AT2G33210.2	580	147	243	0.58	0.8	0	97	121	1e-33	--	| Symbols: HSP60-2 | heat shock protein 60-2 | chr2:14075093-14078568 REVERSE LENGTH=580
comp3808_c0	1067	1	1065	AT1G50240.2	1322	215	555	0.39	0.56	0.01	362	231	1e-67	--	| Symbols: FU | Protein kinase family protein with ARM repeat domain | chr1:18607063-18614094 FORWARD LENGTH=1322
comp3813_c0	466	353	9	AT1G19260.1	769	129	244	0.39	0.53	0	116	77.8	3e-17	--	| Symbols: | TTF-type zinc finger protein with HAT dimerisation domain | chr1:6657260-6659569 REVERSE LENGTH=769
comp3885_c0	546	3	494	AT2G42250.1	514	337	505	0.52	0.73	0.02	169	191	1e-58	--	| Symbols: CYP712A1 | cytochrome P450, family 712, subfamily A, polypeptide 1 | chr2:17600075-17601709 REVERSE LENGTH=514
comp3894_c0	254	1	252	AT5G11320.2	357	32	115	0.63	0.82	0	84	123	1e-35	--	| Symbols: YUC4 | Flavin-binding monooxygenase family protein | chr5:3612057-3613361 REVERSE LENGTH=357
comp3902_c0	1434	1429	464	AT1G18950.1	750	168	489	0.4	0.59	0	324	244	6e-73	--	| Symbols: | DDT domain superfamily | chr1:6546539-6551549 FORWARD LENGTH=750
comp3907_c0	589	2	589	AT2G28620.1	1042	103	298	0.78	0.87	0	197	303	3e-97	--	| Symbols: | P-loop containing nucleoside triphosphate hydrolases superfamily protein | chr2:12265167-12270020 REVERSE LENGTH=1042
comp3913_c0	452	59	451	AT5G12980.1	311	31	161	0.53	0.69	0	131	133	8e-39	--	| Symbols: | Cell differentiation, Rcd1-like protein | chr5:4105562-4108139 REVERSE LENGTH=311
comp3918_c0	444	443	48	AT3G07110.1	206	46	178	0.54	0.66	0	133	145	7e-45	--	| Symbols: | Ribosomal protein L13 family protein | chr3:2252092-2253332 FORWARD LENGTH=206
comp3936_c0	315	315	1	AT4G38190.1	1111	905	1009	0.73	0.83	0	105	159	1e-46	--	| Symbols: ATCSLD4, CSLD4 | cellulose synthase like D4 | chr4:17910096-17913641 REVERSE LENGTH=1111
comp3948_c0	640	3	611	AT2G35930.1	411	204	407	0.26	0.42	0	205	82.4	2e-18	--	| Symbols: PUB23 | plant U-box 23 | chr2:15083101-15084336 REVERSE LENGTH=411
comp3952_c0	269	50	190	AT5G03850.1	64	5	50	0.65	0.8	0	47	60.1	1e-13	--	| Symbols: | Nucleic acid-binding, OB-fold-like protein | chr5:1028542-1028736 REVERSE LENGTH=64
comp3969_c0	705	689	3	AT1G64260.1	719	183	407	0.2	0.39	0	229	51.6	2e-07	--	| Symbols: | MuDR family transposase | chr1:23847756-23849915 FORWARD LENGTH=719
comp3974_c0	798	350	622	AT5G59910.1	150	60	150	0.93	0.98	0	91	169	7e-53	--	| Symbols: HTB4 | Histone superfamily protein | chr5:24127206-24127658 FORWARD LENGTH=150
comp3983_c0	1079	1071	1	AT3G46730.1	847	24	375	0.32	0.49	0.04	373	160	2e-43	--	| Symbols: | NB-ARC domain-containing disease resistance protein | chr3:17213069-17215612 REVERSE LENGTH=847
comp3985_c0	324	159	16	AT3G48560.1	670	99	146	0.5	0.62	0	48	51.2	1e-08	--	| Symbols: CSR1, ALS, AHAS, TZP5, IMR1 | chlorsulfuron/imidazolinone resistant 1 | chr3:18001530-18003542 REVERSE LENGTH=670
comp4005_c0	383	382	2	AT5G11540.1	585	107	235	0.48	0.62	0.01	129	108	1e-28	--	| Symbols: | D-arabinono-1,4-lactone oxidase family protein | chr5:3703002-3704981 REVERSE LENGTH=585
comp4017_c0	384	1	357	AT1G55610.2	1166	1048	1166	0.6	0.76	0	120	151	2e-43	--	| Symbols: BRL1 | BRI1 like | chr1:20779874-20783374 REVERSE LENGTH=1166
comp4038_c0	358	86	211	AT3G63095.1	250	204	245	0.54	0.66	0	42	52.8	3e-09	--	| Symbols: | Tetratricopeptide repeat (TPR)-like superfamily protein | chr3:23315506-23316258 FORWARD LENGTH=250
comp4042_c0	215	213	115	AT3G22490.1	262	226	258	0.72	0.81	0	33	50.1	7e-09	--	| Symbols: | Seed maturation protein | chr3:7969785-7970738 REVERSE LENGTH=262
comp4059_c0	251	59	238	AT5G23230.1	198	103	162	0.35	0.61	0	60	45.8	3e-07	--	| Symbols: NIC2 | nicotinamidase 2 | chr5:7826005-7826601 REVERSE LENGTH=198
comp4075_c0	365	18	149	AT3G02190.1	51	1	44	0.75	0.84	0	44	77	5e-20	--	| Symbols: | Ribosomal protein L39 family protein | chr3:406005-406342 REVERSE LENGTH=51
comp4088_c0	445	399	97	AT1G07390.2	913	800	906	0.26	0.53	0.07	109	48.5	3e-07	--	| Symbols: AtRLP1, RLP1 | receptor like protein 1 | chr1:2270633-2274654 FORWARD LENGTH=913
comp4108_c0	385	375	1	AT4G00900.1	1054	674	798	0.86	0.93	0	125	210	4e-64	--	| Symbols: ECA2, ATECA2 | ER-type Ca2+-ATPase 2 | chr4:382690-386226 REVERSE LENGTH=1054
comp4109_c0	457	2	454	AT3G13770.1	628	106	261	0.36	0.58	0.03	156	98.2	2e-24	--	| Symbols: | Pentatricopeptide repeat (PPR) superfamily protein | chr3:4519647-4521533 FORWARD LENGTH=628
comp4120_c0	448	448	2	AT5G19410.1	624	398	546	0.64	0.73	0	149	187	4e-57	--	| Symbols: | ABC-2 type transporter family protein | chr5:6545237-6547111 REVERSE LENGTH=624
comp4124_c0	380	201	1	AT1G72370.2	294	26	92	0.65	0.8	0	67	98.2	9e-26	--	| Symbols: P40, AP40, RP40, RPSAA | 40s ribosomal protein SA | chr1:27243148-27244842 REVERSE LENGTH=294
comp4144_c0	220	2	154	AT3G24255.1	746	298	346	0.37	0.56	0	51	43.5	2e-06	--	| Symbols: | RNA-directed DNA polymerase (reverse transcriptase)-related family protein | chr3:8789471-8793208 FORWARD LENGTH=746
comp4150_c0	446	2	253	AT4G02750.1	781	616	699	0.44	0.59	0	84	75.9	1e-16	--	| Symbols: | Tetratricopeptide repeat (TPR)-like superfamily protein | chr4:1221116-1223461 REVERSE LENGTH=781
comp4169_c0	402	401	3	AT3G18130.1	326	130	263	0.7	0.83	0	134	207	9e-68	--	| Symbols: RACK1C_AT | receptor for activated C kinase 1C | chr3:6211109-6212371 REVERSE LENGTH=326
comp4183_c0	227	225	1	AT2G41970.1	365	268	342	0.78	0.81	0	75	121	4e-35	--	| Symbols: | Protein kinase superfamily protein | chr2:17520517-17522304 REVERSE LENGTH=365
comp4239_c0	263	248	3	AT2G32010.2	594	325	406	0.68	0.89	0	82	132	6e-38	--	| Symbols: CVL1 | CVP2 like 1 | chr2:13625344-13628081 FORWARD LENGTH=594
comp4240_c0	454	2	454	AT1G65800.1	847	643	797	0.59	0.73	0.02	155	183	1e-54	--	| Symbols: ARK2, RK2 | receptor kinase 2 | chr1:24473166-24476523 FORWARD LENGTH=847
comp4253_c0	937	937	230	AT1G54560.1	1529	1294	1529	0.87	0.92	0	236	420	1e-136	--	| Symbols: XIE, ATXIE | Myosin family protein with Dil domain | chr1:20371649-20379745 REVERSE LENGTH=1529
comp4286_c0	754	2	730	AT4G30610.1	465	219	464	0.7	0.84	0.01	246	381	1e-132	--	| Symbols: BRS1, SCPL24 | alpha/beta-Hydrolases superfamily protein | chr4:14944219-14948391 FORWARD LENGTH=465
comp4357_c0	549	152	547	AT1G57590.1	444	59	191	0.64	0.78	0	133	186	3e-57	--	| Symbols: | Pectinacetylesterase family protein | chr1:21327458-21329707 REVERSE LENGTH=444
comp4401_c0	304	1	273	AT3G47580.1	1011	920	1002	0.32	0.46	0	91	50.4	2e-08	--	| Symbols: | Leucine-rich repeat protein kinase family protein | chr3:17532687-17535810 FORWARD LENGTH=1011
comp4454_c0	299	299	6	AT5G55930.1	755	432	531	0.37	0.54	0.02	100	68.9	5e-15	--	| Symbols: ATOPT1, OPT1 | oligopeptide transporter 1 | chr5:22652988-22655827 FORWARD LENGTH=755
comp4471_c0	761	91	759	AT4G26470.1	231	1	223	0.69	0.81	0	225	313	1e-109	--	| Symbols: | Calcium-binding EF-hand family protein | chr4:13371377-13372343 FORWARD LENGTH=231
comp4485_c0	288	286	2	AT3G24830.1	206	96	190	0.57	0.7	0	95	114	3e-33	--	| Symbols: | Ribosomal protein L13 family protein | chr3:9064613-9065871 FORWARD LENGTH=206
comp4491_c0	309	1	273	AT2G34790.1	532	437	528	0.5	0.63	0.01	92	96.7	1e-24	--	| Symbols: MEE23, EDA28 | FAD-binding Berberine family protein | chr2:14673998-14677237 REVERSE LENGTH=532
comp4495_c0	489	10	489	AT3G50120.1	531	67	223	0.29	0.56	0.01	162	93.6	1e-22	--	| Symbols: | Plant protein of unknown function (DUF247) | chr3:18585157-18587246 REVERSE LENGTH=531
comp4508_c0	426	19	408	AT1G61760.1	224	49	196	0.27	0.45	0.12	148	62.8	1e-12	--	| Symbols: | Late embryogenesis abundant (LEA) hydroxyproline-rich glycoprotein family | chr1:22807440-22808114 REVERSE LENGTH=224
comp4509_c0	284	177	1	AT5G42020.2	613	433	491	0.84	0.93	0	59	106	3e-28	--	| Symbols: BIP | Heat shock protein 70 (Hsp 70) family protein | chr5:16807697-16810480 REVERSE LENGTH=613
comp4532_c0	312	310	11	ATMG00860.1	158	4	105	0.5	0.62	0.01	102	99.4	7e-28	--	| Symbols: ORF158 | DNA/RNA polymerases superfamily protein | chrM:235916-236392 FORWARD LENGTH=158
comp4591_c0	1467	236	1465	AT1G21240.1	741	31	445	0.28	0.44	0.05	434	152	1e-39	--	| Symbols: WAK3 | wall associated kinase 3 | chr1:7434303-7436702 FORWARD LENGTH=741
comp4616_c0	624	2	337	AT1G61680.2	562	443	554	0.42	0.59	0	112	98.6	7e-24	--	| Symbols: TPS14 | terpene synthase 14 | chr1:22772455-22774687 REVERSE LENGTH=562
comp4638_c0	458	190	2	AT2G26150.1	345	31	93	0.71	0.9	0	63	108	4e-29	--	| Symbols: ATHSFA2, HSFA2 | heat shock transcription factor A2 | chr2:11135856-11137217 FORWARD LENGTH=345
comp4639_c0	302	27	302	AT5G65700.2	1003	500	588	0.45	0.58	0	92	71.2	8e-16	--	| Symbols: BAM1 | Leucine-rich receptor-like protein kinase family protein | chr5:26281826-26284945 FORWARD LENGTH=1003
comp4660_c0	1724	2	1507	AT2G16440.1	847	347	847	0.74	0.85	0	505	743	0	--	| Symbols: MCM4 | Minichromosome maintenance (MCM2/3/5) family protein | chr2:7126536-7130665 REVERSE LENGTH=847
comp4668_c0	445	3	338	AT3G51740.1	836	704	814	0.74	0.8	0	112	164	9e-48	--	| Symbols: IMK2 | inflorescence meristem receptor-like kinase 2 | chr3:19189248-19191842 FORWARD LENGTH=836
comp4674_c0	1638	1638	445	AT4G29090.1	575	44	469	0.2	0.36	0.09	438	75.5	3e-14	--	| Symbols: | Ribonuclease H-like superfamily protein | chr4:14333528-14335255 FORWARD LENGTH=575
comp4678_c0	257	11	226	AT4G23160.1	1262	431	503	0.49	0.67	0.01	73	67.8	8e-15	--	| Symbols: CRK8 | cysteine-rich RLK (RECEPTOR-like protein kinase) 8 | chr4:12129485-12134086 FORWARD LENGTH=1262
comp4680_c0	940	826	425	AT1G64340.1	263	118	257	0.33	0.44	0.04	140	57.8	2e-09	--	| Symbols: | unknown protein; BEST Arabidopsis thaliana protein match is: unknown protein (TAIR:AT5G41810.1); Has 30201 Blast hits to 17322 proteins in 780 species: Archae - 12; Bacteria - 1396; Metazoa - 17338; Fungi - 3422; Plants - 5037; Viruses - 0; Other Eukaryotes - 2996 (source: NCBI BLink). | chr1:23878125-23880635 FORWARD LENGTH=263
comp4711_c0	816	55	693	AT5G52950.1	948	237	460	0.32	0.52	0.07	231	120	2e-30	--	| Symbols: | unknown protein; Has 30201 Blast hits to 17322 proteins in 780 species: Archae - 12; Bacteria - 1396; Metazoa - 17338; Fungi - 3422; Plants - 5037; Viruses - 0; Other Eukaryotes - 2996 (source: NCBI BLink). | chr5:21473887-21476939 REVERSE LENGTH=948
comp4770_c0	246	232	5	AT3G45850.2	1058	708	783	0.59	0.75	0	76	94.4	3e-24	--	| Symbols: | P-loop containing nucleoside triphosphate hydrolases superfamily protein | chr3:16855814-16860950 REVERSE LENGTH=1058
comp4816_c0	318	293	132	AT5G07130.1	569	495	547	0.5	0.68	0	54	62	2e-12	--	| Symbols: LAC13 | laccase 13 | chr5:2210567-2212525 FORWARD LENGTH=569
comp4833_c0	346	346	11	AT4G38650.1	562	451	562	0.61	0.82	0	112	160	6e-48	--	| Symbols: | Glycosyl hydrolase family 10 protein | chr4:18063377-18065769 FORWARD LENGTH=562
comp4845_c0	735	2	646	AT2G01950.1	1143	906	1133	0.65	0.74	0.05	228	289	2e-90	--	| Symbols: VH1, BRL2 | BRI1-like 2 | chr2:440805-444236 REVERSE LENGTH=1143
comp4849_c0	413	290	24	AT2G37600.2	113	13	101	0.53	0.75	0	89	102	3e-29	--	| Symbols: | Ribosomal protein L36e family protein | chr2:15774410-15775203 REVERSE LENGTH=113
comp4882_c0	266	1	264	AT4G11820.1	406	73	161	0.53	0.73	0.01	89	105	1e-28	--	| Symbols: MVA1, HMGS, EMB2778, FKP1 | hydroxymethylglutaryl-CoA synthase / HMG-CoA synthase / 3-hydroxy-3-methylglutaryl coenzyme A synthase | chr4:7109124-7111213 REVERSE LENGTH=406
comp4898_c0	299	2	298	AT3G24495.1	1109	830	929	0.77	0.87	0.01	100	154	8e-45	--	| Symbols: MSH7, MSH6-2, ATMSH7 | MUTS homolog 7 | chr3:8912418-8918086 REVERSE LENGTH=1109
comp4920_c0	842	54	251	AT5G48310.1	1156	1018	1083	0.65	0.81	0	66	94.4	1e-34	--	| Symbols: | unknown protein; BEST Arabidopsis thaliana protein match is: unknown protein (TAIR:AT4G24610.1); Has 1807 Blast hits to 1807 proteins in 277 species: Archae - 0; Bacteria - 0; Metazoa - 736; Fungi - 347; Plants - 385; Viruses - 0; Other Eukaryotes - 339 (source: NCBI BLink). | chr5:19574961-19580362 REVERSE LENGTH=1156
comp4923_c0	285	241	5	AT1G07420.1	266	24	101	0.38	0.61	0.01	80	53.9	6e-10	--	| Symbols: ATSMO2, SMO2-1 | sterol 4-alpha-methyl-oxidase 2-1 | chr1:2277910-2280033 FORWARD LENGTH=266
comp4953_c0	304	303	1	AT3G28345.1	1240	660	760	0.56	0.72	0	101	122	1e-33	--	| Symbols: | ABC transporter family protein | chr3:10593921-10598775 REVERSE LENGTH=1240
comp4989_c0	681	2	622	AT1G48930.1	627	405	627	0.52	0.64	0.08	226	232	1e-72	--	| Symbols: AtGH9C1, GH9C1 | glycosyl hydrolase 9C1 | chr1:18101782-18104587 REVERSE LENGTH=627
comp5000_c0	336	40	288	AT4G01130.1	382	298	380	0.57	0.72	0	83	107	6e-29	--	| Symbols: | GDSL-like Lipase/Acylhydrolase superfamily protein | chr4:485868-488007 FORWARD LENGTH=382
comp5052_c0	517	513	55	AT5G06590.1	314	153	313	0.37	0.55	0.05	162	89.4	1e-21	--	| Symbols: | unknown protein; Has 38 Blast hits to 38 proteins in 14 species: Archae - 0; Bacteria - 2; Metazoa - 0; Fungi - 0; Plants - 36; Viruses - 0; Other Eukaryotes - 0 (source: NCBI BLink). | chr5:2016713-2018744 FORWARD LENGTH=314
comp5102_c0	219	120	218	AT3G03300.2	1374	527	559	0.66	0.69	0	33	44.3	9e-07	--	| Symbols: DCL2 | dicer-like 2 | chr3:768020-774525 REVERSE LENGTH=1374
comp5104_c0	838	782	201	AT1G13330.1	226	1	194	0.69	0.89	0	194	283	9e-97	--	| Symbols: AHP2 | Arabidopsis Hop2 homolog | chr1:4568008-4569410 FORWARD LENGTH=226
comp5137_c1	386	333	127	AT1G22480.1	174	43	107	0.4	0.49	0	69	44.7	2e-06	--	| Symbols: | Cupredoxin superfamily protein | chr1:7934232-7935054 REVERSE LENGTH=174
comp5142_c0	293	185	6	AT5G19650.1	221	156	215	0.68	0.85	0	60	85.1	8e-22	--	| Symbols: ATOFP8, OFP8 | ovate family protein 8 | chr5:6639632-6640297 REVERSE LENGTH=221
comp5190_c0	278	1	198	AT5G32450.1	267	7	75	0.28	0.57	0.04	69	43.5	3e-06	--	| Symbols: | RNA binding (RRM/RBD/RNP motifs) family protein | chr5:12079707-12081317 FORWARD LENGTH=267
comp5191_c0	395	103	393	AT3G58780.1	248	15	111	0.85	0.93	0	97	169	1e-53	--	| Symbols: SHP1, AGL1 | K-box region and MADS-box transcription factor family protein | chr3:21739150-21741766 FORWARD LENGTH=248
comp5305_c0	400	303	398	ATCG01310.1	274	166	197	0.78	0.87	0	32	51.6	1e-08	--	| Symbols: RPL2.2 | ribosomal protein L2 | chrC:152806-154312 FORWARD LENGTH=274
comp5350_c0	471	117	338	AT2G02650.1	365	37	110	0.35	0.52	0	74	57.4	3e-10	--	| Symbols: | Ribonuclease H-like superfamily protein | chr2:735411-736546 FORWARD LENGTH=365
comp5352_c0	478	2	478	AT4G25300.1	356	128	287	0.51	0.72	0	160	172	2e-53	--	| Symbols: | 2-oxoglutarate (2OG) and Fe(II)-dependent oxygenase superfamily protein | chr4:12945263-12946642 FORWARD LENGTH=356
comp5355_c0	470	1	453	AT4G36790.1	489	337	488	0.67	0.82	0	152	207	2e-65	--	| Symbols: | Major facilitator superfamily protein | chr4:17336360-17338304 FORWARD LENGTH=489
comp5400_c0	1291	1289	81	AT5G07440.2	411	9	411	0.81	0.91	0	403	695	0	--	| Symbols: GDH2 | glutamate dehydrogenase 2 | chr5:2356153-2358012 FORWARD LENGTH=411
comp5428_c0	313	2	235	AT5G07050.1	402	303	382	0.37	0.57	0.02	80	47.8	2e-07	--	| Symbols: | nodulin MtN21 /EamA-like transporter family protein | chr5:2191533-2193416 REVERSE LENGTH=402
comp5452_c0	421	415	128	AT1G14540.1	315	220	315	0.56	0.7	0.01	97	105	3e-28	--	| Symbols: | Peroxidase superfamily protein | chr1:4974233-4975600 REVERSE LENGTH=315
comp5456_c0	217	2	157	ATMG01080.1	85	33	84	0.63	0.75	0	52	67.4	1e-16	--	| Symbols: ATP9 | mitochondrial F0-ATPase subunit 9 | chrM:278895-279152 FORWARD LENGTH=85
comp5474_c0	429	39	425	AT4G38650.1	562	77	206	0.46	0.66	0	130	127	4e-35	--	| Symbols: | Glycosyl hydrolase family 10 protein | chr4:18063377-18065769 FORWARD LENGTH=562
comp5524_c0	235	233	9	AT4G35260.1	367	156	230	0.62	0.78	0	75	100	7e-27	--	| Symbols: IDH1, IDH-I | isocitrate dehydrogenase 1 | chr4:16774494-16776233 REVERSE LENGTH=367
comp5527_c0	217	216	109	AT1G80480.1	444	311	346	0.47	0.58	0	36	42.4	4e-06	--	| Symbols: PTAC17 | plastid transcriptionally active 17 | chr1:30258272-30260570 REVERSE LENGTH=444
comp5543_c0	348	2	346	AT1G10740.2	406	79	193	0.78	0.86	0	115	192	4e-61	--	| Symbols: | alpha/beta-Hydrolases superfamily protein | chr1:3568612-3570466 REVERSE LENGTH=406
comp5557_c0	598	37	342	AT3G03660.1	268	157	268	0.43	0.65	0.09	113	92	1e-22	--	| Symbols: WOX11 | WUSCHEL related homeobox 11 | chr3:889515-892162 REVERSE LENGTH=268
comp5603_c0	246	11	217	AT5G05970.1	781	665	751	0.44	0.59	0.2	87	68.6	4e-15	--	| Symbols: NEDD1 | Transducin/WD40 repeat-like superfamily protein | chr5:1795464-1799313 FORWARD LENGTH=781
comp5605_c0	1312	622	71	AT1G48130.1	216	6	188	0.41	0.57	0.01	187	132	4e-36	--	| Symbols: ATPER1, PER1 | 1-cysteine peroxiredoxin 1 | chr1:17780610-17781500 FORWARD LENGTH=216
comp5638_c0	570	488	48	AT2G42110.1	137	15	135	0.31	0.46	0	147	63.9	3e-13	--	| Symbols: | unknown protein; Has 27 Blast hits to 27 proteins in 11 species: Archae - 0; Bacteria - 0; Metazoa - 0; Fungi - 0; Plants - 25; Viruses - 0; Other Eukaryotes - 2 (source: NCBI BLink). | chr2:17562234-17562732 REVERSE LENGTH=137
comp5648_c0	356	232	11	AT5G57655.1	287	124	172	0.51	0.59	0	74	70.5	1e-15	--	| Symbols: | xylose isomerase family protein | chr5:23347030-23348720 FORWARD LENGTH=287
comp5656_c0	392	2	277	AT4G02050.1	513	408	499	0.55	0.63	0	92	106	7e-28	--	| Symbols: STP7 | sugar transporter protein 7 | chr4:898387-900095 REVERSE LENGTH=513
comp5693_c0	379	1	378	AT5G42140.1	1073	100	234	0.34	0.45	0.07	136	75.5	7e-17	--	| Symbols: | Regulator of chromosome condensation (RCC1) family with FYVE zinc finger domain | chr5:16837547-16841640 REVERSE LENGTH=1073
comp5700_c0	294	293	3	AT4G25000.1	423	28	124	0.69	0.87	0	97	152	7e-46	--	| Symbols: ATAMY1, AMY1 | alpha-amylase-like | chr4:12852109-12853825 REVERSE LENGTH=423
comp5756_c0	468	10	465	AT2G22410.1	681	485	636	0.55	0.71	0	152	186	6e-56	--	| Symbols: SLO1 | SLOW GROWTH 1 | chr2:9509035-9511080 FORWARD LENGTH=681
comp5780_c0	632	411	154	AT2G35880.1	432	249	333	0.45	0.62	0	86	74.7	1e-15	--	| Symbols: | TPX2 (targeting protein for Xklp2) protein family | chr2:15063204-15065259 REVERSE LENGTH=432
comp5816_c0	1241	1101	1	AT1G10930.1	1188	207	555	0.57	0.7	0	368	390	1e-125	--	| Symbols: ATSGS1, RECQ4A, ATRECQ4A | DNA helicase (RECQl4A) | chr1:3648032-3654997 REVERSE LENGTH=1188
comp5845_c0	387	384	91	AT3G46660.1	458	347	452	0.51	0.7	0.07	106	119	1e-32	--	| Symbols: UGT76E12 | UDP-glucosyl transferase 76E12 | chr3:17189406-17190862 REVERSE LENGTH=458
comp5889_c0	314	3	314	AT1G19260.1	769	39	157	0.45	0.6	0.13	120	104	2e-27	--	| Symbols: | TTF-type zinc finger protein with HAT dimerisation domain | chr1:6657260-6659569 REVERSE LENGTH=769
comp5893_c0	380	3	296	AT4G23440.1	964	250	349	0.6	0.71	0.02	100	114	2e-30	--	| Symbols: | Disease resistance protein (TIR-NBS class) | chr4:12237765-12240659 FORWARD LENGTH=964
comp5903_c0	255	105	248	AT5G18910.1	511	172	220	0.59	0.73	0.02	49	61.6	1e-12	--	| Symbols: | Protein kinase superfamily protein | chr5:6306994-6309396 REVERSE LENGTH=511
comp5920_c0	396	396	1	AT1G15520.1	1423	267	399	0.76	0.9	0	133	206	2e-62	--	| Symbols: PDR12, ATPDR12, ABCG40, ATABCG40 | pleiotropic drug resistance 12 | chr1:5331993-5338175 REVERSE LENGTH=1423
comp5930_c0	202	20	202	AT5G13930.1	395	66	125	0.59	0.81	0	61	78.2	7e-19	--	| Symbols: CHS, TT4, ATCHS | Chalcone and stilbene synthase family protein | chr5:4488762-4490035 FORWARD LENGTH=395
comp5958_c0	273	271	2	AT3G19390.1	452	212	302	0.57	0.72	0.01	91	105	4e-28	--	| Symbols: | Granulin repeat cysteine protease family protein | chr3:6723024-6724768 FORWARD LENGTH=452
comp5963_c0	632	627	367	AT5G43960.1	450	43	128	0.34	0.62	0.01	88	57.8	8e-10	--	| Symbols: | Nuclear transport factor 2 (NTF2) family protein with RNA binding (RRM-RBD-RNP motifs) domain | chr5:17689154-17691653 REVERSE LENGTH=450
comp5997_c0	290	33	287	AT3G53450.1	215	84	168	0.85	0.95	0	85	150	1e-47	--	| Symbols: | Putative lysine decarboxylase family protein | chr3:19812977-19815430 REVERSE LENGTH=215
comp5999_c0	506	442	290	AT5G24300.2	652	600	650	0.49	0.76	0	51	65.1	1e-12	--	| Symbols: SSI1 | Glycogen/starch synthases, ADP-glucose type | chr5:8266934-8270860 FORWARD LENGTH=652
comp6002_c0	360	360	1	AT1G62710.1	486	245	365	0.64	0.77	0	121	165	6e-50	--	| Symbols: BETA-VPE, BETAVPE | beta vacuolar processing enzyme | chr1:23224070-23226857 REVERSE LENGTH=486
comp6028_c0	413	392	114	AT4G29090.1	575	55	146	0.3	0.47	0.01	94	52	2e-08	--	| Symbols: | Ribonuclease H-like superfamily protein | chr4:14333528-14335255 FORWARD LENGTH=575
comp6079_c0	290	270	70	AT3G42170.1	696	607	673	0.34	0.61	0	67	61.6	2e-12	--	| Symbols: | BED zinc finger ;hAT family dimerisation domain | chr3:14321838-14323928 FORWARD LENGTH=696
comp6083_c0	251	2	232	AT3G24503.1	501	210	286	0.74	0.89	0	77	117	1e-32	--	| Symbols: ALDH2C4, ALDH1A, REF1 | aldehyde dehydrogenase 2C4 | chr3:8919732-8923029 REVERSE LENGTH=501
comp6086_c0	747	222	665	AT4G37110.1	417	162	283	0.36	0.49	0	149	91.3	4e-21	--	| Symbols: | Zinc-finger domain of monoamine-oxidase A repressor R1 | chr4:17484343-17486197 REVERSE LENGTH=417
comp6120_c0	411	78	389	AT4G39260.2	126	9	113	0.4	0.56	0	105	77	5e-19	--	| Symbols: CCR1, ATGRP8, GR-RBP8, GRP8 | cold, circadian rhythm, and RNA binding 1 | chr4:18274166-18274958 REVERSE LENGTH=126
comp6171_c0	556	207	554	AT3G20475.1	807	128	243	0.78	0.9	0	116	189	2e-56	--	| Symbols: ATMSH5, MSH5 | MUTS-homologue 5 | chr3:7143546-7150811 FORWARD LENGTH=807
comp6221_c0	263	232	2	AT5G49110.1	1469	369	445	0.59	0.72	0	77	94	5e-24	--	| Symbols: | unknown protein; INVOLVED IN: biological_process unknown; LOCATED IN: cellular_component unknown; EXPRESSED IN: cultured cell; Has 30201 Blast hits to 17322 proteins in 780 species: Archae - 12; Bacteria - 1396; Metazoa - 17338; Fungi - 3422; Plants - 5037; Viruses - 0; Other Eukaryotes - 2996 (source: NCBI BLink). | chr5:19900203-19905925 FORWARD LENGTH=1469
comp6235_c0	231	211	2	AT4G28890.1	432	32	105	0.39	0.55	0.05	74	53.5	6e-10	--	| Symbols: | RING/U-box superfamily protein | chr4:14256437-14257735 REVERSE LENGTH=432
comp6366_c0	573	70	570	AT4G01080.1	442	91	256	0.6	0.77	0	167	233	1e-75	--	| Symbols: TBL26 | TRICHOME BIREFRINGENCE-LIKE 26 | chr4:466626-468275 REVERSE LENGTH=442
comp6399_c0	474	457	2	AT5G12920.1	537	352	504	0.48	0.62	0	153	142	1e-40	--	| Symbols: | Transducin/WD40 repeat-like superfamily protein | chr5:4077917-4082585 REVERSE LENGTH=537
comp6419_c0	461	349	59	AT3G30530.1	173	62	159	0.58	0.75	0.01	98	112	5e-32	--	| Symbols: ATBZIP42, bZIP42 | basic leucine-zipper 42 | chr3:12139512-12140033 FORWARD LENGTH=173
comp6465_c0	1266	955	692	AT1G67020.1	659	82	175	0.28	0.46	0.06	94	51.6	7e-07	--	| Symbols: | unknown protein; FUNCTIONS IN: molecular_function unknown; INVOLVED IN: biological_process unknown; LOCATED IN: cellular_component unknown; EXPRESSED IN: leaf; Has 72 Blast hits to 72 proteins in 9 species: Archae - 0; Bacteria - 0; Metazoa - 0; Fungi - 0; Plants - 72; Viruses - 0; Other Eukaryotes - 0 (source: NCBI BLink). | chr1:25011008-25012987 REVERSE LENGTH=659
comp6466_c0	528	86	514	AT2G34930.1	905	32	168	0.43	0.55	0.01	145	112	6e-29	--	| Symbols: | disease resistance family protein / LRR family protein | chr2:14737169-14739886 REVERSE LENGTH=905
comp6527_c0	249	91	204	AT3G48190.1	3845	2432	2469	0.39	0.57	0	38	33.9	7e-06	--	| Symbols: ATM, ATATM | ataxia-telangiectasia mutated | chr3:17797628-17828361 FORWARD LENGTH=3845
comp6596_c0	758	9	677	AT1G80600.1	457	253	449	0.32	0.52	0	223	129	8e-35	--	| Symbols: WIN1 | HOPW1-1-interacting 1 | chr1:30298675-30300513 REVERSE LENGTH=457
comp6643_c0	203	200	3	AT5G43950.1	566	356	421	0.75	0.95	0	66	122	2e-34	--	| Symbols: | Plant protein of unknown function (DUF946) | chr5:17686707-17688623 REVERSE LENGTH=566
comp6655_c0	449	417	16	AT5G15520.1	143	6	139	0.53	0.73	0	134	160	1e-51	--	| Symbols: | Ribosomal protein S19e family protein | chr5:5037242-5038136 REVERSE LENGTH=143
comp6695_c0	604	603	25	AT2G13600.1	697	476	668	0.44	0.72	0	193	197	3e-59	--	| Symbols: | Pentatricopeptide repeat (PPR) superfamily protein | chr2:5671493-5673586 FORWARD LENGTH=697
comp6761_c0	523	1	504	AT4G02060.2	716	21	187	0.72	0.86	0	168	251	4e-80	--	| Symbols: PRL | Minichromosome maintenance (MCM2/3/5) family protein | chr4:901484-905297 FORWARD LENGTH=716
comp6769_c0	749	107	748	AT2G41450.1	612	4	200	0.48	0.66	0	214	202	4e-61	--	| Symbols: | N-acetyltransferases;N-acetyltransferases | chr2:17278190-17281637 FORWARD LENGTH=612
comp6796_c0	440	438	10	AT5G08490.1	849	356	502	0.47	0.7	0.02	147	135	1e-37	--	| Symbols: | Tetratricopeptide repeat (TPR)-like superfamily protein | chr5:2745208-2747757 REVERSE LENGTH=849
comp6823_c0	636	631	2	AT3G59850.1	388	175	384	0.63	0.78	0	210	292	7e-99	--	| Symbols: | Pectin lyase-like superfamily protein | chr3:22109343-22111566 REVERSE LENGTH=388
comp6845_c0	902	40	882	AT3G20660.1	526	23	304	0.5	0.64	0	282	297	8e-98	--	| Symbols: AtOCT4, 4-Oct | organic cation/carnitine transporter4 | chr3:7225271-7228510 REVERSE LENGTH=526
comp6850_c0	780	48	719	AT1G53860.1	442	216	439	0.6	0.74	0.03	231	254	2e-82	--	| Symbols: | Remorin family protein | chr1:20107165-20109458 REVERSE LENGTH=442
comp6862_c0	265	2	259	AT5G01700.1	333	165	250	0.72	0.9	0	86	144	1e-43	--	| Symbols: | Protein phosphatase 2C family protein | chr5:260848-262345 REVERSE LENGTH=333
comp6916_c0	243	75	242	AT5G13930.1	395	16	71	0.64	0.82	0	56	84.7	5e-21	--	| Symbols: CHS, TT4, ATCHS | Chalcone and stilbene synthase family protein | chr5:4488762-4490035 FORWARD LENGTH=395
comp6940_c0	546	321	464	AT1G74670.1	101	42	89	0.72	0.81	0	48	92.8	8e-25	--	| Symbols: | Gibberellin-regulated family protein | chr1:28053378-28053893 FORWARD LENGTH=101
comp6991_c0	268	3	236	AT5G42170.1	369	118	195	0.52	0.78	0	78	87	8e-22	--	| Symbols: | SGNH hydrolase-type esterase superfamily protein | chr5:16848786-16851707 FORWARD LENGTH=369
comp7016_c0	370	129	368	AT3G27730.1	1133	404	483	0.81	0.91	0	80	140	1e-39	--	| Symbols: RCK, MER3 | ATP binding;ATP-dependent helicases;DNA helicases | chr3:10273952-10280213 REVERSE LENGTH=1133
comp7077_c0	266	5	262	AT5G52290.1	1594	659	744	0.32	0.6	0	86	66.2	3e-14	--	| Symbols: SHOC1 | shortage in chiasmata 1 | chr5:21230353-21236554 REVERSE LENGTH=1594
comp7090_c0	230	35	214	AT1G64260.1	719	636	695	0.4	0.55	0	60	52.8	1e-09	--	| Symbols: | MuDR family transposase | chr1:23847756-23849915 FORWARD LENGTH=719
comp7096_c0	268	255	13	AT3G24255.1	746	36	116	0.34	0.55	0	81	57.8	3e-11	--	| Symbols: | RNA-directed DNA polymerase (reverse transcriptase)-related family protein | chr3:8789471-8793208 FORWARD LENGTH=746
comp7100_c0	324	24	239	AT2G13620.1	821	436	506	0.36	0.66	0	72	57.4	8e-11	--	| Symbols: ATCHX15, CHX15 | cation/hydrogen exchanger 15 | chr2:5678006-5680621 FORWARD LENGTH=821
comp7111_c0	649	124	507	AT5G06710.1	336	177	302	0.56	0.74	0	129	146	2e-42	--	| Symbols: HAT14 | homeobox from Arabidopsis thaliana | chr5:2068305-2070284 REVERSE LENGTH=336
comp7126_c0	501	416	66	AT3G57990.1	367	1	118	0.34	0.53	0.03	121	64.7	1e-12	--	| Symbols: | unknown protein; Has 1497 Blast hits to 1323 proteins in 52 species: Archae - 0; Bacteria - 4; Metazoa - 23; Fungi - 34; Plants - 61; Viruses - 0; Other Eukaryotes - 1375 (source: NCBI BLink). | chr3:21470244-21471347 REVERSE LENGTH=367
comp7132_c0	356	355	50	AT2G37210.1	215	112	213	0.79	0.89	0	102	171	2e-55	--	| Symbols: | lysine decarboxylase family protein | chr2:15624253-15626834 REVERSE LENGTH=215
comp7138_c0	840	756	76	AT2G45260.1	425	179	422	0.43	0.62	0.06	244	199	3e-61	--	| Symbols: | Plant protein of unknown function (DUF641) | chr2:18664661-18665938 REVERSE LENGTH=425
comp7151_c0	246	10	153	AT3G06680.1	83	21	68	0.62	0.81	0	48	71.2	5e-18	--	| Symbols: | Ribosomal L29e protein family | chr3:2114402-2114877 REVERSE LENGTH=83
comp7156_c0	385	3	245	AT3G59540.1	69	7	69	0.44	0.59	0	81	66.6	1e-15	--	| Symbols: | Ribosomal L38e protein family | chr3:21995897-21996742 REVERSE LENGTH=69
comp7165_c0	282	3	278	AT2G30540.1	102	1	91	0.61	0.79	0	92	110	3e-33	--	| Symbols: | Thioredoxin superfamily protein | chr2:13011259-13011567 REVERSE LENGTH=102
comp7171_c0	251	195	79	ATMG00850.1	107	41	79	0.56	0.82	0	39	50.1	2e-09	--	| Symbols: ORF107E | DNA/RNA polymerases superfamily protein | chrM:235338-235661 FORWARD LENGTH=107
comp7197_c0	389	221	33	AT2G38870.1	70	8	70	0.36	0.44	0	63	43.1	2e-06	--	| Symbols: | Serine protease inhibitor, potato inhibitor I-type family protein | chr2:16236546-16237050 REVERSE LENGTH=70
comp7234_c0	321	252	4	AT5G02500.2	521	9	91	0.85	0.93	0	83	149	4e-44	--	| Symbols: HSC70-1, HSP70-1, AT-HSC70-1, HSC70 | heat shock cognate protein 70-1 | chr5:554055-556334 REVERSE LENGTH=521
comp7240_c0	252	2	241	AT1G64260.1	719	364	443	0.36	0.62	0	80	69.3	2e-15	--	| Symbols: | MuDR family transposase | chr1:23847756-23849915 FORWARD LENGTH=719
comp7267_c0	539	2	538	AT1G09720.1	928	382	581	0.28	0.45	0.1	200	83.6	6e-19	--	| Symbols: | Kinase interacting (KIP1-like) family protein | chr1:3144438-3147303 REVERSE LENGTH=928
comp7303_c0	300	41	283	AT1G01040.1	1909	877	957	0.34	0.55	0	81	54.3	8e-10	--	| Symbols: DCL1, CAF, SUS1, SIN1, ASU1, EMB76, EMB60, ATDCL1 | dicer-like 1 | chr1:23519-31079 FORWARD LENGTH=1909
comp7310_c0	822	15	764	AT3G28770.1	2081	310	636	0.21	0.33	0.23	327	50.4	8e-07	--	| Symbols: | Protein of unknown function (DUF1216) | chr3:10796716-10803237 FORWARD LENGTH=2081
comp7329_c0	533	7	477	AT1G13050.2	185	31	185	0.41	0.6	0	157	126	4e-37	--	| Symbols: | unknown protein; FUNCTIONS IN: molecular_function unknown; INVOLVED IN: biological_process unknown; LOCATED IN: endomembrane system; EXPRESSED IN: 14 plant structures; EXPRESSED DURING: 9 growth stages; BEST Arabidopsis thaliana protein match is: unknown protein (TAIR:AT3G26350.1); Has 260 Blast hits to 259 proteins in 20 species: Archae - 0; Bacteria - 0; Metazoa - 0; Fungi - 0; Pla…
comp7332_c0	376	363	163	AT1G79620.1	971	485	551	0.37	0.58	0	67	50.4	4e-08	--	| Symbols: | Leucine-rich repeat protein kinase family protein | chr1:29957633-29962174 REVERSE LENGTH=971
comp7354_c0	497	381	1	AT2G20635.1	525	11	136	0.48	0.61	0.01	129	114	3e-30	--	| Symbols: | ATP binding;protein kinases;protein serine/threonine kinases | chr2:8900410-8903384 FORWARD LENGTH=525
comp7359_c0	621	87	605	AT2G25470.1	935	10	189	0.31	0.47	0.06	186	77	2e-16	--	| Symbols: AtRLP21, RLP21 | receptor like protein 21 | chr2:10838420-10841881 FORWARD LENGTH=935
comp7370_c0	368	157	366	AT4G08210.1	686	2	71	0.44	0.64	0	70	63.9	7e-13	--	| Symbols: | Pentatricopeptide repeat (PPR-like) superfamily protein | chr4:5183813-5185873 REVERSE LENGTH=686
comp7379_c0	578	5	481	AT3G26690.2	202	13	175	0.61	0.78	0.03	164	206	4e-68	--	| Symbols: ATNUDT13, ATNUDX13, NUDX13 | nudix hydrolase homolog 13 | chr3:9804418-9805398 REVERSE LENGTH=202
comp7389_c0	543	6	542	AT3G47780.1	935	600	778	0.74	0.87	0	179	281	8e-90	--	| Symbols: ATATH6, ATH6 | ABC2 homolog 6 | chr3:17624500-17628972 FORWARD LENGTH=935
comp7392_c0	279	132	269	AT1G72730.1	414	29	74	0.71	0.8	0	46	68.6	5e-15	--	| Symbols: | DEA(D/H)-box RNA helicase family protein | chr1:27378040-27379593 REVERSE LENGTH=414
comp7415_c0	378	4	276	AT1G08830.2	152	60	150	0.59	0.7	0	91	114	2e-33	--	| Symbols: CSD1 | copper/zinc superoxide dismutase 1 | chr1:2827700-2829053 FORWARD LENGTH=152
comp7475_c0	282	5	277	AT1G20080.1	537	43	133	0.72	0.82	0	91	145	7e-43	--	| Symbols: SYTB, ATSYTB, NTMC2TYPE1.2, NTMC2T1.2, SYT2 | Calcium-dependent lipid-binding (CaLB domain) family protein | chr1:6962236-6964912 FORWARD LENGTH=537
comp7477_c0	232	47	199	AT1G13440.1	338	217	267	0.68	0.8	0	51	73.2	2e-18	--	| Symbols: GAPC-2, GAPC2 | glyceraldehyde-3-phosphate dehydrogenase C2 | chr1:4608465-4610494 REVERSE LENGTH=338
comp7529_c0	1506	3	284	ATMG00860.1	158	30	125	0.53	0.69	0.02	96	105	2e-26	--	| Symbols: ORF158 | DNA/RNA polymerases superfamily protein | chrM:235916-236392 FORWARD LENGTH=158
comp7563_c0	545	543	1	AT2G01950.1	1143	307	481	0.48	0.62	0	181	174	1e-50	--	| Symbols: VH1, BRL2 | BRI1-like 2 | chr2:440805-444236 REVERSE LENGTH=1143
comp7575_c0	267	263	3	AT4G00900.1	1054	24	110	0.67	0.8	0	87	117	2e-32	--	| Symbols: ECA2, ATECA2 | ER-type Ca2+-ATPase 2 | chr4:382690-386226 REVERSE LENGTH=1054
comp7582_c0	345	345	4	AT3G14300.1	968	829	942	0.46	0.63	0	115	110	3e-29	--	| Symbols: ATPMEPCRC, ATPME26, PME26 | pectinesterase family protein | chr3:4766905-4769898 REVERSE LENGTH=968
comp7595_c0	500	469	125	AT3G11050.1	253	136	250	0.62	0.75	0	115	147	2e-44	--	| Symbols: ATFER2, FER2 | ferritin 2 | chr3:3463651-3465294 FORWARD LENGTH=253
comp7615_c0	333	51	209	ATCG00780.1	122	17	69	0.58	0.73	0	53	58.9	2e-12	--	| Symbols: RPL14 | ribosomal protein L14 | chrC:80696-81064 REVERSE LENGTH=122
comp7625_c0	207	207	7	AT4G23160.1	1262	180	251	0.52	0.72	0.06	72	80.5	1e-19	--	| Symbols: CRK8 | cysteine-rich RLK (RECEPTOR-like protein kinase) 8 | chr4:12129485-12134086 FORWARD LENGTH=1262
comp7647_c0	334	152	331	AT3G62870.1	256	15	74	0.51	0.68	0	60	72	2e-16	--	| Symbols: | Ribosomal protein L7Ae/L30e/S12e/Gadd45 family protein | chr3:23242862-23244273 REVERSE LENGTH=256
comp7666_c0	372	1	369	AT3G14470.1	1054	334	455	0.38	0.61	0	123	101	5e-26	--	| Symbols: | NB-ARC domain-containing disease resistance protein | chr3:4857940-4861104 FORWARD LENGTH=1054
comp7682_c0	961	2	961	AT1G08510.1	412	77	397	0.46	0.63	0.02	327	291	1e-96	--	| Symbols: FATB | fatty acyl-ACP thioesterases B | chr1:2691546-2693409 REVERSE LENGTH=412
comp7689_c0	1341	109	1341	AT4G33260.2	441	1	410	0.48	0.68	0.01	418	389	1e-132	--	| Symbols: CDC20.2 | Transducin family protein / WD-40 repeat family protein | chr4:16041195-16043180 REVERSE LENGTH=441
comp7813_c0	218	5	214	AT1G55180.1	762	4	73	0.58	0.72	0	70	89.7	9e-23	--	| Symbols: PLDEPSILON, PLDALPHA4 | phospholipase D alpha 4 | chr1:20585057-20587629 REVERSE LENGTH=762
comp7815_c0	403	403	2	AT2G34930.1	905	679	801	0.37	0.53	0	134	80.5	2e-18	--	| Symbols: | disease resistance family protein / LRR family protein | chr2:14737169-14739886 REVERSE LENGTH=905
comp7818_c0	680	2	556	AT5G35630.3	430	228	411	0.65	0.77	0	185	253	1e-82	--	| Symbols: GS2, GLN2, ATGSL1 | glutamine synthetase 2 | chr5:13831220-13833239 FORWARD LENGTH=430
comp7819_c0	254	252	1	AT2G22070.1	786	268	351	0.52	0.67	0	84	87.4	9e-22	--	| Symbols: | pentatricopeptide (PPR) repeat-containing protein | chr2:9383602-9385962 FORWARD LENGTH=786
comp7823_c0	525	524	3	AT5G18890.1	550	377	522	0.35	0.5	0.01	177	87.4	2e-20	--	| Symbols: | Inosine-uridine preferring nucleoside hydrolase family protein | chr5:6301652-6304088 FORWARD LENGTH=550
comp7887_c0	247	1	213	AT4G39250.1	100	32	100	0.5	0.76	0	71	76.3	8e-20	--	| Symbols: ATRL1, RSM2, RL1 | RAD-like 1 | chr4:18271457-18271857 REVERSE LENGTH=100
comp7888_c0	527	526	2	AT4G26790.2	351	36	209	0.63	0.82	0	175	232	1e-76	--	| Symbols: | GDSL-like Lipase/Acylhydrolase superfamily protein | chr4:13487859-13489149 FORWARD LENGTH=351
comp7890_c0	431	77	259	AT4G26970.1	995	321	381	0.78	0.83	0	61	95.1	2e-45	--	| Symbols: ACO2 | aconitase 2 | chr4:13543077-13548427 FORWARD LENGTH=995
comp7928_c0	321	291	88	AT2G05920.1	754	498	565	0.6	0.77	0	68	100	6e-26	--	| Symbols: | Subtilase family protein | chr2:2269831-2272207 REVERSE LENGTH=754
comp7932_c0	355	353	3	AT5G39320.1	480	301	417	0.88	0.94	0	117	221	7e-72	--	| Symbols: | UDP-glucose 6-dehydrogenase family protein | chr5:15743254-15744696 FORWARD LENGTH=480
comp7980_c0	512	200	3	AT2G21720.1	734	580	646	0.35	0.56	0.01	67	40.8	9e-10	--	| Symbols: | Plant protein of unknown function (DUF639) | chr2:9273696-9276802 FORWARD LENGTH=734
comp8021_c0	327	316	170	AT3G10600.1	584	521	569	0.53	0.69	0	49	53.1	2e-09	--	| Symbols: CAT7 | cationic amino acid transporter 7 | chr3:3313969-3317162 FORWARD LENGTH=584
comp8050_c0	529	158	517	AT4G02210.2	439	164	281	0.23	0.49	0	120	55.5	2e-09	--	| Symbols: | unknown protein; FUNCTIONS IN: molecular_function unknown; INVOLVED IN: biological_process unknown; LOCATED IN: cellular_component unknown; EXPRESSED IN: 22 plant structures; EXPRESSED DURING: 13 growth stages; BEST Arabidopsis thaliana protein match is: unknown protein (TAIR:AT2G24960.2). | chr4:974320-975917 REVERSE LENGTH=439
comp8069_c0	681	6	467	AT4G30780.1	589	154	316	0.28	0.48	0.06	164	72.8	9e-15	--	| Symbols: | unknown protein; BEST Arabidopsis thaliana protein match is: unknown protein (TAIR:AT2G24100.1); Has 109 Blast hits to 109 proteins in 18 species: Archae - 0; Bacteria - 0; Metazoa - 1; Fungi - 0; Plants - 95; Viruses - 0; Other Eukaryotes - 13 (source: NCBI BLink). | chr4:14990523-14992855 FORWARD LENGTH=589
comp8084_c0	277	3	275	AT5G01660.1	656	431	521	0.43	0.62	0	91	89	4e-22	--	| Symbols: | CONTAINS InterPro DOMAIN/s: Galactose oxidase/kelch, beta-propeller (InterPro:IPR011043), Kelch repeat type 1 (InterPro:IPR006652), Development/cell death domain (InterPro:IPR013989), Kelch related (InterPro:IPR013089), Kelch-type beta propeller (InterPro:IPR015915); BEST Arabidopsis thaliana protein match is: DCD (Development and Cell Death) domain protein (TAIR:AT3G11000.1); Has 16…
comp8126_c0	393	269	9	AT1G43780.1	479	265	353	0.55	0.76	0.02	89	103	7e-34	--	| Symbols: scpl44 | serine carboxypeptidase-like 44 | chr1:16563811-16567399 FORWARD LENGTH=479
comp8157_c0	511	3	332	AT1G65480.1	175	65	174	0.72	0.84	0	110	178	9e-58	--	| Symbols: FT | PEBP (phosphatidylethanolamine-binding protein) family protein | chr1:24331510-24333689 FORWARD LENGTH=175
comp8203_c0	218	65	217	AT2G23090.1	78	24	74	0.49	0.68	0	51	58.2	4e-13	--	| Symbols: | Uncharacterised protein family SERF | chr2:9829657-9830274 REVERSE LENGTH=78
comp8211_c0	898	144	887	AT2G23970.1	251	5	246	0.47	0.67	0	248	244	9e-81	--	| Symbols: | Class I glutamine amidotransferase-like superfamily protein | chr2:10199698-10201081 FORWARD LENGTH=251
comp8304_c0	297	2	295	AT4G31940.1	524	371	469	0.63	0.76	0.02	100	127	8e-36	--	| Symbols: CYP82C4 | cytochrome P450, family 82, subfamily C, polypeptide 4 | chr4:15452040-15453966 FORWARD LENGTH=524
comp8307_c0	457	2	457	AT4G28570.1	748	419	574	0.55	0.73	0.02	156	181	5e-54	--	| Symbols: | Long-chain fatty alcohol dehydrogenase family protein | chr4:14119548-14121923 FORWARD LENGTH=748
comp8311_c0	406	2	406	ATMG01190.1	507	5	139	0.57	0.75	0	135	159	3e-47	--	| Symbols: ATP1 | ATP synthase subunit 1 | chrM:302166-303689 REVERSE LENGTH=507
comp8321_c0	815	24	815	AT5G27550.1	765	72	299	0.55	0.67	0	264	272	3e-86	--	| Symbols: | P-loop containing nucleoside triphosphate hydrolases superfamily protein | chr5:9727634-9731323 REVERSE LENGTH=765
comp8333_c0	467	465	160	AT3G18470.1	133	22	127	0.54	0.66	0.03	106	123	1e-36	--	| Symbols: | PLAC8 family protein | chr3:6335000-6335698 REVERSE LENGTH=133
comp8353_c0	228	59	205	AT1G23200.1	554	35	90	0.39	0.53	0.12	56	42	7e-06	--	| Symbols: | Plant invertase/pectin methylesterase inhibitor superfamily | chr1:8227236-8229400 FORWARD LENGTH=554
comp8360_c0	612	491	39	AT5G04820.1	260	25	207	0.38	0.52	0.2	190	100	5e-26	--	| Symbols: ATOFP13, OFP13 | ovate family protein 13 | chr5:1399685-1400467 FORWARD LENGTH=260
comp8388_c0	397	27	332	AT4G23160.1	1262	190	289	0.33	0.53	0	102	61.6	6e-12	--	| Symbols: CRK8 | cysteine-rich RLK (RECEPTOR-like protein kinase) 8 | chr4:12129485-12134086 FORWARD LENGTH=1262
comp8389_c0	407	182	406	AT1G80650.1	198	113	188	0.38	0.57	0.01	76	62.8	7e-13	--	| Symbols: RTL1 | RNAse THREE-like protein 1 | chr1:30314609-30315600 FORWARD LENGTH=198
comp8430_c0	381	275	3	AT5G09590.1	682	59	149	0.7	0.82	0	91	131	1e-36	--	| Symbols: MTHSC70-2, HSC70-5 | mitochondrial HSO70 2 | chr5:2975721-2978508 FORWARD LENGTH=682
comp8450_c0	339	88	252	AT1G52290.1	509	359	413	0.49	0.65	0	55	55.5	4e-10	--	| Symbols: | Protein kinase superfamily protein | chr1:19470251-19472362 REVERSE LENGTH=509
comp8452_c0	562	560	192	AT5G26360.1	555	435	555	0.83	0.89	0	123	210	2e-65	--	| Symbols: | TCP-1/cpn60 chaperonin family protein | chr5:9255561-9258891 REVERSE LENGTH=555
comp8464_c0	533	514	2	AT3G47570.1	1010	346	515	0.4	0.6	0	171	132	7e-36	--	| Symbols: | Leucine-rich repeat protein kinase family protein | chr3:17527611-17530748 FORWARD LENGTH=1010
comp8477_c0	608	2	607	AT3G13380.1	1164	672	866	0.59	0.69	0	202	226	2e-68	--	| Symbols: BRL3 | BRI1-like 3 | chr3:4347240-4350734 FORWARD LENGTH=1164
comp8482_c0	488	184	483	AT3G26700.1	380	37	125	0.49	0.59	0	100	82	7e-19	--	| Symbols: | Protein kinase superfamily protein | chr3:9810669-9812356 FORWARD LENGTH=380
comp8535_c0	328	324	1	AT2G28860.1	493	83	195	0.27	0.5	0.04	113	48.5	1e-07	--	| Symbols: CYP710A4 | cytochrome P450, family 710, subfamily A, polypeptide 4 | chr2:12388342-12389823 REVERSE LENGTH=493
comp8567_c0	403	334	68	AT5G19410.1	624	65	154	0.58	0.75	0.01	90	102	2e-26	--	| Symbols: | ABC-2 type transporter family protein | chr5:6545237-6547111 REVERSE LENGTH=624
comp8582_c0	253	244	17	AT5G42020.2	613	535	613	0.37	0.55	0.03	79	53.5	8e-10	--	| Symbols: BIP | Heat shock protein 70 (Hsp 70) family protein | chr5:16807697-16810480 REVERSE LENGTH=613
comp8598_c0	645	644	495	AT1G19850.1	902	385	434	0.46	0.66	0	50	52	9e-08	--	| Symbols: MP, ARF5, IAA24 | Transcriptional factor B3 family protein / auxin-responsive factor AUX/IAA-related | chr1:6887353-6891182 FORWARD LENGTH=902
comp8613_c0	420	417	1	AT2G02220.1	1008	299	436	0.49	0.58	0	139	117	2e-31	--	| Symbols: ATPSKR1, PSKR1 | phytosulfokin receptor 1 | chr2:584098-587124 REVERSE LENGTH=1008
comp8631_c0	338	190	35	AT5G05320.1	406	27	78	0.44	0.69	0	52	50.8	2e-08	--	| Symbols: | FAD/NAD(P)-binding oxidoreductase family protein | chr5:1575093-1576679 REVERSE LENGTH=406
comp8654_c0	742	719	237	AT1G67430.1	175	1	162	0.6	0.72	0	162	192	7e-62	--	| Symbols: | Ribosomal protein L22p/L17e family protein | chr1:25262209-25263627 FORWARD LENGTH=175
comp8656_c0	221	219	7	AT5G09590.1	682	477	547	0.73	0.87	0	71	109	8e-30	--	| Symbols: MTHSC70-2, HSC70-5 | mitochondrial HSO70 2 | chr5:2975721-2978508 FORWARD LENGTH=682
comp8695_c0	493	471	19	AT4G26970.1	995	504	670	0.33	0.49	0.1	169	66.2	4e-13	--	| Symbols: ACO2 | aconitase 2 | chr4:13543077-13548427 FORWARD LENGTH=995
comp8698_c0	594	217	594	AT5G12920.1	537	205	329	0.44	0.62	0	127	100	1e-24	--	| Symbols: | Transducin/WD40 repeat-like superfamily protein | chr5:4077917-4082585 REVERSE LENGTH=537
comp8701_c0	414	252	413	AT4G22810.1	324	88	137	0.55	0.59	0	54	53.1	5e-09	--	| Symbols: | Predicted AT-hook DNA-binding family protein | chr4:11984432-11985406 FORWARD LENGTH=324
comp8710_c0	318	1	318	ATMG01190.1	507	260	365	0.88	0.93	0	106	189	4e-59	--	| Symbols: ATP1 | ATP synthase subunit 1 | chrM:302166-303689 REVERSE LENGTH=507
comp8712_c0	728	2	625	AT3G25980.1	209	1	209	0.86	0.91	0	209	360	1e-128	--	| Symbols: MAD2 | DNA-binding HORMA family protein | chr3:9503232-9504402 FORWARD LENGTH=209
comp8735_c0	222	162	1	AT5G48880.3	457	34	92	0.38	0.62	0.08	59	44.7	7e-07	--	| Symbols: | peroxisomal 3-keto-acyl-CoA thiolase 2 | chr5:19814576-19817021 REVERSE LENGTH=457
comp8741_c0	383	1	378	AT1G36180.1	2355	2086	2213	0.4	0.53	0.01	128	97.8	1e-24	--	| Symbols: ACC2 | acetyl-CoA carboxylase 2 | chr1:13546047-13558339 FORWARD LENGTH=2355
comp8762_c0	575	2	565	AT1G61810.1	520	93	280	0.62	0.81	0	188	268	2e-88	--	| Symbols: BGLU45 | beta-glucosidase 45 | chr1:22830035-22832813 FORWARD LENGTH=520
comp8792_c0	984	2	973	AT1G54280.1	1240	413	715	0.49	0.67	0	324	310	1e-96	--	| Symbols: | ATPase E1-E2 type family protein / haloacid dehalogenase-like hydrolase family protein | chr1:20262766-20267293 REVERSE LENGTH=1240
comp8875_c0	425	2	424	AT2G36200.1	1009	590	730	0.46	0.66	0	141	135	2e-37	--	| Symbols: | P-loop containing nucleoside triphosphate hydrolases superfamily protein | chr2:15180078-15185189 REVERSE LENGTH=1009
comp8911_c0	365	365	42	AT4G27590.1	156	8	126	0.55	0.65	0.09	119	125	7e-38	--	| Symbols: | Heavy metal transport/detoxification superfamily protein | chr4:13771224-13771790 FORWARD LENGTH=156
comp8954_c0	296	8	250	AT4G05230.1	206	1	80	0.41	0.66	0	81	71.2	1e-16	--	| Symbols: | Ubiquitin-like superfamily protein | chr4:2687003-2687623 FORWARD LENGTH=206
comp8969_c0	325	1	321	AT5G49890.1	779	310	417	0.44	0.6	0	108	100	4e-26	--	| Symbols: CLC-C, ATCLC-C | chloride channel C | chr5:20288489-20292143 REVERSE LENGTH=779
comp8973_c0	794	47	634	AT1G17860.1	196	4	195	0.36	0.53	0.04	205	108	1e-28	--	| Symbols: | Kunitz family trypsin and protease inhibitor protein | chr1:6149343-6149933 FORWARD LENGTH=196
comp8976_c0	488	322	8	AT1G72730.1	414	34	138	0.66	0.82	0	105	142	4e-41	--	| Symbols: | DEA(D/H)-box RNA helicase family protein | chr1:27378040-27379593 REVERSE LENGTH=414
comp8998_c0	945	897	58	AT1G71930.1	324	4	280	0.51	0.63	0.03	291	281	5e-94	--	| Symbols: VND7, ANAC030 | vascular related NAC-domain protein 7 | chr1:27076205-27077829 FORWARD LENGTH=324
comp9030_c0	304	54	302	AT4G23160.1	1262	308	390	0.37	0.51	0	83	55.1	4e-10	--	| Symbols: CRK8 | cysteine-rich RLK (RECEPTOR-like protein kinase) 8 | chr4:12129485-12134086 FORWARD LENGTH=1262
comp9052_c0	594	593	51	AT5G59240.1	210	23	204	0.54	0.74	0.01	183	202	4e-66	--	| Symbols: | Ribosomal protein S8e family protein | chr5:23902626-23903670 REVERSE LENGTH=210
comp9054_c0	311	232	2	AT4G14330.1	869	1	69	0.55	0.61	0.01	78	67.4	2e-14	--	| Symbols: | P-loop containing nucleoside triphosphate hydrolases superfamily protein | chr4:8244228-8247286 FORWARD LENGTH=869
comp9059_c0	204	3	125	AT3G47110.1	1025	930	970	0.51	0.63	0	41	44.7	5e-07	--	| Symbols: | Leucine-rich repeat protein kinase family protein | chr3:17347103-17350296 REVERSE LENGTH=1025
comp9126_c0	232	220	2	AT2G45290.1	741	74	142	0.47	0.57	0	73	58.9	7e-12	--	| Symbols: | Transketolase | chr2:18672737-18675589 FORWARD LENGTH=741
comp9133_c0	275	1	222	AT1G64550.1	715	626	699	0.37	0.67	0	74	69.7	2e-15	--	| Symbols: ATGCN3, GCN3 | general control non-repressible 3 | chr1:23968850-23973369 FORWARD LENGTH=715
comp9157_c0	259	2	259	AT5G48910.1	646	168	280	0.4	0.53	0.23	113	63.5	2e-13	--	| Symbols: LPA66 | Pentatricopeptide repeat (PPR) superfamily protein | chr5:19832969-19834909 REVERSE LENGTH=646
comp9168_c0	273	31	273	AT1G08090.1	530	35	115	0.85	0.91	0	81	145	1e-42	--	| Symbols: ATNRT2:1, NRT2, NRT2;1AT, ACH1, LIN1, ATNRT2.1, NRT2.1, NRT2:1 | nitrate transporter 2:1 | chr1:2524139-2525920 FORWARD LENGTH=530
comp9175_c0	939	3	938	AT2G41740.1	976	184	495	0.69	0.85	0	312	468	1e-158	--	| Symbols: VLN2, ATVLN2 | villin 2 | chr2:17410962-17416878 REVERSE LENGTH=976
comp9192_c0	486	456	124	AT5G05330.2	157	43	149	0.37	0.63	0	111	79	4e-19	--	| Symbols: | HMG-box (high mobility group) DNA-binding family protein | chr5:1577289-1578461 REVERSE LENGTH=157
comp9199_c0	571	566	6	AT5G45650.1	791	233	417	0.6	0.72	0	187	223	9e-69	--	| Symbols: | subtilase family protein | chr5:18513520-18518790 REVERSE LENGTH=791
comp9265_c0	536	395	3	AT1G48470.1	353	11	145	0.51	0.64	0.02	135	131	4e-37	--	| Symbols: GLN1;5 | glutamine synthetase 1;5 | chr1:17913784-17915926 FORWARD LENGTH=353
comp9279_c0	326	251	18	AT3G50210.2	250	143	220	0.71	0.82	0	78	125	7e-37	--	| Symbols: | 2-oxoglutarate (2OG) and Fe(II)-dependent oxygenase superfamily protein | chr3:18614338-18615809 REVERSE LENGTH=250
comp9283_c0	320	233	3	AT4G12600.1	128	7	83	0.8	0.92	0	77	129	7e-40	--	| Symbols: | Ribosomal protein L7Ae/L30e/S12e/Gadd45 family protein | chr4:7453296-7454208 FORWARD LENGTH=128
comp9290_c0	431	431	3	AT2G07690.1	727	62	204	0.67	0.81	0	143	199	4e-61	--	| Symbols: MCM5 | Minichromosome maintenance (MCM2/3/5) family protein | chr2:3523379-3527388 REVERSE LENGTH=727
comp9318_c0	326	76	324	AT4G17550.1	544	24	113	0.45	0.52	0.07	90	70.1	3e-15	--	| Symbols: | Major facilitator superfamily protein | chr4:9777938-9779738 REVERSE LENGTH=544
comp9325_c0	230	52	228	AT1G18370.1	974	637	699	0.49	0.69	0.06	63	64.7	7e-14	--	| Symbols: HIK, ATNACK1, NACK1 | ATP binding microtubule motor family protein | chr1:6319732-6323820 REVERSE LENGTH=974
comp9327_c0	507	2	310	AT5G42080.3	604	502	604	0.81	0.94	0	103	175	4e-52	--	| Symbols: DL1 | dynamin-like protein | chr5:16820661-16824536 REVERSE LENGTH=604
comp9342_c0	280	1	279	AT3G53480.1	1450	882	974	0.77	0.87	0	93	150	1e-43	--	| Symbols: PIS1, PDR9, ATPDR9, ABCG37 | pleiotropic drug resistance 9 | chr3:19825366-19831644 FORWARD LENGTH=1450
comp9345_c0	479	479	195	AT4G32940.1	494	400	494	0.63	0.82	0	95	137	6e-39	--	| Symbols: GAMMA-VPE, GAMMAVPE | gamma vacuolar processing enzyme | chr4:15900557-15903161 REVERSE LENGTH=494
comp9397_c0	501	114	350	AT3G17630.1	800	699	776	0.44	0.67	0	79	74.7	5e-16	--	| Symbols: ATCHX19, CHX19 | cation/H+ exchanger 19 | chr3:6029201-6031773 FORWARD LENGTH=800
comp9399_c0	278	6	260	AT4G29090.1	575	284	369	0.25	0.48	0.01	86	47.4	2e-07	--	| Symbols: | Ribonuclease H-like superfamily protein | chr4:14333528-14335255 FORWARD LENGTH=575
comp9409_c0	500	68	481	AT1G43760.1	626	444	582	0.24	0.4	0	139	48.1	7e-07	--	| Symbols: | DNAse I-like superfamily protein | chr1:16528880-16531065 REVERSE LENGTH=626
comp9430_c0	354	352	5	AT3G50400.1	374	42	157	0.62	0.77	0	116	154	1e-46	--	| Symbols: | GDSL-like Lipase/Acylhydrolase superfamily protein | chr3:18704797-18706437 FORWARD LENGTH=374
comp9442_c0	205	6	203	AT1G55180.1	762	191	256	0.66	0.84	0	66	102	2e-27	--	| Symbols: PLDEPSILON, PLDALPHA4 | phospholipase D alpha 4 | chr1:20585057-20587629 REVERSE LENGTH=762
comp9474_c0	455	107	454	AT1G51405.1	487	314	432	0.4	0.63	0.04	122	85.1	6e-20	--	| Symbols: | myosin-related | chr1:19057780-19059582 FORWARD LENGTH=487
comp9484_c0	641	500	3	AT3G48000.1	538	60	225	0.47	0.64	0	166	162	3e-47	--	| Symbols: ALDH2B4, ALDH2, ALDH2A | aldehyde dehydrogenase 2B4 | chr3:17717082-17719843 REVERSE LENGTH=538
comp9585_c0	470	19	441	AT3G52780.2	361	162	264	0.29	0.42	0	141	55.5	1e-09	--	| Symbols: ATPAP20, PAP20 | Purple acid phosphatases superfamily protein | chr3:19561812-19564195 REVERSE LENGTH=361
comp9594_c0	255	245	3	AT1G63180.1	351	206	285	0.49	0.62	0	81	78.6	8e-19	--	| Symbols: UGE3 | UDP-D-glucose/UDP-D-galactose 4-epimerase 3 | chr1:23427559-23429384 REVERSE LENGTH=351
comp9623_c0	202	191	3	AT3G10610.1	140	1	63	0.71	0.92	0	63	99	1e-28	--	| Symbols: | Ribosomal S17 family protein | chr3:3319459-3319881 FORWARD LENGTH=140
comp9735_c0	201	123	1	AT4G40030.2	164	28	68	0.95	1	0	41	81.3	2e-21	--	| Symbols: | Histone superfamily protein | chr4:18555840-18556827 REVERSE LENGTH=164
comp9774_c0	299	1	297	AT2G26980.2	375	68	166	0.71	0.89	0	99	153	8e-47	--	| Symbols: CIPK3 | CBL-interacting protein kinase 3 | chr2:11515626-11518205 REVERSE LENGTH=375
comp9815_c0	281	209	36	AT5G01310.1	912	43	100	0.82	0.94	0	58	103	4e-27	--	| Symbols: APTX | APRATAXIN-like | chr5:125304-128960 FORWARD LENGTH=912
comp9879_c0	225	183	1	AT3G08690.2	148	26	86	0.65	0.8	0	61	95.5	6e-27	--	| Symbols: UBC11 | ubiquitin-conjugating enzyme 11 | chr3:2641487-2642489 FORWARD LENGTH=148
comp9955_c0	742	624	1	AT1G35140.1	309	33	242	0.48	0.66	0.03	216	208	1e-66	--	| Symbols: PHI-1, EXL7 | Phosphate-responsive 1 family protein | chr1:12852089-12853018 FORWARD LENGTH=309
comp9990_c0	504	369	289	AT3G04380.2	465	406	432	0.7	0.81	0	27	48.5	5e-07	--	| Symbols: SUVR4, SDG31 | SET-domain containing protein lysine methyltransferase family protein | chr3:1161602-1164539 FORWARD LENGTH=465
comp10014_c0	221	218	3	AT3G20660.1	526	316	387	0.56	0.77	0	72	85.9	2e-21	--	| Symbols: AtOCT4, 4-Oct | organic cation/carnitine transporter4 | chr3:7225271-7228510 REVERSE LENGTH=526
comp10023_c0	689	567	1	AT4G17240.1	343	54	229	0.55	0.69	0	189	179	3e-55	--	| Symbols: | unknown protein; FUNCTIONS IN: molecular_function unknown; INVOLVED IN: biological_process unknown; LOCATED IN: chloroplast; EXPRESSED IN: 16 plant structures; EXPRESSED DURING: 8 growth stages; Has 1142 Blast hits to 1055 proteins in 252 species: Archae - 22; Bacteria - 318; Metazoa - 248; Fungi - 96; Plants - 59; Viruses - 3; Other Eukaryotes - 396 (source: NCBI BLink). | chr4:9666…
comp10161_c0	258	253	2	AT3G45420.1	667	530	613	0.54	0.72	0	84	101	1e-26	--	| Symbols: | Concanavalin A-like lectin protein kinase family protein | chr3:16657263-16659266 REVERSE LENGTH=667
comp10305_c0	418	3	407	AT3G21720.1	576	371	506	0.5	0.68	0	136	145	9e-42	--	| Symbols: ICL | isocitrate lyase | chr3:7652789-7655873 REVERSE LENGTH=576
comp10332_c0	250	250	2	AT1G07810.1	1061	924	1007	0.63	0.71	0.01	84	105	4e-28	--	| Symbols: ECA1, ATECA1, ACA3 | ER-type Ca2+-ATPase 1 | chr1:2416681-2420572 FORWARD LENGTH=1061
comp10372_c0	412	4	411	AT5G40170.1	792	540	685	0.35	0.58	0.08	148	89.7	1e-21	--	| Symbols: AtRLP54, RLP54 | receptor like protein 54 | chr5:16065179-16067557 REVERSE LENGTH=792
comp10399_c0	207	206	6	AT1G30600.1	832	343	409	0.8	0.86	0	67	109	7e-30	--	| Symbols: | Subtilase family protein | chr1:10841341-10844906 REVERSE LENGTH=832
comp10421_c0	223	25	219	AT5G59520.1	353	55	119	0.67	0.84	0	65	100	5e-27	--	| Symbols: ZIP2 | ZRT/IRT-like protein 2 | chr5:23991447-23992762 REVERSE LENGTH=353
comp10428_c0	247	242	3	AT1G63660.2	434	303	375	0.44	0.48	0.04	84	55.8	1e-10	--	| Symbols: | GMP synthase (glutamine-hydrolyzing), putative / glutamine amidotransferase, putative | chr1:23604874-23607080 REVERSE LENGTH=434
comp10505_c0	302	285	19	AT2G21250.2	238	130	218	0.41	0.57	0	89	70.5	5e-16	--	| Symbols: | NAD(P)-linked oxidoreductase superfamily protein | chr2:9103703-9105116 REVERSE LENGTH=238
comp10521_c0	362	319	149	AT2G46490.1	134	2	68	0.46	0.58	0.14	67	59.7	2e-12	--	| Symbols: | unknown protein; BEST Arabidopsis thaliana protein match is: unknown protein (TAIR:AT5G35110.1); Has 34 Blast hits to 34 proteins in 7 species: Archae - 0; Bacteria - 0; Metazoa - 1; Fungi - 0; Plants - 33; Viruses - 0; Other Eukaryotes - 0 (source: NCBI BLink). | chr2:19079457-19079861 FORWARD LENGTH=134
comp10821_c0	412	3	149	AT4G30700.1	792	744	792	0.77	0.87	0	49	92.8	9e-23	--	| Symbols: | Pentatricopeptide repeat (PPR) superfamily protein | chr4:14962617-14964995 REVERSE LENGTH=792
comp10850_c0	385	382	89	AT5G57690.1	487	390	487	0.8	0.89	0	98	170	1e-51	--	| Symbols: ATDGK4, DGK4 | diacylglycerol kinase 4 | chr5:23372063-23374469 REVERSE LENGTH=487
comp11010_c0	253	228	28	AT4G10250.1	195	90	152	0.53	0.76	0	67	70.9	1e-16	--	| Symbols: ATHSP22.0 | HSP20-like chaperones superfamily protein | chr4:6370537-6371124 FORWARD LENGTH=195
comp11027_c0	427	285	7	AT4G37870.1	671	150	245	0.56	0.73	0.03	96	109	2e-28	--	| Symbols: PCK1, PEPCK | phosphoenolpyruvate carboxykinase 1 | chr4:17802974-17806332 REVERSE LENGTH=671
comp11029_c0	455	443	57	AT3G01015.1	488	110	224	0.32	0.47	0.06	138	59.7	5e-11	--	| Symbols: | TPX2 (targeting protein for Xklp2) protein family | chr3:1798-4017 REVERSE LENGTH=488
comp11050_c0	623	612	286	AT1G33940.2	497	383	495	0.48	0.7	0.03	113	105	1e-26	--	| Symbols: | FUNCTIONS IN: molecular_function unknown; INVOLVED IN: biological_process unknown; LOCATED IN: cellular_component unknown; BEST Arabidopsis thaliana protein match is: Protein kinase family protein with ARM repeat domain (TAIR:AT5G18700.1); Has 128 Blast hits to 95 proteins in 44 species: Archae - 0; Bacteria - 0; Metazoa - 37; Fungi - 0; Plants - 78; Viruses - 0; Other Eukaryotes - 1…
comp11067_c0	474	438	1	AT3G13380.1	1164	32	169	0.36	0.57	0	147	80.9	3e-18	--	| Symbols: BRL3 | BRI1-like 3 | chr3:4347240-4350734 FORWARD LENGTH=1164
comp11069_c0	2266	1003	1383	ATMG00860.1	158	3	131	0.51	0.61	0.01	129	130	4e-35	--	| Symbols: ORF158 | DNA/RNA polymerases superfamily protein | chrM:235916-236392 FORWARD LENGTH=158
comp11075_c0	238	217	98	AT3G48170.1	503	456	495	0.52	0.65	0	40	43.9	2e-06	--	| Symbols: ALDH10A9 | aldehyde dehydrogenase 10A9 | chr3:17786290-17789918 REVERSE LENGTH=503
comp11119_c0	736	72	308	AT1G07280.3	552	468	545	0.64	0.81	0	79	113	1e-28	--	| Symbols: | Tetratricopeptide repeat (TPR)-like superfamily protein | chr1:2238505-2240991 FORWARD LENGTH=552
comp11129_c0	368	367	23	AT2G30140.2	454	336	450	0.54	0.73	0	115	137	1e-39	--	| Symbols: | UDP-Glycosyltransferase superfamily protein | chr2:12872200-12873691 FORWARD LENGTH=454
comp11133_c0	472	81	236	AT2G04690.2	203	72	123	0.69	0.84	0	52	77.4	4e-18	--	| Symbols: | Pyridoxamine 5'-phosphate oxidase family protein | chr2:1644628-1646035 FORWARD LENGTH=203
comp11137_c0	226	2	193	AT5G25460.1	369	304	367	0.65	0.79	0	64	87.4	3e-22	--	| Symbols: | Protein of unknown function, DUF642 | chr5:8863430-8865394 FORWARD LENGTH=369
comp11154_c0	877	2	874	AT4G13650.1	1064	532	822	0.55	0.72	0	291	332	1e-106	--	| Symbols: | Pentatricopeptide repeat (PPR) superfamily protein | chr4:7939611-7942898 REVERSE LENGTH=1064
comp11178_c0	663	654	163	AT5G12900.1	562	396	561	0.69	0.84	0.01	166	246	8e-79	--	| Symbols: | unknown protein; FUNCTIONS IN: molecular_function unknown; INVOLVED IN: biological_process unknown; LOCATED IN: chloroplast; EXPRESSED IN: 21 plant structures; EXPRESSED DURING: 13 growth stages; BEST Arabidopsis thaliana protein match is: unknown protein (TAIR:AT1G12330.1); Has 1807 Blast hits to 1807 proteins in 277 species: Archae - 0; Bacteria - 0; Metazoa - 736; Fungi - 347; Pla…
comp11187_c0	294	294	1	AT2G21790.1	816	177	274	0.75	0.88	0	98	159	1e-46	--	| Symbols: R1, RNR1, CLS8, ATRNR1 | ribonucleotide reductase 1 | chr2:9293529-9297580 FORWARD LENGTH=816
comp11190_c0	588	73	510	AT5G35670.1	442	169	317	0.49	0.67	0.02	150	135	8e-38	--	| Symbols: iqd33 | IQ-domain 33 | chr5:13856170-13857910 FORWARD LENGTH=442
comp11202_c0	814	430	798	AT4G00980.1	488	188	316	0.24	0.41	0.04	129	50.1	7e-07	--	| Symbols: | zinc knuckle (CCHC-type) family protein | chr4:422732-424580 REVERSE LENGTH=488
comp11239_c0	425	423	4	AT3G11430.1	502	116	286	0.4	0.53	0.18	171	120	6e-33	--	| Symbols: ATGPAT5, GPAT5 | glycerol-3-phosphate acyltransferase 5 | chr3:3595911-3597678 FORWARD LENGTH=502
comp11255_c0	814	300	812	AT4G21680.1	589	12	182	0.65	0.76	0	171	229	2e-71	--	| Symbols: NRT1.8 | NITRATE TRANSPORTER 1.8 | chr4:11517540-11519576 REVERSE LENGTH=589
comp11321_c0	277	4	99	AT3G48750.1	294	260	291	0.68	0.87	0	32	51.6	4e-09	--	| Symbols: CDKA;1, CDC2AAT, CDK2, CDC2, CDC2A, CDKA1 | cell division control 2 | chr3:18072238-18074296 FORWARD LENGTH=294
comp11363_c0	501	500	171	AT4G09800.1	152	43	152	0.71	0.89	0	110	176	4e-57	--	| Symbols: RPS18C | S18 ribosomal protein | chr4:6173818-6174963 FORWARD LENGTH=152
comp11370_c0	226	204	1	AT3G54540.1	723	495	562	0.38	0.72	0	68	66.6	1e-14	--	| Symbols: ATGCN4, GCN4 | general control non-repressible 4 | chr3:20190393-20192564 FORWARD LENGTH=723
comp11428_c0	377	8	217	AT4G22680.1	266	86	151	0.38	0.61	0	70	62.8	1e-12	--	| Symbols: MYB85, AtMYB85 | myb domain protein 85 | chr4:11922789-11924080 REVERSE LENGTH=266
comp11504_c0	372	3	335	AT2G21110.1	186	76	186	0.47	0.65	0	111	111	5e-32	--	| Symbols: | Disease resistance-responsive (dirigent-like protein) family protein | chr2:9050290-9050850 REVERSE LENGTH=186
comp11510_c0	448	2	271	AT5G25950.1	432	342	432	0.46	0.61	0.01	91	82.4	4e-19	--	| Symbols: | Protein of Unknown Function (DUF239) | chr5:9057929-9059860 REVERSE LENGTH=432
comp11548_c0	397	252	1	AT4G32300.1	821	469	553	0.44	0.6	0.01	85	66.2	1e-13	--	| Symbols: SD2-5 | S-domain-2 5 | chr4:15599970-15602435 FORWARD LENGTH=821
comp11591_c0	372	317	9	AT2G21220.1	104	1	103	0.74	0.88	0	103	164	5e-54	--	| Symbols: | SAUR-like auxin-responsive protein family | chr2:9089380-9089694 FORWARD LENGTH=104
comp11786_c0	576	2	574	AT5G44635.1	831	639	824	0.43	0.61	0	191	149	7e-42	--	| Symbols: MCM6 | minichromosome maintenance (MCM2/3/5) family protein | chr5:18006431-18010542 REVERSE LENGTH=831
comp11788_c0	396	394	101	AT5G62890.3	532	435	532	0.63	0.78	0	98	138	2e-39	--	| Symbols: | Xanthine/uracil permease family protein | chr5:25243723-25247075 FORWARD LENGTH=532
comp11791_c0	530	4	525	AT2G20635.1	525	338	511	0.66	0.79	0	174	255	2e-83	--	| Symbols: | ATP binding;protein kinases;protein serine/threonine kinases | chr2:8900410-8903384 FORWARD LENGTH=525
comp11819_c0	299	299	3	AT4G02930.1	454	178	276	0.48	0.61	0	99	90.5	1e-22	--	| Symbols: | GTP binding Elongation factor Tu family protein | chr4:1295751-1298354 REVERSE LENGTH=454
comp11858_c0	1474	13	1395	AT5G67360.1	757	289	754	0.46	0.62	0.02	473	390	1e-128	--	| Symbols: ARA12 | Subtilase family protein | chr5:26872192-26874465 REVERSE LENGTH=757
comp11880_c0	209	1	192	AT4G10960.1	351	16	72	0.4	0.54	0	64	43.9	1e-06	--	| Symbols: UGE5 | UDP-D-glucose/UDP-D-galactose 4-epimerase 5 | chr4:6716083-6718472 REVERSE LENGTH=351
comp11922_c0	202	2	202	AT1G07270.1	505	384	449	0.62	0.71	0	67	79.7	2e-19	--	| Symbols: | Cell division control, Cdc6 | chr1:2229757-2232897 REVERSE LENGTH=505
comp11956_c0	209	201	4	AT4G32940.1	494	262	327	0.6	0.75	0	66	88.6	2e-22	--	| Symbols: GAMMA-VPE, GAMMAVPE | gamma vacuolar processing enzyme | chr4:15900557-15903161 REVERSE LENGTH=494
comp11961_c0	338	303	76	AT3G53890.2	82	1	75	0.55	0.75	0	76	91.3	2e-25	--	| Symbols: | Ribosomal protein S21e | chr3:19955582-19956049 REVERSE LENGTH=82
comp12010_c0	203	191	39	AT1G41880.1	111	10	60	0.5	0.72	0	51	58.2	8e-13	--	| Symbols: | Ribosomal protein L35Ae family protein | chr1:15651585-15652427 REVERSE LENGTH=111
comp12011_c1	582	2	331	AT5G18270.2	335	64	173	0.72	0.81	0	111	169	1e-51	--	| Symbols: ANAC087 | Arabidopsis NAC domain containing protein 87 | chr5:6041241-6042743 REVERSE LENGTH=335
comp12097_c0	1280	3	1091	AT1G09600.1	714	318	695	0.47	0.59	0.07	392	318	1e-102	--	| Symbols: | Protein kinase superfamily protein | chr1:3108617-3111318 FORWARD LENGTH=714
comp12103_c0	285	2	283	AT2G37320.1	500	266	360	0.48	0.68	0.01	95	97.1	5e-25	--	| Symbols: | Tetratricopeptide repeat (TPR)-like superfamily protein | chr2:15667223-15668725 FORWARD LENGTH=500
comp12122_c0	203	203	42	AT5G05330.1	220	25	78	0.53	0.7	0	54	63.2	6e-14	--	| Symbols: | HMG-box (high mobility group) DNA-binding family protein | chr5:1577289-1578750 REVERSE LENGTH=220
comp12153_c0	205	204	1	AT2G07560.1	949	589	656	0.63	0.79	0	68	89.4	1e-22	--	| Symbols: AHA6, HA6 | H(+)-ATPase 6 | chr2:3170394-3173952 REVERSE LENGTH=949
comp12206_c0	298	2	298	AT5G60390.3	449	318	416	0.69	0.85	0	99	157	8e-48	--	| Symbols: | GTP binding Elongation factor Tu family protein | chr5:24289226-24290675 FORWARD LENGTH=449
comp12223_c0	505	4	504	AT1G60690.1	345	118	279	0.27	0.48	0.01	169	71.6	4e-15	--	| Symbols: | NAD(P)-linked oxidoreductase superfamily protein | chr1:22349892-22351668 REVERSE LENGTH=345
comp12252_c0	668	23	667	AT2G40320.1	425	136	350	0.59	0.77	0	215	280	2e-93	--	| Symbols: TBL33 | TRICHOME BIREFRINGENCE-LIKE 33 | chr2:16840330-16842139 FORWARD LENGTH=425
comp12252_c1	275	1	228	AT2G40320.1	425	344	419	0.59	0.72	0	76	100	2e-26	--	| Symbols: TBL33 | TRICHOME BIREFRINGENCE-LIKE 33 | chr2:16840330-16842139 FORWARD LENGTH=425
comp12309_c0	327	151	17	AT1G69550.1	1400	931	975	0.42	0.71	0	45	46.6	5e-07	--	| Symbols: | disease resistance protein (TIR-NBS-LRR class) | chr1:26148836-26153374 REVERSE LENGTH=1400
comp12353_c0	255	2	163	AT3G61130.1	673	619	672	0.57	0.77	0	54	80.9	2e-19	--	| Symbols: GAUT1, LGT1 | galacturonosyltransferase 1 | chr3:22622399-22625514 FORWARD LENGTH=673
comp12383_c0	828	722	72	AT1G76520.2	390	177	390	0.41	0.59	0	217	168	1e-49	--	| Symbols: | Auxin efflux carrier family protein | chr1:28715384-28717289 FORWARD LENGTH=390
comp12400_c0	315	312	79	AT2G37960.2	480	309	390	0.41	0.64	0.04	82	65.9	7e-14	--	| Symbols: | unknown protein; FUNCTIONS IN: molecular_function unknown; INVOLVED IN: biological_process unknown; LOCATED IN: cellular_component unknown; BEST Arabidopsis thaliana protein match is: unknown protein (TAIR:AT3G54060.2); Has 30201 Blast hits to 17322 proteins in 780 species: Archae - 12; Bacteria - 1396; Metazoa - 17338; Fungi - 3422; Plants - 5037; Viruses - 0; Other Eukaryotes - 299…
comp12441_c0	245	63	236	AT1G73690.1	398	15	71	0.5	0.7	0	58	57.8	2e-11	--	| Symbols: CDKD1;1, AT;CDKD;1, CAK3AT | cyclin-dependent kinase D1;1 | chr1:27715113-27717018 FORWARD LENGTH=398
comp12478_c0	235	96	233	AT1G27880.1	911	736	781	0.6	0.8	0	46	68.9	2e-15	--	| Symbols: | DEAD/DEAH box RNA helicase family protein | chr1:9708940-9713901 FORWARD LENGTH=911
comp12532_c0	347	274	17	AT3G03780.3	765	291	376	0.43	0.56	0	86	68.6	1e-14	--	| Symbols: ATMS2, MS2 | methionine synthase 2 | chr3:957602-960740 FORWARD LENGTH=765
comp12576_c0	659	659	27	AT5G13930.1	395	182	393	0.57	0.73	0	212	250	3e-82	--	| Symbols: CHS, TT4, ATCHS | Chalcone and stilbene synthase family protein | chr5:4488762-4490035 FORWARD LENGTH=395
comp12577_c0	253	251	3	AT5G67100.1	1524	339	421	0.59	0.83	0	83	117	2e-32	--	| Symbols: ICU2 | DNA-directed DNA polymerases | chr5:26776994-26785104 FORWARD LENGTH=1524
comp12620_c0	279	250	11	AT1G21280.1	237	40	119	0.33	0.51	0	80	55.8	1e-10	--	| Symbols: | CONTAINS InterPro DOMAIN/s: Retrotransposon gag protein (InterPro:IPR005162); Has 707 Blast hits to 705 proteins in 25 species: Archae - 0; Bacteria - 0; Metazoa - 4; Fungi - 0; Plants - 703; Viruses - 0; Other Eukaryotes - 0 (source: NCBI BLink). | chr1:7447690-7448403 REVERSE LENGTH=237
comp12674_c0	284	282	1	AT1G16030.1	646	85	179	0.75	0.86	0.01	95	144	7e-42	--	| Symbols: Hsp70b | heat shock protein 70B | chr1:5502386-5504326 REVERSE LENGTH=646
comp12707_c0	372	114	269	AT3G44590.1	111	15	66	0.44	0.57	0	52	46.2	2e-07	--	| Symbols: | 60S acidic ribosomal protein family | chr3:16163983-16164658 FORWARD LENGTH=111
comp12733_c0	293	32	286	AT2G19480.3	372	109	194	0.51	0.7	0.01	86	88.6	3e-22	--	| Symbols: NAP1;2 | nucleosome assembly protein 1;2 | chr2:8438601-8441040 FORWARD LENGTH=372
comp12771_c0	531	231	79	AT2G21750.1	125	62	110	0.56	0.68	0	51	60.5	1e-14	--	| Symbols: | Protein of unknown function (DUF1278) | chr2:9283367-9283744 REVERSE LENGTH=125
comp12836_c0	374	2	373	AT4G01970.1	876	112	235	0.62	0.77	0	124	173	3e-51	--	| Symbols: AtSTS, STS | stachyose synthase | chr4:854073-856953 REVERSE LENGTH=876
comp12866_c0	700	66	698	AT4G38190.1	1111	189	367	0.56	0.7	0	211	246	3e-75	--	| Symbols: ATCSLD4, CSLD4 | cellulose synthase like D4 | chr4:17910096-17913641 REVERSE LENGTH=1111
comp12909_c0	368	346	2	AT4G27640.1	1048	859	969	0.33	0.53	0	115	68.2	2e-14	--	| Symbols: | ARM repeat superfamily protein | chr4:13798013-13802976 REVERSE LENGTH=1048
comp12910_c0	333	331	260	AT3G51380.1	103	62	85	0.79	0.91	0	24	42.7	3e-06	--	| Symbols: IQD20 | IQ-domain 20 | chr3:19074036-19074426 REVERSE LENGTH=103
comp12924_c0	267	239	3	AT2G30350.2	368	48	126	0.79	0.93	0	79	144	2e-43	--	| Symbols: | Excinuclease ABC, C subunit, N-terminal | chr2:12934237-12935742 REVERSE LENGTH=368
comp12969_c0	225	49	219	AT5G48390.1	936	276	333	0.44	0.72	0.01	58	54.7	2e-10	--	| Symbols: ATZIP4 | Tetratricopeptide repeat (TPR)-like superfamily protein | chr5:19612078-19615363 FORWARD LENGTH=936
comp12974_c0	518	484	179	AT3G53020.1	163	1	103	0.44	0.6	0	103	94.4	8e-25	--	| Symbols: STV1, RPL24B, RPL24 | Ribosomal protein L24e family protein | chr3:19660749-19661912 REVERSE LENGTH=163
comp13020_c1	460	120	404	AT4G23160.1	1262	232	326	0.42	0.69	0	95	86.3	3e-20	--	| Symbols: CRK8 | cysteine-rich RLK (RECEPTOR-like protein kinase) 8 | chr4:12129485-12134086 FORWARD LENGTH=1262
comp13035_c0	283	4	282	AT1G50180.1	857	19	109	0.45	0.68	0	93	87	2e-21	--	| Symbols: | NB-ARC domain-containing disease resistance protein | chr1:18584235-18587136 FORWARD LENGTH=857
comp13054_c0	364	336	1	AT3G60770.1	151	1	112	0.78	0.91	0	112	187	2e-62	--	| Symbols: | Ribosomal protein S13/S15 | chr3:22460525-22461656 REVERSE LENGTH=151
comp13106_c0	430	221	3	ATCG01120.1	88	1	71	0.72	0.89	0	73	108	9e-32	--	| Symbols: RPS15 | chloroplast ribosomal protein S15 | chrC:123296-123562 REVERSE LENGTH=88
comp13111_c0	392	21	392	AT5G24320.1	694	431	556	0.45	0.62	0.01	126	110	3e-29	--	| Symbols: | Transducin/WD40 repeat-like superfamily protein | chr5:8284858-8287651 REVERSE LENGTH=694
comp13137_c0	263	2	232	AT5G66600.2	594	423	498	0.5	0.71	0	77	83.2	3e-20	--	| Symbols: | Protein of unknown function, DUF547 | chr5:26575105-26577954 REVERSE LENGTH=594
comp13149_c0	283	118	2	AT5G19890.1	328	33	71	0.58	0.84	0	39	56.2	1e-10	--	| Symbols: | Peroxidase superfamily protein | chr5:6724372-6725877 REVERSE LENGTH=328
comp13183_c0	257	253	2	AT2G47250.1	729	253	334	0.57	0.65	0	84	89	3e-22	--	| Symbols: | RNA helicase family protein | chr2:19399923-19402981 REVERSE LENGTH=729
comp13221_c0	575	3	446	AT1G07080.1	265	75	224	0.53	0.74	0.01	150	182	9e-58	--	| Symbols: | Thioredoxin superfamily protein | chr1:2170069-2171861 FORWARD LENGTH=265
comp13315_c0	236	157	65	AT3G13090.1	1466	1429	1459	0.61	0.87	0	31	44.7	8e-07	--	| Symbols: ATMRP8, ABCC6, MRP8 | multidrug resistance-associated protein 8 | chr3:4203013-4208171 REVERSE LENGTH=1466
comp13329_c0	232	1	231	AT4G23030.1	502	189	265	0.45	0.66	0	77	73.6	5e-17	--	| Symbols: | MATE efflux family protein | chr4:12072857-12074365 FORWARD LENGTH=502
comp13346_c0	246	246	7	AT5G22060.1	419	195	274	0.48	0.71	0	80	96.3	4e-25	--	| Symbols: ATJ2, J2 | DNAJ homologue 2 | chr5:7303798-7305668 REVERSE LENGTH=419
comp13376_c0	251	54	251	AT3G07660.1	841	526	589	0.45	0.62	0	66	53.9	5e-10	--	| Symbols: | Kinase-related protein of unknown function (DUF1296) | chr3:2445275-2450372 REVERSE LENGTH=841
comp13387_c0	467	389	216	AT5G51680.1	343	13	77	0.58	0.67	0.1	65	72	2e-15	--	| Symbols: | hydroxyproline-rich glycoprotein family protein | chr5:20997591-20998755 FORWARD LENGTH=343
comp13417_c0	925	154	924	AT1G16310.1	428	58	317	0.56	0.68	0.01	260	277	6e-91	--	| Symbols: | Cation efflux family protein | chr1:5578435-5580585 FORWARD LENGTH=428
comp13475_c0	349	1	348	AT1G04690.1	328	182	293	0.48	0.62	0	117	102	3e-27	--	| Symbols: KAB1, KV-BETA1 | potassium channel beta subunit 1 | chr1:1313662-1315420 FORWARD LENGTH=328
comp13477_c0	915	20	913	AT5G62670.1	956	2	299	0.73	0.82	0	298	446	1e-150	--	| Symbols: AHA11, HA11 | H(+)-ATPase 11 | chr5:25159495-25164957 FORWARD LENGTH=956
comp13482_c0	288	276	145	AT3G27740.2	358	308	351	0.43	0.63	0	44	42.7	7e-06	--	| Symbols: CARA | carbamoyl phosphate synthetase A | chr3:10281470-10283792 REVERSE LENGTH=358
comp13492_c0	242	1	240	AT1G67850.2	404	151	230	0.9	0.95	0	80	162	2e-50	--	| Symbols: | Protein of unknown function (DUF707) | chr1:25439204-25441904 FORWARD LENGTH=404
comp13563_c0	331	331	2	AT1G50920.1	671	26	135	0.66	0.84	0	110	159	8e-47	--	| Symbols: | Nucleolar GTP-binding protein | chr1:18870555-18872570 FORWARD LENGTH=671
comp13577_c0	256	142	240	AT1G18300.1	207	39	71	0.54	0.78	0	33	43.9	2e-06	--	| Symbols: atnudt4, NUDT4 | nudix hydrolase homolog 4 | chr1:6299841-6300799 FORWARD LENGTH=207
comp13602_c0	267	24	266	AT3G24090.1	677	236	317	0.39	0.61	0.03	84	63.9	2e-13	--	| Symbols: | glutamine-fructose-6-phosphate transaminase (isomerizing)s;sugar binding;transaminases | chr3:8697838-8700971 REVERSE LENGTH=677
comp13619_c0	216	212	30	ATMG00710.1	120	24	81	0.34	0.59	0	61	41.6	3e-06	--	| Symbols: ORF120 | Polynucleotidyl transferase, ribonuclease H-like superfamily protein | chrM:207553-207915 REVERSE LENGTH=120
comp13713_c0	507	504	283	AT5G65690.1	670	576	649	0.43	0.58	0	74	71.2	8e-15	--	| Symbols: PCK2, PEPCK | phosphoenolpyruvate carboxykinase 2 | chr5:26266477-26269486 FORWARD LENGTH=670
comp13725_c0	543	170	541	AT2G29760.1	738	97	220	0.37	0.62	0	124	98.6	4e-24	--	| Symbols: OTP81 | Tetratricopeptide repeat (TPR)-like superfamily protein | chr2:12712884-12715100 FORWARD LENGTH=738
comp13725_c1	249	3	233	AT2G33680.1	727	307	381	0.44	0.63	0	77	68.2	5e-15	--	| Symbols: | Tetratricopeptide repeat (TPR)-like superfamily protein | chr2:14249608-14251791 FORWARD LENGTH=727
comp13737_c0	207	1	207	AT3G23270.1	1045	530	598	0.86	0.94	0	69	135	9e-39	--	| Symbols: | Regulator of chromosome condensation (RCC1) family with FYVE zinc finger domain | chr3:8316436-8320337 FORWARD LENGTH=1045
comp13737_c1	278	2	277	AT3G23270.1	1045	441	532	0.8	0.89	0	92	162	6e-48	--	| Symbols: | Regulator of chromosome condensation (RCC1) family with FYVE zinc finger domain | chr3:8316436-8320337 FORWARD LENGTH=1045
comp13776_c0	666	661	47	ATMG00160.1	260	25	240	0.43	0.58	0.05	216	166	3e-51	--	| Symbols: COX2 | cytochrome oxidase 2 | chrM:40502-42628 REVERSE LENGTH=260
comp13793_c0	221	220	5	AT4G11820.2	461	29	100	0.62	0.76	0	72	92	1e-23	--	| Symbols: MVA1, FKP1 | hydroxymethylglutaryl-CoA synthase / HMG-CoA synthase / 3-hydroxy-3-methylglutaryl coenzyme A synthase | chr4:7109124-7111901 REVERSE LENGTH=461
comp13798_c0	562	18	497	AT4G01950.1	520	189	350	0.38	0.59	0.02	164	127	8e-35	--	| Symbols: ATGPAT3, GPAT3 | glycerol-3-phosphate acyltransferase 3 | chr4:844597-846710 REVERSE LENGTH=520
comp13804_c0	300	300	46	AT5G56510.1	596	508	592	0.54	0.77	0	85	94	9e-24	--	| Symbols: APUM12, PUM12 | pumilio 12 | chr5:22881721-22883842 FORWARD LENGTH=596
comp13857_c0	233	232	2	AT1G42540.1	933	757	833	0.7	0.83	0	77	120	2e-33	--	| Symbols: ATGLR3.3, GLR3.3 | glutamate receptor 3.3 | chr1:15973489-15976703 FORWARD LENGTH=933
comp13899_c0	494	1	486	AT1G27460.1	694	73	234	0.53	0.65	0	162	160	2e-46	--	| Symbols: NPGR1 | no pollen germination related 1 | chr1:9534977-9537424 FORWARD LENGTH=694
comp13912_c0	419	186	419	AT2G02450.1	379	49	126	0.74	0.88	0	78	137	9e-40	--	| Symbols: ANAC034, ANAC035, LOV1, NAC035 | NAC domain containing protein 35 | chr2:648044-650649 FORWARD LENGTH=379
comp13927_c0	308	115	303	AT1G43760.1	626	535	597	0.36	0.57	0	63	52	5e-09	--	| Symbols: | DNAse I-like superfamily protein | chr1:16528880-16531065 REVERSE LENGTH=626
comp13930_c0	209	204	106	AT2G38290.2	359	213	245	0.69	0.9	0	33	54.3	2e-10	--	| Symbols: ATAMT2, AMT2;1, AMT2 | ammonium transporter 2 | chr2:16039672-16041864 REVERSE LENGTH=359
comp13976_c0	458	193	456	AT2G25780.1	153	35	124	0.47	0.63	0.02	90	96.7	4e-26	--	| Symbols: | Protein of unknown function (DUF1677) | chr2:10995169-10995923 FORWARD LENGTH=153
comp13982_c0	320	6	320	AT1G26780.1	280	73	177	0.75	0.83	0	105	170	3e-54	--	| Symbols: MYB117, AtMYB117, LOF1 | myb domain protein 117 | chr1:9271033-9272128 FORWARD LENGTH=280
comp13985_c0	326	326	120	AT1G17060.1	476	27	94	0.43	0.6	0	69	64.3	3e-13	--	| Symbols: CYP72C1, SOB7 | cytochrome p450 72c1 | chr1:5832282-5835255 REVERSE LENGTH=476
comp14009_c0	231	16	168	AT4G31985.1	51	1	51	0.64	0.68	0	51	73.6	2e-19	--	| Symbols: | Ribosomal protein L39 family protein | chr4:15469931-15470366 FORWARD LENGTH=51
comp14019_c0	291	282	4	AT3G24255.1	746	44	136	0.31	0.46	0	93	50.4	2e-08	--	| Symbols: | RNA-directed DNA polymerase (reverse transcriptase)-related family protein | chr3:8789471-8793208 FORWARD LENGTH=746
comp14026_c0	242	3	242	AT5G45775.1	172	75	154	0.73	0.82	0	80	123	1e-37	--	| Symbols: | Ribosomal L5P family protein | chr5:18565281-18566377 REVERSE LENGTH=172
comp14081_c0	235	204	1	AT3G17630.1	800	308	375	0.39	0.64	0	68	63.5	2e-13	--	| Symbols: ATCHX19, CHX19 | cation/H+ exchanger 19 | chr3:6029201-6031773 FORWARD LENGTH=800
comp14094_c0	231	2	229	AT5G60670.1	166	83	158	0.61	0.73	0	76	95.5	1e-26	--	| Symbols: | Ribosomal protein L11 family protein | chr5:24381066-24381566 REVERSE LENGTH=166
comp14104_c0	361	1	99	AT5G27850.1	187	132	167	0.63	0.8	0.08	36	49.7	3e-08	--	| Symbols: | Ribosomal protein L18e/L15 superfamily protein | chr5:9873169-9874297 FORWARD LENGTH=187
comp14111_c0	752	587	3	AT5G66600.2	594	204	389	0.43	0.6	0	196	149	2e-41	--	| Symbols: | Protein of unknown function, DUF547 | chr5:26575105-26577954 REVERSE LENGTH=594
comp14112_c0	506	389	6	AT2G01050.1	515	81	208	0.32	0.48	0	128	80.1	6e-18	--	| Symbols: | zinc ion binding;nucleic acid binding | chr2:68337-69884 REVERSE LENGTH=515
comp14158_c0	295	2	295	AT1G19850.1	902	204	301	0.7	0.83	0	98	148	6e-43	--	| Symbols: MP, ARF5, IAA24 | Transcriptional factor B3 family protein / auxin-responsive factor AUX/IAA-related | chr1:6887353-6891182 FORWARD LENGTH=902
comp14179_c0	492	492	4	AT2G40300.1	259	91	254	0.51	0.67	0.02	167	162	2e-50	--	| Symbols: ATFER4, FER4 | ferritin 4 | chr2:16831501-16833214 REVERSE LENGTH=259
comp14275_c0	240	5	232	AT2G36200.1	1009	639	714	0.38	0.64	0	76	59.7	4e-12	--	| Symbols: | P-loop containing nucleoside triphosphate hydrolases superfamily protein | chr2:15180078-15185189 REVERSE LENGTH=1009
comp14302_c0	976	974	294	AT1G02970.1	500	268	497	0.64	0.8	0.01	230	311	1e-103	--	| Symbols: WEE1, ATWEE1 | WEE1 kinase homolog | chr1:673408-676127 FORWARD LENGTH=500
comp14321_c0	258	256	20	AT4G33150.3	482	151	229	0.49	0.65	0	79	85.9	3e-21	--	| Symbols: | lysine-ketoglutarate reductase/saccharopine dehydrogenase bifunctional enzyme | chr4:15985479-15988055 REVERSE LENGTH=482
comp14325_c0	327	325	44	AT1G02800.1	501	404	497	0.67	0.78	0	94	140	1e-40	--	| Symbols: ATCEL2, CEL2 | cellulase 2 | chr1:613386-616103 REVERSE LENGTH=501
comp14325_c1	206	5	205	AT1G23210.1	489	325	393	0.55	0.63	0.02	69	73.6	4e-17	--	| Symbols: AtGH9B6, GH9B6 | glycosyl hydrolase 9B6 | chr1:8240174-8242129 FORWARD LENGTH=489
comp14352_c0	579	243	19	AT4G20520.1	376	1	77	0.36	0.61	0.02	77	55.1	4e-09	--	| Symbols: | RNA binding;RNA-directed DNA polymerases | chr4:11045912-11047716 FORWARD LENGTH=376
comp14356_c0	440	32	439	AT4G20860.1	530	306	441	0.4	0.62	0	137	112	1e-29	--	| Symbols: | FAD-binding Berberine family protein | chr4:11172726-11174318 FORWARD LENGTH=530
comp14385_c0	333	333	4	AT3G05470.1	884	660	791	0.44	0.56	0.16	132	97.4	8e-25	--	| Symbols: | Actin-binding FH2 (formin homology 2) family protein | chr3:1579667-1582547 REVERSE LENGTH=884
comp14385_c1	273	42	266	AT5G67470.1	899	779	851	0.49	0.69	0	75	73.9	6e-17	--	| Symbols: ATFH6, FH6 | formin homolog 6 | chr5:26926835-26930212 FORWARD LENGTH=899
comp14409_c0	448	210	338	AT1G45180.1	645	591	633	0.53	0.76	0	43	63.2	3e-12	--	| Symbols: | RING/U-box superfamily protein | chr1:17099335-17101683 FORWARD LENGTH=645
comp14423_c0	303	186	19	AT4G39850.1	1337	294	350	0.42	0.63	0.01	57	51.2	1e-08	--	| Symbols: PXA1, PED3, CTS, ACN2, AtABCD1 | peroxisomal ABC transporter 1 | chr4:18489220-18496762 FORWARD LENGTH=1337
comp14425_c0	371	95	361	AT2G46690.1	121	26	119	0.36	0.5	0.07	96	60.8	6e-13	--	| Symbols: | SAUR-like auxin-responsive protein family | chr2:19180904-19181269 FORWARD LENGTH=121
comp14430_c0	247	2	244	AT5G25610.1	392	261	343	0.55	0.67	0.04	85	77.4	2e-18	--	| Symbols: RD22, ATRD22 | BURP domain-containing protein | chr5:8914498-8916684 REVERSE LENGTH=392
comp14454_c0	276	276	1	AT5G60790.1	595	234	324	0.53	0.73	0	92	103	3e-27	--	| Symbols: ATGCN1, GCN1 | ABC transporter family protein | chr5:24453760-24455767 REVERSE LENGTH=595
comp14477_c0	308	1	285	AT1G76430.1	532	155	258	0.33	0.51	0.08	104	55.1	4e-10	--	| Symbols: PHT1;9 | phosphate transporter 1;9 | chr1:28679115-28681874 REVERSE LENGTH=532
comp14493_c0	206	202	8	AT5G42930.1	467	196	259	0.63	0.78	0	65	98.6	4e-26	--	| Symbols: | alpha/beta-Hydrolases superfamily protein | chr5:17210738-17214152 REVERSE LENGTH=467
comp14516_c0	236	3	236	AT5G37010.1	637	213	310	0.34	0.52	0.2	98	49.7	1e-08	--	| Symbols: | unknown protein; FUNCTIONS IN: molecular_function unknown; INVOLVED IN: N-terminal protein myristoylation; EXPRESSED IN: 22 plant structures; EXPRESSED DURING: 13 growth stages; BEST Arabidopsis thaliana protein match is: unknown protein (TAIR:AT1G65710.1); Has 6746 Blast hits to 5259 proteins in 486 species: Archae - 7; Bacteria - 485; Metazoa - 3508; Fungi - 577; Plants - 378; Viru…
comp14542_c0	469	467	6	AT3G42170.1	696	218	369	0.37	0.59	0	154	114	6e-30	--	| Symbols: | BED zinc finger ;hAT family dimerisation domain | chr3:14321838-14323928 FORWARD LENGTH=696
comp14575_c0	334	142	23	AT3G13960.1	397	14	53	0.57	0.77	0	40	55.1	5e-10	--	| Symbols: AtGRF5, GRF5 | growth-regulating factor 5 | chr3:4608526-4610160 FORWARD LENGTH=397
comp14580_c0	207	6	146	AT2G13800.1	601	93	139	0.48	0.68	0	47	46.2	2e-07	--	| Symbols: ATSERK5, SERK5, BAK8 | somatic embryogenesis receptor-like kinase 5 | chr2:5753276-5757065 FORWARD LENGTH=601
comp14612_c0	391	44	175	AT1G18270.1	1373	1294	1337	0.43	0.7	0	44	44.3	6e-06	--	| Symbols: | ketose-bisphosphate aldolase class-II family protein | chr1:6283634-6293772 REVERSE LENGTH=1373
comp14623_c0	539	1	297	AT2G20180.1	407	247	346	0.46	0.59	0.05	105	79	2e-17	--	| Symbols: PIL5, PIF1 | phytochrome interacting factor 3-like 5 | chr2:8704525-8706237 REVERSE LENGTH=407
comp14657_c0	219	219	1	AT5G66760.1	634	321	393	0.9	0.95	0	73	135	5e-39	--	| Symbols: SDH1-1 | succinate dehydrogenase 1-1 | chr5:26653776-26657224 FORWARD LENGTH=634
comp14658_c0	253	246	25	AT4G16190.1	373	99	174	0.46	0.6	0.07	80	63.5	2e-13	--	| Symbols: | Papain family cysteine protease | chr4:9171512-9172877 FORWARD LENGTH=373
comp14676_c0	393	393	85	AT2G34930.1	905	646	748	0.44	0.66	0	103	91.3	3e-22	--	| Symbols: | disease resistance family protein / LRR family protein | chr2:14737169-14739886 REVERSE LENGTH=905
comp14676_c1	246	244	2	AT1G71400.1	847	151	230	0.5	0.62	0	81	74.3	3e-17	--	| Symbols: AtRLP12, RLP12 | receptor like protein 12 | chr1:26909905-26912448 FORWARD LENGTH=847
comp14728_c0	219	217	2	AT3G09270.1	224	31	103	0.6	0.82	0.01	73	103	2e-29	--	| Symbols: ATGSTU8, GSTU8 | glutathione S-transferase TAU 8 | chr3:2848407-2849226 REVERSE LENGTH=224
comp14752_c0	222	46	189	AT1G78060.1	767	151	210	0.41	0.51	0.2	60	47.8	6e-08	--	| Symbols: | Glycosyl hydrolase family protein | chr1:29349796-29352868 REVERSE LENGTH=767
comp14757_c0	464	3	293	AT4G18970.1	361	265	361	0.65	0.83	0	97	148	4e-44	--	| Symbols: | GDSL-like Lipase/Acylhydrolase superfamily protein | chr4:10389308-10390808 REVERSE LENGTH=361
comp14780_c0	298	287	3	AT1G58340.1	532	20	107	0.38	0.49	0	95	60.1	6e-12	--	| Symbols: ZF14 | MATE efflux family protein | chr1:21653162-21655117 FORWARD LENGTH=532
comp14798_c0	683	540	226	AT1G28010.1	1247	648	753	0.3	0.53	0.04	110	54.7	2e-08	--	| Symbols: PGP14, ATABCB14, ABCB14 | P-glycoprotein 14 | chr1:9763436-9767917 FORWARD LENGTH=1247
comp14832_c0	892	584	357	AT5G48310.1	1156	619	694	0.59	0.77	0	76	95.1	2e-41	--	| Symbols: | unknown protein; BEST Arabidopsis thaliana protein match is: unknown protein (TAIR:AT4G24610.1); Has 1807 Blast hits to 1807 proteins in 277 species: Archae - 0; Bacteria - 0; Metazoa - 736; Fungi - 347; Plants - 385; Viruses - 0; Other Eukaryotes - 339 (source: NCBI BLink). | chr5:19574961-19580362 REVERSE LENGTH=1156
comp14838_c1	316	217	2	AT2G46130.1	109	16	87	0.81	0.93	0	72	135	1e-42	--	| Symbols: WRKY43, ATWRKY43 | WRKY DNA-binding protein 43 | chr2:18957254-18957669 FORWARD LENGTH=109
comp14846_c0	324	1	324	AT5G20290.1	222	23	134	0.58	0.7	0.03	112	125	4e-37	--	| Symbols: | Ribosomal protein S8e family protein | chr5:6851695-6853012 REVERSE LENGTH=222
comp14848_c0	476	1	474	AT1G08730.1	1538	155	312	0.94	0.98	0	158	306	2e-97	--	| Symbols: XIC, ATXIC | Myosin family protein with Dil domain | chr1:2779963-2788325 FORWARD LENGTH=1538
comp14856_c0	262	251	9	AT3G58510.3	612	88	171	0.38	0.51	0.07	88	50.4	1e-08	--	| Symbols: | DEA(D/H)-box RNA helicase family protein | chr3:21640608-21643464 FORWARD LENGTH=612
comp14866_c0	695	694	128	AT3G17390.1	393	194	387	0.53	0.73	0.02	194	209	6e-66	--	| Symbols: MTO3, SAMS3, MAT4 | S-adenosylmethionine synthetase family protein | chr3:5952484-5953665 REVERSE LENGTH=393
comp14889_c0	281	13	255	AT4G12540.1	461	97	174	0.39	0.56	0	81	49.7	2e-08	--	| Symbols: | unknown protein; Has 29 Blast hits to 26 proteins in 11 species: Archae - 2; Bacteria - 0; Metazoa - 0; Fungi - 0; Plants - 27; Viruses - 0; Other Eukaryotes - 0 (source: NCBI BLink). | chr4:7429876-7431602 REVERSE LENGTH=461
comp14903_c0	267	199	2	AT1G62710.1	486	177	248	0.69	0.8	0.08	72	102	4e-27	--	| Symbols: BETA-VPE, BETAVPE | beta vacuolar processing enzyme | chr1:23224070-23226857 REVERSE LENGTH=486
comp14907_c0	225	221	6	AT5G36880.1	693	575	646	0.51	0.68	0	72	74.7	2e-17	--	| Symbols: ACS | acetyl-CoA synthetase | chr5:14534961-14539084 REVERSE LENGTH=693
comp14923_c0	219	117	4	AT3G53520.3	354	118	155	0.71	0.86	0	38	58.9	6e-12	--	| Symbols: UXS1, ATUXS1 | UDP-glucuronic acid decarboxylase 1 | chr3:19841635-19843520 FORWARD LENGTH=354
comp14939_c0	258	248	3	AT3G55700.1	460	170	247	0.39	0.51	0	82	53.5	8e-10	--	| Symbols: | UDP-Glycosyltransferase superfamily protein | chr3:20671202-20673278 FORWARD LENGTH=460
comp14939_c1	340	14	340	AT5G59590.1	449	241	346	0.4	0.57	0	109	89.4	5e-22	--	| Symbols: UGT76E2 | UDP-glucosyl transferase 76E2 | chr5:24009152-24010585 REVERSE LENGTH=449
comp14951_c0	289	6	239	AT4G28780.1	367	286	363	0.41	0.61	0	78	81.3	1e-19	--	| Symbols: | GDSL-like Lipase/Acylhydrolase superfamily protein | chr4:14215603-14217159 FORWARD LENGTH=367
comp14966_c0	323	15	323	ATMG01360.1	527	340	442	0.7	0.83	0	103	157	5e-47	--	| Symbols: COX1 | cytochrome oxidase | chrM:349830-351413 REVERSE LENGTH=527
comp14985_c0	223	1	222	AT1G61580.1	390	129	206	0.52	0.69	0.05	78	72.8	7e-17	--	| Symbols: RPL3B, ARP2 | R-protein L3 B | chr1:22720833-22722402 REVERSE LENGTH=390
comp14997_c0	357	357	61	AT2G44810.1	357	238	347	0.47	0.63	0.1	110	94.4	4e-24	--	| Symbols: DAD1 | alpha/beta-Hydrolases superfamily protein | chr2:18479095-18480168 FORWARD LENGTH=357
comp15001_c0	364	42	362	AT5G24900.1	525	20	122	0.36	0.61	0	107	82.4	2e-19	--	| Symbols: CYP714A2 | cytochrome P450, family 714, subfamily A, polypeptide 2 | chr5:8563853-8566771 REVERSE LENGTH=525
comp15001_c1	235	2	229	AT5G24910.1	532	124	199	0.48	0.75	0	76	87	1e-21	--	| Symbols: CYP714A1 | cytochrome P450, family 714, subfamily A, polypeptide 1 | chr5:8567674-8570260 REVERSE LENGTH=532
comp15033_c0	244	1	243	ATCG01110.1	393	56	136	0.98	0.98	0	81	166	9e-52	--	| Symbols: NDHH | NAD(P)H dehydrogenase subunit H | chrC:122011-123192 REVERSE LENGTH=393
comp15035_c0	322	3	317	AT5G48940.1	1135	404	508	0.6	0.78	0	105	132	5e-37	--	| Symbols: | Leucine-rich repeat transmembrane protein kinase family protein | chr5:19839785-19843744 FORWARD LENGTH=1135
comp15035_c1	331	327	1	AT3G24240.1	1141	504	612	0.49	0.71	0	109	118	4e-32	--	| Symbols: | Leucine-rich repeat receptor-like protein kinase family protein | chr3:8780551-8784150 FORWARD LENGTH=1141
comp15082_c0	320	3	320	AT2G24520.1	931	503	609	0.74	0.78	0	107	157	8e-46	--	| Symbols: AHA5, HA5 | H(+)-ATPase 5 | chr2:10415522-10419730 FORWARD LENGTH=931
comp15082_c1	265	265	2	AT5G62670.1	956	627	714	0.95	1	0	88	170	6e-51	--	| Symbols: AHA11, HA11 | H(+)-ATPase 11 | chr5:25159495-25164957 FORWARD LENGTH=956
comp15126_c0	232	147	22	AT3G05390.1	463	1	42	0.5	0.69	0	42	44.7	8e-07	--	| Symbols: | FUNCTIONS IN: molecular_function unknown; INVOLVED IN: biological_process unknown; LOCATED IN: mitochondrion; EXPRESSED IN: 15 plant structures; EXPRESSED DURING: 7 growth stages; CONTAINS InterPro DOMAIN/s: Protein of unknown function DUF248, methyltransferase putative (InterPro:IPR004159); BEST Arabidopsis thaliana protein match is: S-adenosyl-L-methionine-dependent methyltransfera…
comp15215_c1	287	184	2	AT5G04830.2	178	25	85	0.31	0.6	0	61	44.7	9e-07	--	| Symbols: | Nuclear transport factor 2 (NTF2) family protein | chr5:1402294-1403671 REVERSE LENGTH=178
comp15252_c1	472	54	470	AT3G11760.1	702	414	554	0.58	0.71	0.01	141	161	6e-47	--	| Symbols: | unknown protein; FUNCTIONS IN: molecular_function unknown; INVOLVED IN: biological_process unknown; LOCATED IN: cellular_component unknown; EXPRESSED IN: 23 plant structures; EXPRESSED DURING: 14 growth stages; BEST Arabidopsis thaliana protein match is: unknown protein (TAIR:AT5G04860.1); Has 84 Blast hits to 73 proteins in 13 species: Archae - 0; Bacteria - 0; Metazoa - 0; Fungi - …
comp15304_c0	344	1	240	AT1G34355.1	1477	1394	1473	0.5	0.63	0.02	82	78.2	5e-18	--	| Symbols: ATPS1, PS1 | forkhead-associated (FHA) domain-containing protein | chr1:12536497-12541730 FORWARD LENGTH=1477
comp15304_c1	284	113	283	AT1G34355.1	1477	1352	1408	0.68	0.84	0	57	81.6	2e-19	--	| Symbols: ATPS1, PS1 | forkhead-associated (FHA) domain-containing protein | chr1:12536497-12541730 FORWARD LENGTH=1477
comp15326_c0	235	4	225	AT5G25620.1	417	154	228	0.34	0.59	0.02	76	48.1	5e-08	--	| Symbols: YUC6 | Flavin-binding monooxygenase family protein | chr5:8935520-8938224 REVERSE LENGTH=417
comp15400_c0	266	1	264	AT3G11940.2	207	108	195	0.84	0.97	0	88	156	4e-50	--	| Symbols: ATRPS5A, AML1, RPS5A | ribosomal protein 5A | chr3:3778175-3779354 REVERSE LENGTH=207
comp15401_c0	357	357	1	AT4G25820.1	287	32	155	0.31	0.45	0.05	126	54.7	8e-10	--	| Symbols: XTR9, XTH14, ATXTH14 | xyloglucan endotransglucosylase/hydrolase 14 | chr4:13130349-13131615 FORWARD LENGTH=287
comp15404_c0	239	1	222	AT5G02610.1	123	49	122	0.59	0.74	0	74	86.7	1e-23	--	| Symbols: | Ribosomal L29 family protein | chr5:587611-588547 FORWARD LENGTH=123
comp15407_c0	220	220	2	AT5G23270.1	514	111	183	0.38	0.6	0	73	60.5	2e-12	--	| Symbols: STP11, ATSTP11 | sugar transporter 11 | chr5:7839132-7840874 FORWARD LENGTH=514
comp15490_c0	292	98	292	AT3G13960.1	397	14	83	0.6	0.75	0.07	70	82.4	6e-20	--	| Symbols: AtGRF5, GRF5 | growth-regulating factor 5 | chr3:4608526-4610160 FORWARD LENGTH=397
comp15514_c0	374	191	3	AT5G23270.1	514	295	356	0.39	0.57	0	63	47.4	4e-07	--	| Symbols: STP11, ATSTP11 | sugar transporter 11 | chr5:7839132-7840874 FORWARD LENGTH=514
comp15521_c0	368	49	366	AT2G44100.2	431	210	315	0.89	0.94	0	106	201	3e-64	--	| Symbols: ATGDI1, AT-GDI1, GDI1 | guanosine nucleotide diphosphate dissociation inhibitor 1 | chr2:18241804-18244731 FORWARD LENGTH=431
comp15523_c0	492	229	2	AT4G17585.1	152	11	82	0.4	0.55	0	76	55.8	3e-10	--	| Symbols: | Aluminium activated malate transporter family protein | chr4:9792523-9793259 REVERSE LENGTH=152
comp15542_c0	467	438	199	AT4G09490.1	170	73	150	0.37	0.52	0	80	45.8	1e-06	--	| Symbols: | Polynucleotidyl transferase, ribonuclease H-like superfamily protein | chr4:6015583-6016575 REVERSE LENGTH=170
comp15546_c0	212	21	212	AT5G15200.2	156	1	64	0.65	0.76	0	64	84.3	1e-22	--	| Symbols: | Ribosomal protein S4 | chr5:4935602-4936334 REVERSE LENGTH=156
comp15564_c0	241	240	1	AT5G63310.1	231	94	173	0.6	0.73	0	80	102	7e-29	--	| Symbols: NDPK2, NDPK1A, NDPK IA IA, NDPK IA, ATNDPK2 | nucleoside diphosphate kinase 2 | chr5:25372122-25373838 REVERSE LENGTH=231
comp15568_c0	247	2	100	AT2G26730.1	658	194	226	0.63	0.69	0	33	46.2	3e-07	--	| Symbols: | Leucine-rich repeat protein kinase family protein | chr2:11388621-11391286 FORWARD LENGTH=658
comp15572_c0	202	2	202	AT5G42190.1	171	5	71	0.38	0.68	0	67	58.2	2e-12	--	| Symbols: ASK2, SKP1B | E3 ubiquitin ligase SCF complex subunit SKP1/ASK1 family protein | chr5:16854495-16855516 REVERSE LENGTH=171
comp15576_c0	360	2	358	AT5G50850.1	363	97	215	0.76	0.84	0	119	181	2e-57	--	| Symbols: MAB1 | Transketolase family protein | chr5:20689671-20692976 FORWARD LENGTH=363
comp15650_c0	367	365	21	AT4G23160.1	1262	153	271	0.53	0.72	0.03	119	129	8e-36	--	| Symbols: CRK8 | cysteine-rich RLK (RECEPTOR-like protein kinase) 8 | chr4:12129485-12134086 FORWARD LENGTH=1262
comp15684_c0	359	2	322	AT1G48830.2	191	87	187	0.54	0.75	0	107	118	1e-34	--	| Symbols: | Ribosomal protein S7e family protein | chr1:18059854-18060935 REVERSE LENGTH=191
comp15725_c0	355	1	354	AT3G05060.1	533	253	370	0.75	0.85	0	118	177	2e-54	--	| Symbols: | NOP56-like pre RNA processing ribonucleoprotein | chr3:1413174-1415564 REVERSE LENGTH=533
comp15744_c0	229	224	9	AT2G18110.1	231	13	82	0.33	0.52	0	72	49.3	1e-08	--	| Symbols: | Translation elongation factor EF1B/ribosomal protein S6 family protein | chr2:7872636-7873713 FORWARD LENGTH=231
comp15831_c0	254	252	4	AT1G47840.1	493	230	301	0.45	0.54	0	83	63.2	3e-13	--	| Symbols: HXK3 | hexokinase 3 | chr1:17616243-17618859 REVERSE LENGTH=493
comp15833_c0	1148	202	969	AT3G11410.1	399	109	391	0.45	0.57	0.09	283	212	4e-65	--	| Symbols: ATPP2CA, AHG3, PP2CA | protein phosphatase 2CA | chr3:3584181-3585649 REVERSE LENGTH=399
comp15837_c0	350	5	313	AT4G22970.2	2177	1975	2077	0.63	0.77	0	103	141	3e-40	--	| Symbols: ESP | homolog of separase | chr4:12033703-12043572 REVERSE LENGTH=2177
comp15839_c0	608	239	21	AT2G01050.1	515	84	156	0.34	0.5	0	73	55.8	3e-09	--	| Symbols: | zinc ion binding;nucleic acid binding | chr2:68337-69884 REVERSE LENGTH=515
comp15892_c0	538	530	60	AT5G64620.1	180	21	178	0.32	0.54	0	158	97.4	9e-26	--	| Symbols: C/VIF2, ATC/VIF2 | cell wall / vacuolar inhibitor of fructosidase 2 | chr5:25831875-25832417 FORWARD LENGTH=180
comp15904_c0	255	2	79	AT3G10950.1	92	66	91	0.76	0.76	0	26	40.8	6e-06	--	| Symbols: | Zinc-binding ribosomal protein family protein | chr3:3423893-3424566 FORWARD LENGTH=92
comp15981_c0	515	408	1	AT2G29050.2	346	51	184	0.72	0.84	0	136	206	1e-66	--	| Symbols: ATRBL1, RBL1 | RHOMBOID-like 1 | chr2:12478245-12479653 FORWARD LENGTH=346
comp15984_c0	243	242	3	AT3G22104.1	506	141	225	0.44	0.62	0.05	85	70.5	7e-16	--	| Symbols: | Phototropic-responsive NPH3 family protein | chr3:7789814-7792179 FORWARD LENGTH=506
comp16001_c0	501	1	276	AT5G25620.1	417	317	408	0.66	0.79	0	92	129	3e-36	--	| Symbols: YUC6 | Flavin-binding monooxygenase family protein | chr5:8935520-8938224 REVERSE LENGTH=417
comp16003_c0	212	10	210	AT3G50660.1	513	74	140	0.59	0.83	0	67	88.6	2e-22	--	| Symbols: DWF4, CYP90B1, CLM, SNP2, SAV1, PSC1 | Cytochrome P450 superfamily protein | chr3:18814262-18817168 REVERSE LENGTH=513
comp16005_c0	396	385	125	AT3G59540.1	69	1	69	0.49	0.62	0	87	81.3	2e-21	--	| Symbols: | Ribosomal L38e protein family | chr3:21995897-21996742 REVERSE LENGTH=69
comp16007_c0	215	213	7	AT5G03860.2	562	88	156	0.55	0.72	0	69	85.9	2e-21	--	| Symbols: MLS | malate synthase | chr5:1032276-1034527 REVERSE LENGTH=562
comp16009_c0	201	199	20	AT3G28900.1	120	53	114	0.54	0.74	0.03	62	67.4	2e-16	--	| Symbols: | Ribosomal protein L34e superfamily protein | chr3:10902864-10904415 REVERSE LENGTH=120
comp16032_c0	1209	137	1207	AT5G20950.2	624	10	365	0.71	0.83	0	357	541	0	--	| Symbols: | Glycosyl hydrolase family protein | chr5:7107609-7110775 REVERSE LENGTH=624
comp16044_c0	418	1	411	AT3G49050.1	477	298	464	0.34	0.49	0.17	167	96.3	4e-24	--	| Symbols: | alpha/beta-Hydrolases superfamily protein | chr3:18181498-18183613 FORWARD LENGTH=477
comp16065_c0	449	17	442	AT3G05610.1	669	158	303	0.56	0.76	0.02	146	156	3e-45	--	| Symbols: | Plant invertase/pectin methylesterase inhibitor superfamily | chr3:1625876-1627976 REVERSE LENGTH=669
comp16125_c0	827	378	34	AT2G23350.1	662	518	630	0.46	0.6	0	115	90.9	2e-20	--	| Symbols: PAB4, PABP4 | poly(A) binding protein 4 | chr2:9943209-9946041 FORWARD LENGTH=662
comp16129_c0	1688	498	241	AT3G63170.1	279	119	206	0.31	0.57	0.03	89	55.8	1e-11	--	| Symbols: | Chalcone-flavanone isomerase family protein | chr3:23334675-23335993 FORWARD LENGTH=279
comp16135_c0	233	210	76	AT4G02070.1	1324	543	587	0.46	0.64	0	45	42	1e-09	--	| Symbols: MSH6, MSH6-1, ATMSH6 | MUTS homolog 6 | chr4:906079-912930 FORWARD LENGTH=1324
comp16140_c0	486	1	486	AT1G27680.1	518	222	383	0.81	0.89	0	162	271	5e-90	--	| Symbols: APL2 | ADPGLC-PPase large subunit | chr1:9631630-9634450 FORWARD LENGTH=518
comp16146_c0	282	210	1	AT3G12120.2	383	265	333	0.57	0.75	0	70	90.5	6e-23	--	| Symbols: FAD2 | fatty acid desaturase 2 | chr3:3860592-3861743 REVERSE LENGTH=383
comp16167_c0	235	9	230	AT1G30220.1	580	458	532	0.33	0.57	0.01	75	50.8	5e-09	--	| Symbols: ATINT2, INT2 | inositol transporter 2 | chr1:10632957-10635439 REVERSE LENGTH=580
comp16188_c0	925	892	71	AT3G09510.1	484	200	481	0.24	0.41	0.07	295	50.4	8e-07	--	| Symbols: | Ribonuclease H-like superfamily protein | chr3:2921804-2923258 FORWARD LENGTH=484
comp16270_c0	1030	1	813	AT4G19191.1	654	109	382	0.29	0.48	0.02	277	129	3e-45	--	| Symbols: | Tetratricopeptide repeat (TPR)-like superfamily protein | chr4:10496228-10498192 FORWARD LENGTH=654
comp16272_c0	304	7	282	AT3G10180.1	1273	360	453	0.46	0.54	0.02	94	71.6	7e-16	--	| Symbols: | P-loop containing nucleoside triphosphate hydrolases superfamily protein | chr3:3146393-3154644 REVERSE LENGTH=1273
comp16273_c0	239	153	1	AT1G07370.1	263	189	239	0.84	0.98	0	51	89	3e-23	--	| Symbols: PCNA1, ATPCNA1 | proliferating cellular nuclear antigen 1 | chr1:2263204-2264382 FORWARD LENGTH=263
comp16287_c0	286	284	3	AT4G14150.1	1292	786	883	0.32	0.52	0.05	99	52.8	2e-09	--	| Symbols: PAKRP1, KINESIN-12A | phragmoplast-associated kinesin-related protein 1 | chr4:8158645-8165008 REVERSE LENGTH=1292
comp16335_c0	372	1	372	AT3G13080.4	1120	944	1067	0.61	0.75	0	124	154	1e-44	--	| Symbols: ATMRP3, MRP3, ABCC3 | multidrug resistance-associated protein 3 | chr3:4197606-4201250 REVERSE LENGTH=1120
comp16349_c0	378	132	4	AT1G09460.1	330	114	159	0.52	0.65	0.06	46	47.4	4e-07	--	| Symbols: | Carbohydrate-binding X8 domain superfamily protein | chr1:3053901-3055090 FORWARD LENGTH=330
comp16360_c0	388	85	387	AT4G13460.2	650	96	198	0.33	0.52	0.07	109	46.6	9e-07	--	| Symbols: SDG22, SUVH9, SET22 | SU(VAR)3-9 homolog 9 | chr4:7824653-7826605 REVERSE LENGTH=650
comp16366_c0	1334	617	1276	AT1G04110.1	775	26	280	0.44	0.56	0.13	255	198	3e-56	--	| Symbols: SDD1 | Subtilase family protein | chr1:1061457-1063784 REVERSE LENGTH=775
comp16369_c0	247	246	178	AT4G35830.2	795	575	597	0.95	1	0	23	48.9	3e-08	--	| Symbols: ACO1 | aconitase 1 | chr4:16973007-16977278 REVERSE LENGTH=795
comp16409_c0	551	213	40	AT5G65970.1	569	323	380	0.67	0.87	0	58	86.3	2e-23	--	| Symbols: MLO10, ATMLO10 | Seven transmembrane MLO family protein | chr5:26387509-26390407 REVERSE LENGTH=569
comp16462_c0	444	246	1	AT3G05560.3	124	5	86	0.45	0.64	0	82	79.3	9e-20	--	| Symbols: | Ribosomal L22e protein family | chr3:1614641-1615204 FORWARD LENGTH=124
comp16476_c0	340	340	110	AT3G21420.1	364	288	364	0.37	0.61	0	77	66.6	5e-14	--	| Symbols: | 2-oxoglutarate (2OG) and Fe(II)-dependent oxygenase superfamily protein | chr3:7541579-7543221 FORWARD LENGTH=364
comp16480_c0	682	664	2	AT2G25490.1	628	389	600	0.33	0.55	0	221	129	2e-34	--	| Symbols: EBF1, FBL6 | EIN3-binding F box protein 1 | chr2:10848018-10850275 REVERSE LENGTH=628
comp16528_c0	341	341	3	AT3G13880.1	748	247	360	0.48	0.66	0.01	115	101	4e-26	--	| Symbols: | Tetratricopeptide repeat (TPR)-like superfamily protein | chr3:4572180-4574426 FORWARD LENGTH=748
comp16605_c0	611	476	9	AT5G42710.1	807	602	760	0.34	0.51	0.07	168	62.8	2e-11	--	| Symbols: | unknown protein; Has 1807 Blast hits to 1807 proteins in 277 species: Archae - 0; Bacteria - 0; Metazoa - 736; Fungi - 347; Plants - 385; Viruses - 0; Other Eukaryotes - 339 (source: NCBI BLink). | chr5:17125578-17128696 FORWARD LENGTH=807
comp16610_c0	285	3	284	AT4G34980.1	764	330	421	0.43	0.6	0	94	80.5	4e-19	--	| Symbols: SLP2 | subtilisin-like serine protease 2 | chr4:16656929-16659223 REVERSE LENGTH=764
comp16615_c0	613	43	480	AT1G19840.1	153	7	153	0.49	0.58	0.03	151	129	2e-38	--	| Symbols: | SAUR-like auxin-responsive protein family | chr1:6872794-6873255 REVERSE LENGTH=153
comp16619_c0	225	218	21	AT2G01050.1	515	205	266	0.39	0.56	0	66	48.1	4e-08	--	| Symbols: | zinc ion binding;nucleic acid binding | chr2:68337-69884 REVERSE LENGTH=515
comp16622_c0	207	3	206	AT5G09590.1	682	71	138	0.66	0.76	0	68	91.3	2e-23	--	| Symbols: MTHSC70-2, HSC70-5 | mitochondrial HSO70 2 | chr5:2975721-2978508 FORWARD LENGTH=682
comp16632_c0	257	255	73	AT3G48660.1	89	9	69	0.54	0.62	0	61	63.5	7e-15	--	| Symbols: | Protein of unknown function (DUF 3339) | chr3:18029659-18030133 FORWARD LENGTH=89
comp16659_c0	299	291	37	AT3G10610.1	140	37	121	0.62	0.8	0	85	107	3e-31	--	| Symbols: | Ribosomal S17 family protein | chr3:3319459-3319881 FORWARD LENGTH=140
comp16673_c0	496	2	433	AT4G23160.1	1262	381	524	0.41	0.63	0	144	123	4e-33	--	| Symbols: CRK8 | cysteine-rich RLK (RECEPTOR-like protein kinase) 8 | chr4:12129485-12134086 FORWARD LENGTH=1262
comp16700_c0	403	333	401	AT5G03650.1	805	438	460	0.86	0.86	0	23	51.2	3e-08	--	| Symbols: SBE2.2 | starch branching enzyme 2.2 | chr5:931924-937470 FORWARD LENGTH=805
comp16712_c0	305	304	59	AT5G15380.1	624	195	276	0.34	0.54	0.02	84	46.2	5e-07	--	| Symbols: DRM1 | domains rearranged methylase 1 | chr5:4991347-4994826 FORWARD LENGTH=624
comp16713_c0	398	1	354	AT1G28010.1	1247	105	222	0.63	0.84	0	118	173	4e-51	--	| Symbols: PGP14, ATABCB14, ABCB14 | P-glycoprotein 14 | chr1:9763436-9767917 FORWARD LENGTH=1247
comp16727_c0	289	151	288	AT3G52590.1	128	1	46	0.82	0.91	0	46	76.3	3e-19	--	| Symbols: UBQ1, EMB2167, ERD16, HAP4 | ubiquitin extension protein 1 | chr3:19505668-19506681 FORWARD LENGTH=128
comp16729_c0	214	165	1	AT3G02520.1	265	1	57	0.77	0.87	0.03	57	81.3	2e-20	--	| Symbols: GRF7, GF14 NU | general regulatory factor 7 | chr3:526800-527915 REVERSE LENGTH=265
comp16732_c0	323	278	9	AT3G44830.1	665	79	168	0.73	0.87	0	90	152	2e-44	--	| Symbols: | Lecithin:cholesterol acyltransferase family protein | chr3:16368890-16372356 FORWARD LENGTH=665
comp16737_c0	300	300	1	AT3G55280.2	154	22	122	0.46	0.6	0	101	84	6e-22	--	| Symbols: RPL23AB | ribosomal protein L23AB | chr3:20500667-20501519 FORWARD LENGTH=154
comp16751_c0	584	346	110	AT1G79760.1	299	25	96	0.34	0.54	0	79	52.8	2e-08	--	| Symbols: DTA4 | downstream target of AGL15-4 | chr1:30012054-30013042 FORWARD LENGTH=299
comp16783_c0	283	5	283	AT2G32390.2	851	521	611	0.67	0.82	0	93	129	2e-36	--	| Symbols: ATGLR3.5, GLR3.5, GLR6 | glutamate receptor 3.5 | chr2:13748468-13751617 REVERSE LENGTH=851
comp16837_c0	247	226	125	AT4G23160.1	1262	521	554	0.55	0.76	0	34	43.9	2e-06	--	| Symbols: CRK8 | cysteine-rich RLK (RECEPTOR-like protein kinase) 8 | chr4:12129485-12134086 FORWARD LENGTH=1262
comp16846_c0	288	279	1	AT2G32060.2	144	27	119	0.54	0.69	0	93	108	6e-32	--	| Symbols: | Ribosomal protein L7Ae/L30e/S12e/Gadd45 family protein | chr2:13639228-13640104 REVERSE LENGTH=144
comp16856_c0	531	526	5	AT1G22340.1	487	42	217	0.38	0.6	0.02	178	126	2e-34	--	| Symbols: AtUGT85A7, UGT85A7 | UDP-glucosyl transferase 85A7 | chr1:7890464-7892090 REVERSE LENGTH=487
comp16889_c0	627	3	515	AT4G02060.2	716	546	716	0.74	0.84	0	171	253	4e-80	--	| Symbols: PRL | Minichromosome maintenance (MCM2/3/5) family protein | chr4:901484-905297 FORWARD LENGTH=716
comp16903_c0	280	5	280	AT1G03120.1	182	56	150	0.41	0.57	0.03	95	72.4	3e-17	--	| Symbols: ATRAB28, RAB28 | responsive to abscisic acid 28 | chr1:752271-753140 FORWARD LENGTH=182
comp16921_c0	254	249	25	AT1G08590.1	1029	933	1008	0.63	0.82	0.01	76	103	1e-27	--	| Symbols: | Leucine-rich receptor-like protein kinase family protein | chr1:2718859-2721948 FORWARD LENGTH=1029
comp16951_c0	1756	1	1623	AT5G46280.1	776	226	776	0.66	0.78	0.02	557	697	0	--	| Symbols: MCM3 | Minichromosome maintenance (MCM2/3/5) family protein | chr5:18769902-18773606 REVERSE LENGTH=776
comp16994_c0	321	1	321	AT3G23430.1	782	455	561	0.57	0.69	0	107	129	6e-36	--	| Symbols: PHO1, ATPHO1 | phosphate 1 | chr3:8387818-8393242 REVERSE LENGTH=782
comp17036_c0	574	572	21	AT1G56570.1	611	314	498	0.63	0.84	0	185	266	1e-86	--	| Symbols: | Tetratricopeptide repeat (TPR)-like superfamily protein | chr1:21195804-21197721 FORWARD LENGTH=611
comp17103_c0	349	12	347	AT3G47570.1	1010	3	112	0.42	0.55	0	113	79.7	2e-18	--	| Symbols: | Leucine-rich repeat protein kinase family protein | chr3:17527611-17530748 FORWARD LENGTH=1010
comp17120_c0	387	6	386	AT1G56570.1	611	159	287	0.44	0.69	0.01	129	123	8e-34	--	| Symbols: | Tetratricopeptide repeat (TPR)-like superfamily protein | chr1:21195804-21197721 FORWARD LENGTH=611
comp17125_c0	290	286	2	AT3G28960.1	405	95	189	0.52	0.72	0	95	110	4e-30	--	| Symbols: | Transmembrane amino acid transporter family protein | chr3:10984245-10985767 REVERSE LENGTH=405
comp17185_c0	274	3	200	AT2G40550.1	589	76	137	0.62	0.72	0	66	89	3e-22	--	| Symbols: ETG1 | E2F target gene 1 | chr2:16934927-16938033 FORWARD LENGTH=589
comp17241_c0	369	365	6	AT3G47520.1	403	175	296	0.56	0.7	0.01	122	127	2e-36	--	| Symbols: MDH | malate dehydrogenase | chr3:17513657-17514868 FORWARD LENGTH=403
comp17258_c0	507	505	143	AT3G54510.1	617	490	614	0.48	0.62	0.03	125	124	2e-33	--	| Symbols: | Early-responsive to dehydration stress protein (ERD4) | chr3:20180689-20183220 FORWARD LENGTH=617
comp17356_c0	246	207	4	AT1G65480.1	175	6	73	0.64	0.83	0	68	100	1e-28	--	| Symbols: FT | PEBP (phosphatidylethanolamine-binding protein) family protein | chr1:24331510-24333689 FORWARD LENGTH=175
comp17373_c0	385	83	361	AT3G19400.2	290	35	129	0.42	0.68	0.02	95	82.4	8e-20	--	| Symbols: | Cysteine proteinases superfamily protein | chr3:6725510-6726557 FORWARD LENGTH=290
comp17399_c0	516	3	515	AT5G23850.1	542	311	481	0.64	0.8	0	171	253	2e-82	--	| Symbols: | Arabidopsis thaliana protein of unknown function (DUF821) | chr5:8038126-8040741 FORWARD LENGTH=542
comp17411_c0	357	203	355	AT3G15355.1	609	397	447	0.64	0.78	0	51	70.5	6e-25	--	| Symbols: UBC25, PFU1 | ubiquitin-conjugating enzyme 25 | chr3:5183858-5186669 FORWARD LENGTH=609
comp17456_c0	440	199	86	AT4G01970.1	876	409	447	0.41	0.64	0.02	39	39.3	1e-07	--	| Symbols: AtSTS, STS | stachyose synthase | chr4:854073-856953 REVERSE LENGTH=876
comp17462_c0	389	381	1	AT5G62220.1	517	169	294	0.6	0.75	0	127	174	4e-53	--	| Symbols: ATGT18, GT18 | glycosyltransferase 18 | chr5:24988456-24990009 REVERSE LENGTH=517
comp17476_c0	1078	1059	40	AT1G52080.1	573	129	466	0.39	0.6	0	343	236	7e-73	--	| Symbols: AR791 | actin binding protein family | chr1:19369788-19371862 FORWARD LENGTH=573
comp17544_c0	319	246	317	AT4G26110.1	372	149	172	0.7	0.83	0	24	42.4	2e-07	--	| Symbols: NAP1;1, ATNAP1;1 | nucleosome assembly protein1;1 | chr4:13232712-13235502 FORWARD LENGTH=372
comp17547_c0	262	5	262	AT4G14570.1	764	404	488	0.5	0.72	0	86	86.3	3e-21	--	| Symbols: | acylaminoacyl-peptidase-related | chr4:8362586-8366525 FORWARD LENGTH=764
comp17573_c0	502	40	489	AT2G25490.1	628	164	314	0.39	0.59	0	151	110	1e-28	--	| Symbols: EBF1, FBL6 | EIN3-binding F box protein 1 | chr2:10848018-10850275 REVERSE LENGTH=628
comp17637_c0	241	16	234	AT2G01050.1	515	183	251	0.43	0.57	0	73	53.9	5e-10	--	| Symbols: | zinc ion binding;nucleic acid binding | chr2:68337-69884 REVERSE LENGTH=515
comp17674_c0	523	332	520	AT4G23160.1	1262	120	182	0.42	0.73	0	63	70.9	1e-14	--	| Symbols: CRK8 | cysteine-rich RLK (RECEPTOR-like protein kinase) 8 | chr4:12129485-12134086 FORWARD LENGTH=1262
comp17693_c0	256	256	155	AT5G19440.1	326	293	326	0.64	0.88	0	34	53.1	1e-09	--	| Symbols: | NAD(P)-binding Rossmann-fold superfamily protein | chr5:6556493-6558123 FORWARD LENGTH=326
comp17714_c0	314	312	1	AT1G13440.2	310	155	258	0.8	0.9	0	104	171	2e-54	--	| Symbols: GAPC-2, GAPC2 | glyceraldehyde-3-phosphate dehydrogenase C2 | chr1:4608465-4610494 REVERSE LENGTH=310
comp17728_c0	759	9	758	AT2G34400.1	621	128	377	0.32	0.53	0	251	145	7e-40	--	| Symbols: | Pentatricopeptide repeat (PPR-like) superfamily protein | chr2:14516226-14518186 FORWARD LENGTH=621
comp17782_c0	1263	1262	66	AT5G03250.1	592	127	525	0.59	0.74	0.01	406	478	1e-166	--	| Symbols: | Phototropic-responsive NPH3 family protein | chr5:774591-776855 FORWARD LENGTH=592
comp17784_c0	218	1	186	AT1G52820.1	317	170	233	0.4	0.65	0.03	64	58.9	5e-12	--	| Symbols: | 2-oxoglutarate (2OG) and Fe(II)-dependent oxygenase superfamily protein | chr1:19669216-19670321 FORWARD LENGTH=317
comp17805_c0	386	384	49	AT3G11760.1	702	591	694	0.5	0.67	0	113	106	1e-27	--	| Symbols: | unknown protein; FUNCTIONS IN: molecular_function unknown; INVOLVED IN: biological_process unknown; LOCATED IN: cellular_component unknown; EXPRESSED IN: 23 plant structures; EXPRESSED DURING: 14 growth stages; BEST Arabidopsis thaliana protein match is: unknown protein (TAIR:AT5G04860.1); Has 84 Blast hits to 73 proteins in 13 species: Archae - 0; Bacteria - 0; Metazoa - 0; Fungi - …
comp17817_c0	247	244	2	ATMG00810.1	240	128	208	0.35	0.61	0	81	68.9	9e-16	--	| Symbols: ORF240B | DNA/RNA polymerases superfamily protein | chrM:227709-228431 REVERSE LENGTH=240
comp17828_c0	252	155	36	AT2G39705.1	87	45	83	0.6	0.8	0	40	57.8	1e-12	--	| Symbols: RTFL8, DVL11 | ROTUNDIFOLIA like 8 | chr2:16557038-16557301 FORWARD LENGTH=87
comp17846_c0	377	130	375	AT1G02830.1	127	20	100	0.39	0.52	0	82	57	2e-11	--	| Symbols: | Ribosomal L22e protein family | chr1:625145-625608 REVERSE LENGTH=127
comp17895_c0	378	1	297	AT4G35790.2	857	758	857	0.62	0.78	0.01	100	139	2e-39	--	| Symbols: ATPLDDELTA, PLDDELTA | phospholipase D delta | chr4:16955774-16959875 REVERSE LENGTH=857
comp17923_c0	259	140	12	AT1G57720.2	413	266	310	0.51	0.68	0.04	45	46.2	3e-07	--	| Symbols: | Translation elongation factor EF1B, gamma chain | chr1:21377873-21380114 FORWARD LENGTH=413
comp17946_c0	297	2	271	AT5G59560.2	275	121	209	0.43	0.66	0	90	82.8	2e-20	--	| Symbols: SRR1 | sensitivity to red light reduced protein (SRR1) | chr5:24000747-24001574 REVERSE LENGTH=275
comp17989_c0	459	459	7	AT5G50850.1	363	198	346	0.6	0.73	0	151	171	1e-52	--	| Symbols: MAB1 | Transketolase family protein | chr5:20689671-20692976 FORWARD LENGTH=363
comp17992_c0	212	211	2	AT3G13690.1	753	454	523	0.71	0.81	0.01	71	102	4e-27	--	| Symbols: | Protein kinase protein with adenine nucleotide alpha hydrolases-like domain | chr3:4486920-4490011 FORWARD LENGTH=753
comp17998_c0	269	4	267	AT4G37930.1	517	43	126	0.59	0.72	0	88	103	1e-27	--	| Symbols: SHM1, STM, SHMT1 | serine transhydroxymethyltransferase 1 | chr4:17831891-17834742 REVERSE LENGTH=517
comp18012_c0	228	128	3	AT1G03780.1	687	555	596	0.78	0.92	0	42	70.9	4e-16	--	| Symbols: TPX2 | targeting protein for XKLP2 | chr1:948064-951696 REVERSE LENGTH=687
comp18043_c0	206	3	206	AT5G48390.1	936	128	198	0.53	0.69	0.04	71	77	2e-18	--	| Symbols: ATZIP4 | Tetratricopeptide repeat (TPR)-like superfamily protein | chr5:19612078-19615363 FORWARD LENGTH=936
comp18059_c0	202	202	5	AT1G34355.1	1477	99	170	0.47	0.63	0.08	72	70.1	6e-16	--	| Symbols: ATPS1, PS1 | forkhead-associated (FHA) domain-containing protein | chr1:12536497-12541730 FORWARD LENGTH=1477
comp18073_c0	230	2	229	AT3G60330.2	961	452	535	0.54	0.69	0.09	84	87	9e-22	--	| Symbols: HA7 | H(+)-ATPase 7 | chr3:22298763-22303509 FORWARD LENGTH=961
comp18080_c0	283	279	28	AT2G03170.1	149	68	149	0.41	0.7	0	84	73.9	3e-18	--	| Symbols: ASK14, SK14 | SKP1-like 14 | chr2:961322-961771 FORWARD LENGTH=149
comp18090_c0	218	12	206	AT4G23160.1	1262	120	184	0.47	0.73	0	65	75.9	7e-18	--	| Symbols: CRK8 | cysteine-rich RLK (RECEPTOR-like protein kinase) 8 | chr4:12129485-12134086 FORWARD LENGTH=1262
comp18105_c0	303	3	302	AT3G13080.4	1120	662	761	0.65	0.75	0	100	135	2e-38	--	| Symbols: ATMRP3, MRP3, ABCC3 | multidrug resistance-associated protein 3 | chr3:4197606-4201250 REVERSE LENGTH=1120
comp18136_c0	686	686	3	AT1G22370.1	309	39	272	0.51	0.7	0.04	239	268	3e-90	--	| Symbols: AtUGT85A5, UGT85A5 | UDP-glucosyl transferase 85A5 | chr1:7898116-7899045 REVERSE LENGTH=309
comp18144_c0	250	6	248	AT1G20650.1	381	99	179	0.72	0.83	0	81	122	4e-35	--	| Symbols: | Protein kinase superfamily protein | chr1:7158422-7160022 REVERSE LENGTH=381
comp18153_c0	453	452	3	AT3G49700.1	470	272	421	0.76	0.89	0	150	246	8e-81	--	| Symbols: ETO3, ACS9, AtACS9 | 1-aminocyclopropane-1-carboxylate synthase 9 | chr3:18434470-18436141 REVERSE LENGTH=470
comp18159_c0	371	337	155	AT5G24510.1	111	1	61	0.59	0.7	0	61	79	4e-20	--	| Symbols: | 60S acidic ribosomal protein family | chr5:8369295-8369866 REVERSE LENGTH=111
comp18166_c0	301	299	3	AT4G17550.1	544	222	350	0.43	0.58	0.23	129	115	1e-31	--	| Symbols: | Major facilitator superfamily protein | chr4:9777938-9779738 REVERSE LENGTH=544
comp18176_c0	205	205	26	AT4G29410.2	143	33	92	0.38	0.58	0	60	45.4	1e-07	--	| Symbols: | Ribosomal L28e protein family | chr4:14468439-14469964 REVERSE LENGTH=143
comp18222_c0	373	2	373	AT1G74310.1	911	210	332	0.73	0.86	0	124	184	2e-55	--	| Symbols: ATHSP101, HSP101, HOT1 | heat shock protein 101 | chr1:27936715-27939862 REVERSE LENGTH=911
comp18222_c1	227	2	226	AT1G74310.1	911	326	400	0.74	0.85	0	75	114	2e-31	--	| Symbols: ATHSP101, HSP101, HOT1 | heat shock protein 101 | chr1:27936715-27939862 REVERSE LENGTH=911
comp18268_c0	1427	654	1418	AT4G23160.1	1262	190	450	0.31	0.49	0.02	261	140	1e-54	--	| Symbols: CRK8 | cysteine-rich RLK (RECEPTOR-like protein kinase) 8 | chr4:12129485-12134086 FORWARD LENGTH=1262
comp18286_c0	588	2	508	AT1G63440.1	995	825	993	0.73	0.82	0	169	241	1e-74	--	| Symbols: HMA5 | heavy metal atpase 5 | chr1:23527655-23531109 FORWARD LENGTH=995
comp18290_c0	738	120	416	AT1G72230.1	181	31	128	0.56	0.69	0	99	115	9e-32	--	| Symbols: | Cupredoxin superfamily protein | chr1:27188287-27189093 FORWARD LENGTH=181
comp18302_c0	783	485	3	AT2G38510.1	486	1	161	0.55	0.7	0	161	182	2e-54	--	| Symbols: | MATE efflux family protein | chr2:16123985-16125445 FORWARD LENGTH=486
comp18328_c0	243	86	241	AT3G62870.1	256	10	58	0.53	0.69	0	52	58.2	1e-11	--	| Symbols: | Ribosomal protein L7Ae/L30e/S12e/Gadd45 family protein | chr3:23242862-23244273 REVERSE LENGTH=256
comp18336_c0	230	2	220	AT5G57830.1	387	45	117	0.43	0.63	0	73	55.1	2e-10	--	| Symbols: | Protein of unknown function, DUF593 | chr5:23429406-23430860 REVERSE LENGTH=387
comp18339_c0	407	405	1	AT1G79530.1	422	103	238	0.62	0.77	0	136	177	8e-55	--	| Symbols: GAPCP-1 | glyceraldehyde-3-phosphate dehydrogenase of plastid 1 | chr1:29916232-29919088 REVERSE LENGTH=422
comp18343_c0	243	239	3	AT1G79530.1	422	318	396	0.63	0.77	0	79	99.4	3e-26	--	| Symbols: GAPCP-1 | glyceraldehyde-3-phosphate dehydrogenase of plastid 1 | chr1:29916232-29919088 REVERSE LENGTH=422
comp18366_c0	267	220	2	AT2G22590.1	470	166	239	0.36	0.52	0.01	74	57.8	3e-11	--	| Symbols: | UDP-Glycosyltransferase superfamily protein | chr2:9593012-9594424 FORWARD LENGTH=470
comp18395_c0	372	14	370	AT5G16440.1	291	107	224	0.6	0.7	0	119	138	3e-41	--	| Symbols: IPP1 | isopentenyl diphosphate isomerase 1 | chr5:5371765-5373575 FORWARD LENGTH=291
comp18446_c0	208	206	96	AT2G01690.1	743	437	473	0.67	0.83	0	37	51.2	3e-09	--	| Symbols: | ARM repeat superfamily protein | chr2:309144-313499 REVERSE LENGTH=743
comp18472_c0	606	2	505	AT1G61820.3	377	197	365	0.47	0.64	0	169	175	2e-53	--	| Symbols: BGLU46 | beta glucosidase 46 | chr1:22836707-22838444 FORWARD LENGTH=377
comp18498_c0	217	11	217	AT3G04920.1	133	4	72	0.62	0.85	0	69	96.7	1e-27	--	| Symbols: | Ribosomal protein S24e family protein | chr3:1360989-1362065 FORWARD LENGTH=133
comp18516_c0	336	53	334	AT5G10100.2	343	75	168	0.71	0.86	0	94	147	1e-44	--	| Symbols: TPPI | Haloacid dehalogenase-like hydrolase (HAD) superfamily protein | chr5:3158019-3160107 FORWARD LENGTH=343
comp18519_c0	516	369	82	AT1G06830.1	99	1	95	0.52	0.72	0	96	102	1e-28	--	| Symbols: | Glutaredoxin family protein | chr1:2097189-2097488 FORWARD LENGTH=99
comp18528_c0	401	258	401	AT1G05460.1	1002	9	56	0.6	0.79	0	48	68.2	3e-14	--	| Symbols: SDE3 | P-loop containing nucleoside triphosphate hydrolases superfamily protein | chr1:1601357-1604658 REVERSE LENGTH=1002
comp18539_c0	255	9	254	AT1G79400.1	783	648	729	0.31	0.51	0	82	49.3	2e-08	--	| Symbols: ATCHX2, CHX2 | cation/H+ exchanger 2 | chr1:29864992-29867840 FORWARD LENGTH=783
comp18549_c0	349	15	263	AT3G14470.1	1054	169	251	0.34	0.67	0	83	65.9	1e-13	--	| Symbols: | NB-ARC domain-containing disease resistance protein | chr3:4857940-4861104 FORWARD LENGTH=1054
comp18599_c0	223	2	139	AT3G28345.1	1240	553	598	0.67	0.84	0	46	67	9e-15	--	| Symbols: | ABC transporter family protein | chr3:10593921-10598775 REVERSE LENGTH=1240
comp18626_c0	227	107	3	AT2G32400.1	921	27	61	0.54	0.74	0	35	43.9	1e-06	--	| Symbols: GLR5, GLR3.7, ATGLR3.7 | glutamate receptor 5 | chr2:13752665-13756233 REVERSE LENGTH=921
comp18693_c0	1210	8	1177	AT1G32450.1	614	189	588	0.56	0.7	0.02	400	446	1e-153	--	| Symbols: NRT1.5 | nitrate transporter 1.5 | chr1:11715337-11719807 REVERSE LENGTH=614
comp18704_c0	374	332	132	AT3G02120.1	126	36	101	0.43	0.61	0	67	48.9	3e-08	--	| Symbols: | hydroxyproline-rich glycoprotein family protein | chr3:377122-377577 FORWARD LENGTH=126
comp18705_c0	418	10	270	AT3G05710.1	330	163	248	0.52	0.71	0.01	88	81.3	5e-19	--	| Symbols: SYP43, ATSYP43 | syntaxin of plants 43 | chr3:1685262-1687229 FORWARD LENGTH=330
comp18711_c0	250	200	39	AT5G20480.1	1031	28	81	0.49	0.56	0.01	55	47.4	1e-07	--	| Symbols: EFR | EF-TU receptor | chr5:6922497-6925679 FORWARD LENGTH=1031
comp18721_c0	240	3	239	ATCG01130.1	1786	829	909	0.57	0.69	0.05	84	97.8	2e-25	--	| Symbols: YCF1.2 | Ycf1 protein | chrC:123884-129244 REVERSE LENGTH=1786
comp18745_c0	349	345	1	AT1G23800.1	534	221	335	0.6	0.79	0	115	141	9e-41	--	| Symbols: ALDH2B7, ALDH2B | aldehyde dehydrogenase 2B7 | chr1:8412238-8414804 REVERSE LENGTH=534
comp18750_c0	496	495	121	AT2G33210.2	580	434	554	0.6	0.73	0	125	142	4e-40	--	| Symbols: HSP60-2 | heat shock protein 60-2 | chr2:14075093-14078568 REVERSE LENGTH=580
comp18752_c0	208	206	6	AT1G65730.1	688	394	460	0.58	0.79	0	67	95.1	9e-25	--	| Symbols: YSL7 | YELLOW STRIPE like 7 | chr1:24442639-24446122 FORWARD LENGTH=688
comp18754_c0	1646	791	1141	AT4G15090.1	827	230	346	0.4	0.62	0	117	107	5e-33	--	| Symbols: FAR1 | FRS (FAR1 Related Sequences) transcription factor family | chr4:8614806-8617870 FORWARD LENGTH=827
comp18781_c0	229	37	228	AT3G08580.2	381	74	137	0.82	0.95	0	64	113	1e-31	--	| Symbols: AAC1 | ADP/ATP carrier 1 | chr3:2605706-2607030 REVERSE LENGTH=381
comp18808_c0	318	318	1	AT3G19050.1	2771	1564	1668	0.41	0.56	0	106	67.8	2e-14	--	| Symbols: POK2 | phragmoplast orienting kinesin 2 | chr3:6578047-6590106 FORWARD LENGTH=2771
comp18824_c0	478	457	131	AT3G13980.1	357	219	356	0.35	0.46	0.22	140	60.1	4e-11	--	| Symbols: | unknown protein; BEST Arabidopsis thaliana protein match is: unknown protein (TAIR:AT1G54200.1); Has 1485 Blast hits to 418 proteins in 98 species: Archae - 0; Bacteria - 6; Metazoa - 246; Fungi - 61; Plants - 107; Viruses - 6; Other Eukaryotes - 1059 (source: NCBI BLink). | chr3:4619189-4620262 REVERSE LENGTH=357
comp18839_c0	352	8	352	AT3G23750.1	928	604	720	0.66	0.76	0.01	117	152	4e-44	--	| Symbols: | Leucine-rich repeat protein kinase family protein | chr3:8558332-8561263 FORWARD LENGTH=928
comp18845_c0	332	329	6	AT5G43020.1	669	101	232	0.36	0.51	0.18	132	80.1	9e-19	--	| Symbols: | Leucine-rich repeat protein kinase family protein | chr5:17255426-17257742 REVERSE LENGTH=669
comp18891_c0	219	3	218	AT3G05960.1	507	265	338	0.37	0.48	0.02	74	49.7	1e-08	--	| Symbols: ATSTP6, STP6 | sugar transporter 6 | chr3:1783587-1785334 REVERSE LENGTH=507
comp18898_c0	254	251	6	AT1G01580.1	725	77	163	0.33	0.5	0.05	87	57.4	3e-11	--	| Symbols: FRO2, FRD1, ATFRO2 | ferric reduction oxidase 2 | chr1:209395-212810 FORWARD LENGTH=725
comp18901_c0	256	4	252	AT3G48000.1	538	446	528	0.56	0.71	0	83	92.8	1e-23	--	| Symbols: ALDH2B4, ALDH2, ALDH2A | aldehyde dehydrogenase 2B4 | chr3:17717082-17719843 REVERSE LENGTH=538
comp18913_c0	293	292	23	AT4G23160.1	1262	343	432	0.34	0.54	0	90	53.9	9e-10	--	| Symbols: CRK8 | cysteine-rich RLK (RECEPTOR-like protein kinase) 8 | chr4:12129485-12134086 FORWARD LENGTH=1262
comp18927_c0	374	373	53	AT4G35780.1	570	461	569	0.67	0.87	0.01	109	161	5e-48	--	| Symbols: | ACT-like protein tyrosine kinase family protein | chr4:16946729-16950405 REVERSE LENGTH=570
comp18948_c0	306	305	3	AT1G32760.1	314	185	287	0.39	0.53	0.01	103	62.8	6e-13	--	| Symbols: | Glutaredoxin family protein | chr1:11858251-11859195 FORWARD LENGTH=314
comp18950_c0	256	6	254	AT5G36880.1	693	234	324	0.47	0.54	0.1	93	79	9e-19	--	| Symbols: ACS | acetyl-CoA synthetase | chr5:14534961-14539084 REVERSE LENGTH=693
comp18978_c0	248	102	239	AT3G48190.1	3845	3118	3163	0.52	0.73	0	46	50.1	1e-08	--	| Symbols: ATM, ATATM | ataxia-telangiectasia mutated | chr3:17797628-17828361 FORWARD LENGTH=3845
comp19009_c0	348	346	257	AT5G20950.2	624	595	624	0.73	0.86	0	30	53.9	2e-09	--	| Symbols: | Glycosyl hydrolase family protein | chr5:7107609-7110775 REVERSE LENGTH=624
comp19016_c0	633	462	1	AT3G62870.1	256	20	171	0.59	0.71	0	154	179	2e-56	--	| Symbols: | Ribosomal protein L7Ae/L30e/S12e/Gadd45 family protein | chr3:23242862-23244273 REVERSE LENGTH=256
comp19060_c0	262	207	22	AT2G17870.1	301	198	267	0.43	0.59	0.13	72	72.4	1e-16	--	| Symbols: ATCSP3, CSP3 | cold shock domain protein 3 | chr2:7764276-7765181 REVERSE LENGTH=301
comp19077_c0	264	46	264	AT5G06540.1	622	83	154	0.35	0.52	0	73	47.4	1e-07	--	| Symbols: | Pentatricopeptide repeat (PPR) superfamily protein | chr5:1999181-2001049 REVERSE LENGTH=622
comp19105_c0	369	366	4	AT5G49110.1	1469	1033	1153	0.36	0.61	0	121	99	4e-25	--	| Symbols: | unknown protein; INVOLVED IN: biological_process unknown; LOCATED IN: cellular_component unknown; EXPRESSED IN: cultured cell; Has 30201 Blast hits to 17322 proteins in 780 species: Archae - 12; Bacteria - 1396; Metazoa - 17338; Fungi - 3422; Plants - 5037; Viruses - 0; Other Eukaryotes - 2996 (source: NCBI BLink). | chr5:19900203-19905925 FORWARD LENGTH=1469
comp19157_c0	523	4	519	AT5G18700.1	1366	836	1006	0.55	0.77	0	172	205	1e-61	--	| Symbols: RUK, EMB3013 | Protein kinase family protein with ARM repeat domain | chr5:6235387-6240733 REVERSE LENGTH=1366
comp19204_c0	436	426	1	AT4G10450.1	194	1	145	0.48	0.66	0.02	145	136	2e-41	--	| Symbols: | Ribosomal protein L6 family | chr4:6463201-6464458 REVERSE LENGTH=194
comp19209_c0	243	26	202	AT5G23190.1	559	315	373	0.62	0.79	0	59	80.1	3e-19	--	| Symbols: CYP86B1 | cytochrome P450, family 86, subfamily B, polypeptide 1 | chr5:7803478-7805659 REVERSE LENGTH=559
comp19211_c0	453	331	8	AT5G58490.1	324	1	108	0.42	0.62	0	108	87.4	3e-21	--	| Symbols: | NAD(P)-binding Rossmann-fold superfamily protein | chr5:23643068-23644455 FORWARD LENGTH=324
comp19245_c0	488	1	486	AT3G57610.1	490	80	238	0.53	0.66	0	163	164	9e-49	--	| Symbols: ADSS | adenylosuccinate synthase | chr3:21334519-21336603 REVERSE LENGTH=490
comp19310_c0	257	257	24	AT3G48190.1	3845	3223	3305	0.42	0.56	0.06	83	55.5	2e-10	--	| Symbols: ATM, ATATM | ataxia-telangiectasia mutated | chr3:17797628-17828361 FORWARD LENGTH=3845
comp19316_c0	408	408	7	AT5G67100.1	1524	1370	1504	0.59	0.74	0	135	174	2e-51	--	| Symbols: ICU2 | DNA-directed DNA polymerases | chr5:26776994-26785104 FORWARD LENGTH=1524
comp19340_c0	746	744	1	AT5G48390.1	936	537	782	0.39	0.58	0	249	184	4e-53	--	| Symbols: ATZIP4 | Tetratricopeptide repeat (TPR)-like superfamily protein | chr5:19612078-19615363 FORWARD LENGTH=936
comp19342_c0	676	676	2	AT1G08260.1	2161	733	956	0.9	0.96	0	225	418	1e-135	--	| Symbols: EMB142, EMB2284, POL2A, TIL1, EMB529, ABO4, ESD7 | DNA polymerase epsilon catalytic subunit | chr1:2590944-2606892 FORWARD LENGTH=2161
comp19369_c0	249	16	228	AT3G20800.1	316	229	299	0.52	0.63	0	71	70.9	4e-16	--	| Symbols: | Cell differentiation, Rcd1-like protein | chr3:7271412-7273897 REVERSE LENGTH=316
comp19371_c0	357	345	1	AT3G44110.2	343	123	238	0.5	0.68	0	116	131	3e-38	--	| Symbols: ATJ3, ATJ | DNAJ homologue 3 | chr3:15869179-15871059 REVERSE LENGTH=343
comp19380_c0	528	58	420	AT5G26330.1	187	1	122	0.49	0.67	0.01	123	128	7e-38	--	| Symbols: | Cupredoxin superfamily protein | chr5:9241614-9242635 REVERSE LENGTH=187
comp19400_c0	292	3	161	AT5G66760.1	634	586	634	0.47	0.56	0	53	43.9	3e-06	--	| Symbols: SDH1-1 | succinate dehydrogenase 1-1 | chr5:26653776-26657224 FORWARD LENGTH=634
comp19411_c0	214	2	211	AT1G60420.1	578	171	242	0.47	0.71	0.04	73	61.6	6e-13	--	| Symbols: | DC1 domain-containing protein | chr1:22261978-22264243 FORWARD LENGTH=578
comp19427_c0	590	339	545	ATMG01250.1	122	9	79	0.42	0.52	0.02	71	50.4	3e-08	--	| Symbols: ORF102 | RNA-directed DNA polymerase (reverse transcriptase) | chrM:310514-310882 FORWARD LENGTH=122
comp19440_c0	424	3	422	AT1G02730.1	1181	143	279	0.52	0.64	0.02	144	156	4e-45	--	| Symbols: ATCSLD5, CSLD5, SOS6 | cellulose synthase-like D5 | chr1:594697-598473 REVERSE LENGTH=1181
comp19478_c0	397	2	397	AT3G47950.1	960	333	464	0.89	0.93	0	132	237	4e-74	--	| Symbols: AHA4, HA4 | H(+)-ATPase 4 | chr3:17693015-17697801 FORWARD LENGTH=960
comp19491_c0	501	462	1	AT5G54250.3	689	84	245	0.55	0.7	0.04	162	189	5e-57	--	| Symbols: CNGC4 | cyclic nucleotide-gated cation channel 4 | chr5:22025684-22029971 REVERSE LENGTH=689
comp19502_c0	446	1	201	AT4G17520.1	360	221	284	0.52	0.63	0.02	69	57	3e-10	--	| Symbols: | Hyaluronan / mRNA binding family | chr4:9771496-9773313 FORWARD LENGTH=360
comp19524_c0	422	147	422	AT5G04860.1	782	59	147	0.31	0.51	0.01	93	47.4	7e-07	--	| Symbols: | unknown protein; BEST Arabidopsis thaliana protein match is: unknown protein (TAIR:AT3G11760.1); Has 1807 Blast hits to 1807 proteins in 277 species: Archae - 0; Bacteria - 0; Metazoa - 736; Fungi - 347; Plants - 385; Viruses - 0; Other Eukaryotes - 339 (source: NCBI BLink). | chr5:1411760-1414459 REVERSE LENGTH=782
comp19550_c0	306	99	305	AT5G02610.1	123	31	99	0.76	0.86	0	69	103	8e-30	--	| Symbols: | Ribosomal L29 family protein | chr5:587611-588547 FORWARD LENGTH=123
comp19554_c0	632	630	55	AT1G14440.2	312	83	280	0.53	0.65	0.07	207	208	6e-67	--	| Symbols: AtHB31, HB31, ZHD4 | homeobox protein 31 | chr1:4939076-4940014 REVERSE LENGTH=312
comp19588_c0	332	24	329	AT4G20770.1	774	538	631	0.36	0.58	0	102	82.4	1e-19	--	| Symbols: | Pentatricopeptide repeat (PPR) superfamily protein | chr4:11130762-11133086 REVERSE LENGTH=774
comp19590_c0	319	2	256	AT3G44350.2	241	82	171	0.66	0.76	0.05	90	119	7e-35	--	| Symbols: anac061, NAC061 | NAC domain containing protein 61 | chr3:16022836-16024487 REVERSE LENGTH=241
comp19591_c0	338	5	337	AT2G14610.1	161	19	125	0.51	0.66	0	111	117	8e-35	--	| Symbols: PR1, PR 1, ATPR1 | pathogenesis-related gene 1 | chr2:6241944-6242429 REVERSE LENGTH=161
comp19606_c0	357	5	355	ATMG00220.1	393	211	327	0.41	0.52	0	117	94	8e-24	--	| Symbols: COB | apocytochrome b | chrM:60235-61416 FORWARD LENGTH=393
comp19691_c0	211	211	2	AT1G73080.1	1123	154	223	0.42	0.62	0	70	60.1	2e-12	--	| Symbols: PEPR1, ATPEPR1 | PEP1 receptor 1 | chr1:27484513-27488021 FORWARD LENGTH=1123
comp19705_c0	1077	576	734	AT1G63990.1	383	331	383	0.64	0.73	0	53	65.9	9e-12	--	| Symbols: SPO11-2 | sporulation 11-2 | chr1:23743323-23745351 REVERSE LENGTH=383
comp19714_c0	479	478	215	AT1G02690.1	538	447	537	0.43	0.59	0.04	92	67.4	1e-13	--	| Symbols: IMPA-6 | importin alpha isoform 6 | chr1:584397-587036 FORWARD LENGTH=538
comp19744_c0	248	32	232	AT3G48850.1	363	52	117	0.32	0.59	0	67	51.2	4e-09	--	| Symbols: PHT3;2 | phosphate transporter 3;2 | chr3:18114759-18116420 REVERSE LENGTH=363
comp19749_c0	277	264	1	AT5G60670.1	166	1	89	0.64	0.77	0.01	89	113	2e-33	--	| Symbols: | Ribosomal protein L11 family protein | chr5:24381066-24381566 REVERSE LENGTH=166
comp19759_c0	936	858	244	AT4G02110.1	1329	10	215	0.59	0.77	0	206	266	1e-80	--	| Symbols: | transcription coactivators | chr4:935191-940191 FORWARD LENGTH=1329
comp19775_c0	404	114	404	AT1G18750.1	389	1	97	0.84	0.91	0	97	158	5e-48	--	| Symbols: AGL65 | AGAMOUS-like 65 | chr1:6467266-6469640 FORWARD LENGTH=389
comp19814_c0	241	238	2	AT1G54220.2	539	309	389	0.39	0.51	0.02	81	57	4e-11	--	| Symbols: | Dihydrolipoamide acetyltransferase, long form protein | chr1:20246460-20250208 REVERSE LENGTH=539
comp19821_c0	250	212	3	AT2G45630.1	186	80	149	0.61	0.8	0	70	90.5	2e-24	--	| Symbols: | D-isomer specific 2-hydroxyacid dehydrogenase family protein | chr2:18796000-18796560 FORWARD LENGTH=186
comp19845_c0	276	124	276	AT1G76680.1	372	74	124	0.76	0.92	0	51	97.1	2e-25	--	| Symbols: OPR1, ATOPR1 | 12-oxophytodienoate reductase 1 | chr1:28776982-28778271 FORWARD LENGTH=372
comp19877_c0	1216	2	631	AT4G13650.1	1064	709	918	0.47	0.69	0	210	213	7e-91	--	| Symbols: | Pentatricopeptide repeat (PPR) superfamily protein | chr4:7939611-7942898 REVERSE LENGTH=1064
comp19897_c0	934	126	860	AT4G25630.1	320	74	318	0.68	0.79	0	245	341	1e-117	--	| Symbols: FIB2, ATFIB2 | fibrillarin 2 | chr4:13074239-13076205 FORWARD LENGTH=320
comp19926_c0	550	9	377	AT4G35070.2	210	65	206	0.26	0.48	0.13	143	65.9	2e-13	--	| Symbols: | SBP (S-ribonuclease binding protein) family protein | chr4:16694576-16695387 FORWARD LENGTH=210
comp19949_c0	222	2	220	AT3G19210.2	908	339	411	0.76	0.87	0	73	119	4e-33	--	| Symbols: RAD54 | homolog of RAD54 | chr3:6652799-6658876 REVERSE LENGTH=908
comp19966_c0	259	83	259	AT3G13790.1	584	51	107	0.45	0.59	0	59	61.2	2e-12	--	| Symbols: ATCWINV1, ATBFRUCT1 | Glycosyl hydrolases family 32 protein | chr3:4533084-4535831 REVERSE LENGTH=584
comp19975_c0	282	282	1	AT1G02970.1	500	107	203	0.32	0.53	0.03	97	54.7	4e-10	--	| Symbols: WEE1, ATWEE1 | WEE1 kinase homolog | chr1:673408-676127 FORWARD LENGTH=500
comp20010_c0	212	5	211	AT1G26570.1	481	309	377	0.63	0.86	0	69	99	3e-26	--	| Symbols: UGD1, ATUGD1 | UDP-glucose dehydrogenase 1 | chr1:9182801-9184246 FORWARD LENGTH=481
comp20036_c0	229	2	229	AT4G31950.1	512	274	347	0.44	0.67	0	76	67.4	7e-15	--	| Symbols: CYP82C3 | cytochrome P450, family 82, subfamily C, polypeptide 3 | chr4:15455163-15457090 FORWARD LENGTH=512
comp20043_c0	239	239	3	AT4G02930.1	454	67	145	0.75	0.87	0	79	135	1e-39	--	| Symbols: | GTP binding Elongation factor Tu family protein | chr4:1295751-1298354 REVERSE LENGTH=454
comp20063_c0	624	623	21	AT1G52800.1	314	122	314	0.39	0.61	0	201	149	5e-44	--	| Symbols: | 2-oxoglutarate (2OG) and Fe(II)-dependent oxygenase superfamily protein | chr1:19664044-19665362 FORWARD LENGTH=314
comp20072_c0	396	351	1	AT5G09500.1	150	15	131	0.69	0.84	0	117	170	1e-55	--	| Symbols: | Ribosomal protein S19 family protein | chr5:2954044-2954850 REVERSE LENGTH=150
comp20080_c0	453	445	2	AT2G13620.1	821	418	571	0.41	0.63	0.04	155	125	4e-34	--	| Symbols: ATCHX15, CHX15 | cation/hydrogen exchanger 15 | chr2:5678006-5680621 FORWARD LENGTH=821
comp20117_c0	420	2	418	AT1G77720.1	777	470	608	0.79	0.88	0	139	229	5e-72	--	| Symbols: PPK1 | putative protein kinase 1 | chr1:29210730-29213877 FORWARD LENGTH=777
comp20121_c0	230	57	212	AT5G58540.3	341	157	207	0.73	0.82	0	52	79.3	3e-19	--	| Symbols: | Protein kinase superfamily protein | chr5:23663906-23665182 FORWARD LENGTH=341
comp20124_c0	669	623	3	AT3G19990.1	425	13	218	0.6	0.77	0	207	272	2e-90	--	| Symbols: | unknown protein; INVOLVED IN: biological_process unknown; LOCATED IN: chloroplast stroma, chloroplast; EXPRESSED IN: 23 plant structures; EXPRESSED DURING: 13 growth stages; Has 118 Blast hits to 118 proteins in 41 species: Archae - 0; Bacteria - 42; Metazoa - 0; Fungi - 0; Plants - 56; Viruses - 0; Other Eukaryotes - 20 (source: NCBI BLink). | chr3:6965671-6967102 FORWARD LENGTH=425
comp20144_c0	251	251	3	AT5G52470.2	273	121	203	0.74	0.81	0	83	126	1e-37	--	| Symbols: FIB1, FBR1, ATFIB1, ATFBR1, SKIP7 | fibrillarin 1 | chr5:21294290-21296409 FORWARD LENGTH=273
comp20200_c0	257	2	256	AT3G13600.1	605	180	264	0.82	0.91	0	85	162	1e-48	--	| Symbols: | calmodulin-binding family protein | chr3:4445102-4447383 FORWARD LENGTH=605
comp20203_c0	255	1	243	AT1G24570.1	381	288	368	0.67	0.86	0	81	135	4e-40	--	| Symbols: | Protein of unknown function (DUF707) | chr1:8707197-8709491 FORWARD LENGTH=381
comp20225_c0	212	2	211	AT5G10360.1	249	122	192	0.69	0.76	0.02	72	87.4	6e-23	--	| Symbols: EMB3010, RPS6B | Ribosomal protein S6e | chr5:3258734-3260142 REVERSE LENGTH=249
comp20239_c0	407	407	6	AT3G02090.1	531	355	487	0.32	0.55	0	134	78.6	7e-18	--	| Symbols: MPPBETA | Insulinase (Peptidase family M16) protein | chr3:365624-368526 FORWARD LENGTH=531
comp20246_c0	773	682	5	AT3G50420.1	794	95	323	0.36	0.58	0.01	229	159	3e-44	--	| Symbols: | Pentatricopeptide repeat (PPR) superfamily protein | chr3:18710871-18713649 REVERSE LENGTH=794
comp20254_c0	228	151	2	AT2G36880.2	390	4	53	0.82	0.88	0	50	90.1	4e-23	--	| Symbols: MAT3 | methionine adenosyltransferase 3 | chr2:15479721-15480893 REVERSE LENGTH=390
comp20284_c0	229	3	227	AT4G35260.1	367	152	226	0.66	0.84	0	75	105	4e-29	--	| Symbols: IDH1, IDH-I | isocitrate dehydrogenase 1 | chr4:16774494-16776233 REVERSE LENGTH=367
comp20335_c0	291	2	286	AT2G38720.1	587	308	402	0.55	0.81	0	95	119	9e-33	--	| Symbols: MAP65-5 | microtubule-associated protein 65-5 | chr2:16188047-16192102 FORWARD LENGTH=587
comp20335_c1	250	2	250	AT5G55230.1	587	405	487	0.68	0.84	0	83	120	2e-33	--	| Symbols: ATMAP65-1, MAP65-1 | microtubule-associated proteins 65-1 | chr5:22402716-22405182 FORWARD LENGTH=587
comp20363_c0	562	24	527	AT1G65910.1	631	1	169	0.84	0.91	0	169	305	1e-101	--	| Symbols: anac028, NAC028 | NAC domain containing protein 28 | chr1:24520933-24524108 REVERSE LENGTH=631
comp20439_c0	317	27	191	AT1G14440.2	312	88	142	0.85	0.94	0	55	112	2e-31	--	| Symbols: AtHB31, HB31, ZHD4 | homeobox protein 31 | chr1:4939076-4940014 REVERSE LENGTH=312
comp20496_c0	444	1	444	AT1G67830.1	372	199	346	0.48	0.63	0	149	150	1e-44	--	| Symbols: ATFXG1, FXG1 | alpha-fucosidase 1 | chr1:25431705-25432972 REVERSE LENGTH=372
comp20628_c0	294	240	22	AT5G03670.1	516	1	97	0.31	0.5	0.24	97	43.1	6e-06	--	| Symbols: | unknown protein; BEST Arabidopsis thaliana protein match is: unknown protein (TAIR:AT2G36420.1); Has 700 Blast hits to 624 proteins in 104 species: Archae - 0; Bacteria - 18; Metazoa - 333; Fungi - 60; Plants - 73; Viruses - 24; Other Eukaryotes - 192 (source: NCBI BLink). | chr5:947311-949898 FORWARD LENGTH=516
comp20669_c0	1223	1135	188	AT3G19400.1	362	35	349	0.5	0.65	0.02	323	314	1e-105	--	| Symbols: | Cysteine proteinases superfamily protein | chr3:6725510-6726878 FORWARD LENGTH=362
comp20673_c0	284	283	185	AT4G35220.1	272	239	271	0.84	0.96	0	33	63.9	1e-13	--	| Symbols: | Cyclase family protein | chr4:16752636-16753966 FORWARD LENGTH=272
comp20698_c0	1062	767	432	AT1G11120.2	161	17	126	0.5	0.64	0	113	97.4	3e-24	--	| Symbols: | unknown protein; FUNCTIONS IN: molecular_function unknown; INVOLVED IN: biological_process unknown; LOCATED IN: cellular_component unknown; EXPRESSED IN: 10 plant structures; EXPRESSED DURING: 4 anthesis, F mature embryo stage, petal differentiation and expansion stage, E expanded cotyledon stage, D bilateral stage; BEST Arabidopsis thaliana protein match is: unknown protein (TAIR:AT…
comp20717_c0	864	468	298	AT3G51950.2	540	1	58	0.44	0.75	0.01	58	54.7	3e-08	--	| Symbols: | Zinc finger (CCCH-type) family protein / RNA recognition motif (RRM)-containing protein | chr3:19278244-19280407 REVERSE LENGTH=540
comp20752_c0	1275	1215	391	AT5G50290.1	303	1	268	0.55	0.7	0.02	282	327	1e-110	--	| Symbols: | unknown protein; FUNCTIONS IN: molecular_function unknown; INVOLVED IN: biological_process unknown; LOCATED IN: endomembrane system; BEST Arabidopsis thaliana protein match is: unknown protein (TAIR:AT3G17350.1); Has 300 Blast hits to 300 proteins in 14 species: Archae - 0; Bacteria - 0; Metazoa - 0; Fungi - 0; Plants - 300; Viruses - 0; Other Eukaryotes - 0 (source: NCBI BLink). | c…
comp20769_c0	297	78	1	AT5G40980.1	69	1	26	0.92	0.96	0	26	52.4	2e-10	--	| Symbols: | Protein of unknown function (DUF 3339) | chr5:16414877-16415086 REVERSE LENGTH=69
comp20901_c0	417	398	168	AT4G31830.1	100	14	88	0.32	0.44	0	77	44.7	9e-07	--	| Symbols: | unknown protein; Has 42 Blast hits to 42 proteins in 10 species: Archae - 0; Bacteria - 0; Metazoa - 0; Fungi - 0; Plants - 42; Viruses - 0; Other Eukaryotes - 0 (source: NCBI BLink). | chr4:15400803-15401105 REVERSE LENGTH=100
comp20945_c0	802	636	1	AT5G01460.1	509	1	211	0.64	0.79	0	212	288	9e-95	--	| Symbols: | LMBR1-like membrane protein | chr5:186823-190008 FORWARD LENGTH=509
comp21076_c0	311	212	66	AT3G52790.1	109	52	100	0.53	0.69	0	49	56.6	1e-11	--	| Symbols: | peptidoglycan-binding LysM domain-containing protein | chr3:19566004-19566333 REVERSE LENGTH=109
comp21245_c0	467	123	464	AT5G05620.1	474	1	114	0.93	0.97	0	114	234	2e-76	--	| Symbols: TUBG2, ATGCP2, GCP2 | gamma-tubulin complex protein 2 | chr5:1679340-1681719 FORWARD LENGTH=474
comp21358_c0	491	6	407	AT4G02750.1	781	551	682	0.5	0.67	0	134	141	2e-39	--	| Symbols: | Tetratricopeptide repeat (TPR)-like superfamily protein | chr4:1221116-1223461 REVERSE LENGTH=781
comp21369_c0	1498	213	1187	AT2G26600.1	388	29	353	0.63	0.77	0	325	437	1e-151	--	| Symbols: | Glycosyl hydrolase superfamily protein | chr2:11316727-11318215 FORWARD LENGTH=388
comp21377_c0	279	279	22	AT1G03000.1	941	536	629	0.33	0.57	0.09	95	54.3	6e-10	--	| Symbols: PEX6 | peroxin 6 | chr1:688057-692453 REVERSE LENGTH=941
comp21384_c0	265	68	265	AT5G43450.1	362	209	269	0.59	0.72	0	66	87	8e-22	--	| Symbols: | 2-oxoglutarate (2OG) and Fe(II)-dependent oxygenase superfamily protein | chr5:17457321-17458714 REVERSE LENGTH=362
comp21429_c0	216	1	216	AT3G14840.2	1020	679	750	0.77	0.94	0	72	124	6e-35	--	| Symbols: | Leucine-rich repeat transmembrane protein kinase | chr3:4988271-4993891 FORWARD LENGTH=1020
comp21489_c0	233	177	1	AT2G39700.1	257	8	66	0.71	0.81	0	59	96.3	4e-26	--	| Symbols: ATEXPA4, ATEXP4, ATHEXP ALPHA 1.6, EXPA4 | expansin A4 | chr2:16544246-16545434 REVERSE LENGTH=257
comp21545_c0	1169	1149	151	AT3G14470.1	1054	669	985	0.26	0.4	0.03	346	78.2	2e-15	--	| Symbols: | NB-ARC domain-containing disease resistance protein | chr3:4857940-4861104 FORWARD LENGTH=1054
comp21567_c0	377	107	199	AT5G11550.1	314	280	310	0.64	0.8	0	31	44.3	5e-06	--	| Symbols: | ARM repeat superfamily protein | chr5:3708203-3709147 REVERSE LENGTH=314
comp21573_c0	683	683	216	AT3G12145.1	325	171	325	0.46	0.62	0	156	135	2e-38	--	| Symbols: FLR1, FLOR1 | Leucine-rich repeat (LRR) family protein | chr3:3874764-3876075 REVERSE LENGTH=325
comp21696_c0	204	58	204	AT1G08830.2	152	1	49	0.75	0.81	0	49	80.9	3e-21	--	| Symbols: CSD1 | copper/zinc superoxide dismutase 1 | chr1:2827700-2829053 FORWARD LENGTH=152
comp21745_c0	567	246	338	AT3G09280.1	112	65	95	0.61	0.77	0	31	44.3	4e-06	--	| Symbols: | unknown protein; FUNCTIONS IN: molecular_function unknown; INVOLVED IN: biological_process unknown; LOCATED IN: endomembrane system; EXPRESSED IN: root; Has 31 Blast hits to 31 proteins in 9 species: Archae - 0; Bacteria - 0; Metazoa - 0; Fungi - 0; Plants - 31; Viruses - 0; Other Eukaryotes - 0 (source: NCBI BLink). | chr3:2850920-2851258 REVERSE LENGTH=112
comp21746_c0	356	277	26	AT1G65032.1	91	2	85	0.65	0.83	0	84	112	2e-33	--	| Symbols: | unknown protein; FUNCTIONS IN: molecular_function unknown; INVOLVED IN: biological_process unknown; LOCATED IN: cellular_component unknown; Has 30201 Blast hits to 17322 proteins in 780 species: Archae - 12; Bacteria - 1396; Metazoa - 17338; Fungi - 3422; Plants - 5037; Viruses - 0; Other Eukaryotes - 2996 (source: NCBI BLink). | chr1:24158895-24159170 REVERSE LENGTH=91
comp21755_c0	1599	291	1433	AT2G41050.1	376	8	366	0.51	0.66	0.01	386	340	1e-113	--	| Symbols: | PQ-loop repeat family protein / transmembrane family protein | chr2:17123388-17125622 REVERSE LENGTH=376
comp21758_c0	915	42	578	AT2G17940.1	208	11	184	0.39	0.59	0.02	184	109	1e-28	--	| Symbols: | Plant protein of unknown function (DUF827) | chr2:7802878-7803815 FORWARD LENGTH=208
comp21770_c0	421	2	421	AT1G09620.1	1091	161	300	0.76	0.9	0	140	236	3e-73	--	| Symbols: | ATP binding;leucine-tRNA ligases;aminoacyl-tRNA ligases;nucleotide binding;ATP binding;aminoacyl-tRNA ligases | chr1:3113077-3116455 REVERSE LENGTH=1091
comp21773_c0	705	57	665	AT3G18260.1	225	22	224	0.46	0.71	0	203	211	6e-69	--	| Symbols: | Reticulon family protein | chr3:6260328-6261504 REVERSE LENGTH=225
comp21778_c0	793	459	232	AT4G12860.1	152	68	141	0.4	0.67	0	76	62.8	4e-12	--	| Symbols: UNE14 | EF hand calcium-binding protein family | chr4:7538444-7538902 REVERSE LENGTH=152
comp21810_c0	420	1	420	AT5G28850.1	324	162	301	0.87	0.93	0	140	261	7e-89	--	| Symbols: | Calcium-binding EF-hand family protein | chr5:10877360-10879416 REVERSE LENGTH=324
comp21810_c1	220	2	220	AT5G28850.1	324	96	168	0.91	0.98	0	73	150	2e-46	--	| Symbols: | Calcium-binding EF-hand family protein | chr5:10877360-10879416 REVERSE LENGTH=324
comp21813_c0	255	1	255	AT4G37640.1	1014	694	778	0.88	0.91	0	85	148	3e-43	--	| Symbols: ACA2 | calcium ATPase 2 | chr4:17683225-17686808 REVERSE LENGTH=1014
comp21816_c0	689	671	429	AT2G45860.1	79	1	78	0.39	0.45	0	81	46.6	4e-07	--	| Symbols: | unknown protein; Has 32 Blast hits to 32 proteins in 13 species: Archae - 0; Bacteria - 0; Metazoa - 0; Fungi - 0; Plants - 32; Viruses - 0; Other Eukaryotes - 0 (source: NCBI BLink). | chr2:18874913-18875568 REVERSE LENGTH=79
comp21835_c0	1536	227	874	AT5G54930.2	283	6	238	0.29	0.45	0.09	238	88.6	2e-19	--	| Symbols: | AT hook motif-containing protein | chr5:22305897-22306839 REVERSE LENGTH=283
comp21844_c0	2465	2160	805	AT5G66520.1	620	80	530	0.4	0.6	0	454	346	1e-108	--	| Symbols: | Tetratricopeptide repeat (TPR)-like superfamily protein | chr5:26551879-26553741 FORWARD LENGTH=620
comp21867_c0	2121	417	1691	AT3G05675.1	441	8	434	0.51	0.66	0.03	441	425	1e-143	--	| Symbols: | BTB/POZ domain-containing protein | chr3:1658425-1659859 REVERSE LENGTH=441
comp21913_c0	1526	52	1275	AT1G80560.1	405	3	405	0.75	0.85	0	408	600	0	--	| Symbols: ATIMD2, IMD2 | isopropylmalate dehydrogenase 2 | chr1:30287833-30290126 FORWARD LENGTH=405
comp21914_c0	505	178	504	AT5G39740.2	301	1	109	0.76	0.81	0	109	165	6e-51	--	| Symbols: RPL5B | ribosomal protein L5 B | chr5:15903484-15905185 FORWARD LENGTH=301
comp21916_c0	804	206	610	AT3G16175.1	157	6	141	0.41	0.63	0	136	115	6e-32	--	| Symbols: | Thioesterase superfamily protein | chr3:5480497-5481208 FORWARD LENGTH=157
comp21917_c0	548	2	547	AT1G61250.2	274	14	174	0.54	0.6	0.01	184	187	1e-59	--	| Symbols: SC3 | secretory carrier 3 | chr1:22586035-22588519 FORWARD LENGTH=274
comp21923_c0	928	175	675	AT1G02180.1	226	29	196	0.42	0.61	0.01	170	141	1e-40	--	| Symbols: | ferredoxin-related | chr1:413619-414505 REVERSE LENGTH=226
comp21924_c0	799	677	153	AT3G18430.2	175	1	175	0.72	0.88	0	175	268	2e-91	--	| Symbols: | Calcium-binding EF-hand family protein | chr3:6326180-6327476 FORWARD LENGTH=175
comp21925_c0	553	294	130	AT1G52320.2	798	1	55	0.7	0.92	0	55	86.7	6e-20	--	| Symbols: | unknown protein; FUNCTIONS IN: molecular_function unknown; INVOLVED IN: N-terminal protein myristoylation; LOCATED IN: plasma membrane; EXPRESSED IN: 23 plant structures; EXPRESSED DURING: 14 growth stages; CONTAINS InterPro DOMAIN/s: Protein of unknown function DUF630 (InterPro:IPR006868), Protein of unknown function DUF632 (InterPro:IPR006867); BEST Arabidopsis thaliana protein mat…
comp21928_c0	1138	188	613	AT1G60870.1	147	1	147	0.35	0.56	0.03	147	80.9	3e-18	--	| Symbols: MEE9 | maternal effect embryo arrest 9 | chr1:22409712-22410227 FORWARD LENGTH=147
comp21929_c0	1748	82	1008	AT4G02590.2	310	1	307	0.44	0.52	0.06	329	203	1e-60	--	| Symbols: UNE12 | basic helix-loop-helix (bHLH) DNA-binding superfamily protein | chr4:1137968-1140306 REVERSE LENGTH=310
comp21933_c0	1709	268	1419	AT1G77670.1	440	55	438	0.83	0.93	0	384	663	0	--	| Symbols: | Pyridoxal phosphate (PLP)-dependent transferases superfamily protein | chr1:29189043-29190901 REVERSE LENGTH=440
comp21934_c0	595	96	302	AT3G59540.1	69	1	69	0.95	0.98	0	69	135	6e-42	--	| Symbols: | Ribosomal L38e protein family | chr3:21995897-21996742 REVERSE LENGTH=69
comp21937_c0	1788	1625	342	AT1G03280.1	479	4	427	0.59	0.72	0.01	435	486	1e-167	--	| Symbols: | Transcription factor TFIIE, alpha subunit | chr1:803635-806758 FORWARD LENGTH=479
comp21939_c0	1016	871	281	AT3G54840.1	202	1	198	0.82	0.88	0	198	322	1e-111	--	| Symbols: ARA6, ATRABF1, ARA-6, ATRAB5C | Ras-related small GTP-binding family protein | chr3:20318597-20320782 FORWARD LENGTH=202
comp21941_c0	396	187	372	AT3G13310.1	157	65	127	0.58	0.77	0.01	63	73.9	2e-17	--	| Symbols: | Chaperone DnaJ-domain superfamily protein | chr3:4310827-4311300 REVERSE LENGTH=157
comp21944_c0	262	2	262	AT1G79570.1	1248	1100	1186	0.94	0.96	0	87	170	8e-51	--	| Symbols: | Protein kinase superfamily protein with octicosapeptide/Phox/Bem1p domain | chr1:29932856-29937540 REVERSE LENGTH=1248
comp21945_c0	397	396	265	AT1G09430.1	424	377	420	0.93	1	0	44	90.9	2e-22	--	| Symbols: ACLA-3 | ATP-citrate lyase A-3 | chr1:3042135-3044978 FORWARD LENGTH=424
comp21954_c0	1309	946	488	AT3G61770.1	284	132	284	0.78	0.89	0	153	256	7e-83	--	| Symbols: | Acid phosphatase/vanadium-dependent haloperoxidase-related protein | chr3:22864635-22866248 FORWARD LENGTH=284
comp21955_c0	2102	1925	396	AT2G43070.1	540	27	535	0.58	0.74	0	510	619	0	--	| Symbols: SPPL3, ATSPPL3 | SIGNAL PEPTIDE PEPTIDASE-LIKE 3 | chr2:17911233-17914776 REVERSE LENGTH=540
comp21961_c0	1663	1420	947	AT4G30240.1	300	1	157	0.59	0.72	0	158	184	1e-53	--	| Symbols: | Syntaxin/t-SNARE family protein | chr4:14808359-14809745 REVERSE LENGTH=300
comp21962_c0	708	62	349	AT4G02840.1	116	1	96	0.91	0.97	0	96	181	9e-59	--	| Symbols: | Small nuclear ribonucleoprotein family protein | chr4:1264726-1266253 FORWARD LENGTH=116
comp21963_c0	2132	1871	1098	AT1G07310.1	352	8	244	0.37	0.45	0.02	264	128	4e-32	--	| Symbols: | Calcium-dependent lipid-binding (CaLB domain) family protein | chr1:2247775-2248833 REVERSE LENGTH=352
comp21964_c0	1243	290	787	AT3G52960.1	234	66	230	0.76	0.89	0	167	255	2e-83	--	| Symbols: | Thioredoxin superfamily protein | chr3:19639699-19640403 FORWARD LENGTH=234
comp21965_c0	713	71	406	AT1G77940.1	112	1	112	0.75	0.8	0	112	174	9e-56	--	| Symbols: | Ribosomal protein L7Ae/L30e/S12e/Gadd45 family protein | chr1:29304116-29305288 REVERSE LENGTH=112
comp21970_c0	2586	165	2180	AT1G50920.1	671	1	671	0.69	0.79	0.01	680	921	0	--	| Symbols: | Nucleolar GTP-binding protein | chr1:18870555-18872570 FORWARD LENGTH=671
comp21971_c0	449	167	238	AT3G60540.2	81	36	59	0.87	0.91	0	24	45.4	4e-07	--	| Symbols: | Preprotein translocase Sec, Sec61-beta subunit protein | chr3:22375132-22375377 REVERSE LENGTH=81
comp21973_c0	1106	920	255	AT1G12250.1	280	58	278	0.74	0.81	0	222	321	1e-109	--	| Symbols: | Pentapeptide repeat-containing protein | chr1:4159287-4161269 FORWARD LENGTH=280
comp21977_c0	674	375	1	AT5G11670.1	588	1	123	0.68	0.76	0	125	160	5e-46	--	| Symbols: ATNADP-ME2, NADP-ME2 | NADP-malic enzyme 2 | chr5:3754456-3758040 FORWARD LENGTH=588
comp21979_c0	275	2	274	AT4G30800.1	159	5	95	0.76	0.82	0	91	144	6e-46	--	| Symbols: | Nucleic acid-binding, OB-fold-like protein | chr4:15001216-15002392 FORWARD LENGTH=159
comp21981_c0	1745	216	959	AT4G22670.1	441	1	243	0.63	0.75	0	248	309	2e-99	--	| Symbols: AtHip1, HIP1, TPR11 | HSP70-interacting protein 1 | chr4:11918236-11920671 FORWARD LENGTH=441
comp21983_c0	656	543	358	AT4G10810.1	81	11	72	0.41	0.59	0	62	48.9	6e-08	--	| Symbols: | unknown protein; FUNCTIONS IN: molecular_function unknown; INVOLVED IN: biological_process unknown; LOCATED IN: chloroplast; EXPRESSED IN: 23 plant structures; EXPRESSED DURING: 15 growth stages; BEST Arabidopsis thaliana protein match is: unknown protein (TAIR:AT4G24026.1); Has 1807 Blast hits to 1807 proteins in 277 species: Archae - 0; Bacteria - 0; Metazoa - 736; Fungi - 347; Pla…
comp21987_c0	1245	669	1118	AT5G05250.1	239	99	238	0.34	0.5	0.06	160	96.3	1e-22	--	| Symbols: | unknown protein; BEST Arabidopsis thaliana protein match is: unknown protein (TAIR:AT3G56360.1); Has 30201 Blast hits to 17322 proteins in 780 species: Archae - 12; Bacteria - 1396; Metazoa - 17338; Fungi - 3422; Plants - 5037; Viruses - 0; Other Eukaryotes - 2996 (source: NCBI BLink). | chr5:1557116-1557835 REVERSE LENGTH=239
comp21992_c0	1870	1683	394	AT5G23860.2	449	1	430	0.92	0.95	0	430	822	0	--	| Symbols: TUB8 | tubulin beta 8 | chr5:8042962-8044528 FORWARD LENGTH=449
comp21997_c0	1265	1134	643	AT1G67090.1	180	13	178	0.66	0.83	0.01	166	243	3e-79	--	| Symbols: RBCS1A | ribulose bisphosphate carboxylase small chain 1A | chr1:25048465-25049249 REVERSE LENGTH=180
comp21999_c0	1269	213	533	AT5G40370.1	111	1	107	0.69	0.77	0	107	153	2e-45	--	| Symbols: | Glutaredoxin family protein | chr5:16147826-16149052 REVERSE LENGTH=111
comp22000_c0	1144	920	483	AT1G65720.1	180	21	175	0.35	0.51	0.06	156	74.3	1e-15	--	| Symbols: | unknown protein; FUNCTIONS IN: molecular_function unknown; INVOLVED IN: biological_process unknown; LOCATED IN: endomembrane system; EXPRESSED IN: 24 plant structures; EXPRESSED DURING: 15 growth stages; Has 44 Blast hits to 44 proteins in 14 species: Archae - 0; Bacteria - 0; Metazoa - 0; Fungi - 0; Plants - 44; Viruses - 0; Other Eukaryotes - 0 (source: NCBI BLink). | chr1:24440471…
comp22002_c0	1251	147	680	AT5G45775.2	182	4	181	0.87	0.88	0	178	305	1e-103	--	| Symbols: | Ribosomal L5P family protein | chr5:18565281-18566496 REVERSE LENGTH=182
comp22003_c0	719	93	341	AT1G62510.1	149	67	149	0.69	0.86	0	83	136	2e-40	--	| Symbols: | Bifunctional inhibitor/lipid-transfer protein/seed storage 2S albumin superfamily protein | chr1:23136632-23137081 REVERSE LENGTH=149
comp22005_c0	272	270	1	AT1G18080.1	327	5	86	0.74	0.84	0	90	132	2e-39	--	| Symbols: ATARCA, RACK1A_AT, RACK1A | Transducin/WD40 repeat-like superfamily protein | chr1:6222325-6223901 FORWARD LENGTH=327
comp22008_c0	1176	409	759	AT3G10190.1	209	86	209	0.42	0.61	0.05	124	97.4	2e-23	--	| Symbols: | Calcium-binding EF-hand family protein | chr3:3155309-3155938 FORWARD LENGTH=209
comp22010_c0	1992	1906	407	AT4G37930.1	517	19	517	0.87	0.93	0	500	873	0	--	| Symbols: SHM1, STM, SHMT1 | serine transhydroxymethyltransferase 1 | chr4:17831891-17834742 REVERSE LENGTH=517
comp22013_c0	1483	435	641	AT2G33810.1	131	54	122	0.72	0.85	0	69	117	2e-31	--	| Symbols: SPL3 | squamosa promoter binding protein-like 3 | chr2:14305342-14305828 FORWARD LENGTH=131
comp22017_c0	235	2	235	AT4G05050.4	153	2	79	1	1	0	78	154	6e-50	--	| Symbols: UBQ11 | ubiquitin 11 | chr4:2588271-2588960 REVERSE LENGTH=153
comp22019_c0	817	52	300	AT3G16080.1	95	1	83	0.86	0.93	0	83	159	6e-50	--	| Symbols: | Zinc-binding ribosomal protein family protein | chr3:5454892-5455677 FORWARD LENGTH=95
comp22020_c0	1315	1188	379	AT2G23810.1	273	1	271	0.55	0.68	0	272	313	1e-105	--	| Symbols: TET8 | tetraspanin8 | chr2:10135859-10137352 REVERSE LENGTH=273
comp22021_c0	240	159	239	AT5G53300.3	109	1	27	1	1	0	27	57.4	2e-12	--	| Symbols: | ubiquitin-conjugating enzyme 10 | chr5:21633187-21633989 REVERSE LENGTH=109
comp22021_c1	217	2	217	AT5G53300.3	109	29	100	0.94	1	0	72	153	2e-50	--	| Symbols: | ubiquitin-conjugating enzyme 10 | chr5:21633187-21633989 REVERSE LENGTH=109
comp22023_c0	705	71	496	AT5G46230.1	143	1	143	0.48	0.76	0	143	152	4e-47	--	| Symbols: | Protein of unknown function, DUF538 | chr5:18742593-18743024 REVERSE LENGTH=143
comp22024_c0	258	2	94	AT2G47120.1	258	226	256	0.7	0.74	0	31	42.4	6e-06	--	| Symbols: | NAD(P)-binding Rossmann-fold superfamily protein | chr2:19347359-19348223 REVERSE LENGTH=258
comp22025_c0	1067	115	720	AT2G30870.1	215	7	207	0.49	0.64	0	202	194	7e-61	--	| Symbols: ATGSTF10, ERD13, ATGSTF4, GSTF10 | glutathione S-transferase PHI 10 | chr2:13141490-13142392 FORWARD LENGTH=215
comp22029_c0	305	126	1	AT5G20010.1	221	1	42	1	1	0	42	90.1	1e-23	--	| Symbols: RAN-1, RAN1, ATRAN1 | RAS-related nuclear protein-1 | chr5:6760364-6761747 FORWARD LENGTH=221
comp22030_c0	1354	331	987	AT5G39510.1	221	1	219	0.62	0.78	0	219	273	2e-90	--	| Symbols: VTI11, ATVTI1A, ATVTI11, ZIG, SGR4, VTI1A, ZIG1 | Vesicle transport v-SNARE family protein | chr5:15822035-15823591 FORWARD LENGTH=221
comp22032_c0	819	661	290	AT3G20390.1	187	64	187	0.85	0.93	0	124	214	6e-70	--	| Symbols: | endoribonuclease L-PSP family protein | chr3:7110227-7111695 REVERSE LENGTH=187
comp22033_c0	917	70	531	AT3G50845.1	154	1	154	0.65	0.74	0	154	200	2e-64	--	| Symbols: | Protein of unknown function (DUF59) | chr3:18900107-18901209 REVERSE LENGTH=154
comp22038_c0	723	127	366	AT3G57785.1	114	30	109	0.78	0.9	0	80	144	5e-44	--	| Symbols: | unknown protein; BEST Arabidopsis thaliana protein match is: unknown protein (TAIR:AT2G42310.1); Has 121 Blast hits to 121 proteins in 51 species: Archae - 0; Bacteria - 0; Metazoa - 4; Fungi - 48; Plants - 67; Viruses - 0; Other Eukaryotes - 2 (source: NCBI BLink). | chr3:21404835-21405179 REVERSE LENGTH=114
comp22039_c0	2925	2673	205	AT1G77760.1	917	89	912	0.71	0.87	0	827	1297	0	--	| Symbols: NIA1, GNR1, NR1 | nitrate reductase 1 | chr1:29236005-29239367 REVERSE LENGTH=917
comp22043_c0	1602	149	1348	AT5G58330.2	442	41	442	0.82	0.88	0	402	662	0	--	| Symbols: | lactate/malate dehydrogenase family protein | chr5:23580010-23582287 REVERSE LENGTH=442
comp22046_c0	623	593	324	AT2G43810.2	91	1	90	0.8	0.85	0	90	145	4e-45	--	| Symbols: | Small nuclear ribonucleoprotein family protein | chr2:18149725-18150879 FORWARD LENGTH=91
comp22047_c0	890	479	207	AT1G52240.2	94	1	91	0.8	0.9	0	91	157	7e-49	--	| Symbols: ATROPGEF11, ROPGEF11, PIRF1 | RHO guanyl-nucleotide exchange factor 11 | chr1:19458844-19459235 REVERSE LENGTH=94
comp22048_c0	407	405	1	AT5G17920.2	765	333	467	0.89	0.93	0	135	231	7e-73	--	| Symbols: ATCIMS | Cobalamin-independent synthase family protein | chr5:5935771-5939195 FORWARD LENGTH=765
comp22052_c0	1289	39	1082	AT4G37990.1	359	6	353	0.63	0.77	0	348	455	1e-160	--	| Symbols: ELI3-2, ELI3, ATCAD8, CAD-B2 | elicitor-activated gene 3-2 | chr4:17855964-17857388 FORWARD LENGTH=359
comp22053_c0	629	3	371	AT1G17180.1	221	97	219	0.59	0.75	0	123	164	8e-51	--	| Symbols: ATGSTU25, GSTU25 | glutathione S-transferase TAU 25 | chr1:5872208-5872958 FORWARD LENGTH=221
comp22056_c0	1573	1454	423	AT5G37600.1	356	13	356	0.85	0.92	0	344	631	0	--	| Symbols: ATGSR1, GLN1;1, GSR 1, ATGLN1;1 | glutamine synthase clone R1 | chr5:14933574-14935656 REVERSE LENGTH=356
comp22057_c0	1987	308	1654	AT1G43190.2	432	1	432	0.72	0.84	0	449	665	0	--	| Symbols: PTB3 | polypyrimidine tract-binding protein 3 | chr1:16275432-16278185 REVERSE LENGTH=432
comp22059_c0	1218	18	914	AT4G39860.1	299	2	299	0.59	0.71	0	302	333	1e-113	--	| Symbols: | unknown protein; BEST Arabidopsis thaliana protein match is: unknown protein (TAIR:AT2G22270.1); Has 152 Blast hits to 146 proteins in 19 species: Archae - 0; Bacteria - 0; Metazoa - 0; Fungi - 2; Plants - 146; Viruses - 0; Other Eukaryotes - 4 (source: NCBI BLink). | chr4:18499909-18501472 FORWARD LENGTH=299
comp22061_c0	1651	1407	199	AT3G01480.1	437	37	437	0.77	0.88	0	403	633	0	--	| Symbols: CYP38, ATCYP38 | cyclophilin 38 | chr3:188569-190674 FORWARD LENGTH=437
comp22070_c0	528	395	90	AT1G28480.1	137	42	137	0.59	0.69	0	103	115	2e-33	--	| Symbols: GRX480, roxy19 | Thioredoxin superfamily protein | chr1:10013634-10014047 REVERSE LENGTH=137
comp22075_c0	266	66	266	AT5G41210.1	245	6	72	0.74	0.88	0	67	106	4e-30	--	| Symbols: ATGSTT1, GST10, GSTT1 | glutathione S-transferase THETA 1 | chr5:16492550-16493884 REVERSE LENGTH=245
comp22079_c0	3586	3342	241	AT5G46070.1	1082	37	1065	0.56	0.71	0	1038	1106	0	--	| Symbols: | Guanylate-binding family protein | chr5:18683468-18688397 FORWARD LENGTH=1082
comp22081_c0	265	2	262	AT4G32880.1	833	28	114	0.94	0.97	0	87	171	2e-51	--	| Symbols: ATHB-8, ATHB8, HB-8 | homeobox gene 8 | chr4:15863587-15867822 REVERSE LENGTH=833
comp22084_c0	543	542	387	AT3G02420.1	348	297	348	0.73	0.8	0	52	89.4	2e-21	--	| Symbols: | unknown protein; FUNCTIONS IN: molecular_function unknown; INVOLVED IN: biological_process unknown; LOCATED IN: membrane; EXPRESSED IN: 25 plant structures; EXPRESSED DURING: 15 growth stages; CONTAINS InterPro DOMAIN/s: Uncharacterised protein family UPF0121 (InterPro:IPR005344); Has 72 Blast hits to 71 proteins in 25 species: Archae - 0; Bacteria - 0; Metazoa - 2; Fungi - 2; Plants…
comp22084_c1	934	849	1	AT3G02420.1	348	9	301	0.5	0.67	0.03	293	301	1e-101	--	| Symbols: | unknown protein; FUNCTIONS IN: molecular_function unknown; INVOLVED IN: biological_process unknown; LOCATED IN: membrane; EXPRESSED IN: 25 plant structures; EXPRESSED DURING: 15 growth stages; CONTAINS InterPro DOMAIN/s: Uncharacterised protein family UPF0121 (InterPro:IPR005344); Has 72 Blast hits to 71 proteins in 25 species: Archae - 0; Bacteria - 0; Metazoa - 2; Fungi - 2; Plants…
comp22097_c0	1471	223	1077	AT2G43120.1	321	37	321	0.67	0.8	0.01	290	394	1e-135	--	| Symbols: | RmlC-like cupins superfamily protein | chr2:17927339-17928871 FORWARD LENGTH=321
comp22102_c0	684	66	440	AT2G02850.1	129	1	128	0.43	0.58	0.03	130	112	1e-31	--	| Symbols: ARPN | plantacyanin | chr2:826630-827720 REVERSE LENGTH=129
comp22103_c0	809	401	808	AT1G18070.2	532	100	235	0.94	0.98	0	136	265	2e-85	--	| Symbols: | Translation elongation factor EF1A/initiation factor IF2gamma family protein | chr1:6214236-6218211 REVERSE LENGTH=532
comp22105_c0	871	326	571	AT2G45180.1	134	52	133	0.56	0.7	0	82	105	4e-28	--	| Symbols: | Bifunctional inhibitor/lipid-transfer protein/seed storage 2S albumin superfamily protein | chr2:18626377-18626781 FORWARD LENGTH=134
comp22108_c0	604	323	604	AT1G17720.2	500	16	109	0.86	0.92	0.01	95	167	2e-49	--	| Symbols: ATB BETA | Protein phosphatase 2A, regulatory subunit PR55 | chr1:6093949-6098065 REVERSE LENGTH=500
comp22123_c0	1471	1002	481	AT5G52020.1	232	29	231	0.43	0.5	0.14	203	132	1e-35	--	| Symbols: | Integrase-type DNA-binding superfamily protein | chr5:21124192-21124890 REVERSE LENGTH=232
comp22129_c0	1088	998	576	AT5G11260.1	168	25	165	0.74	0.85	0	141	209	3e-67	--	| Symbols: HY5, TED 5 | Basic-leucine zipper (bZIP) transcription factor family protein | chr5:3593583-3594800 REVERSE LENGTH=168
comp22130_c0	2368	486	1271	AT3G13490.1	602	86	349	0.81	0.91	0	264	437	0	--	| Symbols: OVA5, ATKRS-2 | Lysyl-tRNA synthetase, class II | chr3:4395984-4399302 REVERSE LENGTH=602
comp22132_c0	2261	2087	237	AT3G54850.1	632	7	622	0.58	0.73	0	622	675	0	--	| Symbols: ATPUB14, PUB14 | plant U-box 14 | chr3:20321524-20323848 FORWARD LENGTH=632
comp22134_c0	234	173	3	AT3G07110.1	206	2	58	0.85	0.94	0	57	101	1e-28	--	| Symbols: | Ribosomal protein L13 family protein | chr3:2252092-2253332 FORWARD LENGTH=206
comp22136_c0	362	106	2	AT1G62020.1	1216	1	35	0.97	0.97	0	35	71.6	1e-15	--	| Symbols: | Coatomer, alpha subunit | chr1:22919814-22923728 FORWARD LENGTH=1216
comp22143_c1	1110	233	838	AT4G32260.1	219	11	219	0.54	0.66	0.04	211	193	5e-60	--	| Symbols: | ATPase, F0 complex, subunit B/B', bacterial/chloroplast | chr4:15573859-15574586 REVERSE LENGTH=219
comp22156_c0	1901	1447	242	AT5G14420.2	468	74	468	0.69	0.8	0.01	408	560	0	--	| Symbols: RGLG2 | RING domain ligase2 | chr5:4648355-4650563 REVERSE LENGTH=468
comp22157_c0	628	562	308	AT5G48870.1	88	1	85	0.92	0.98	0	85	163	2e-52	--	| Symbols: SAD1 | Small nuclear ribonucleoprotein family protein | chr5:19813407-19814362 FORWARD LENGTH=88
comp22158_c0	4075	3802	494	AT5G04930.1	1158	56	1137	0.57	0.73	0	1105	1260	0	--	| Symbols: ALA1 | aminophospholipid ATPase 1 | chr5:1445509-1449568 FORWARD LENGTH=1158
comp22160_c0	598	2	361	AT3G05950.1	229	90	219	0.51	0.59	0.08	131	114	2e-31	--	| Symbols: | RmlC-like cupins superfamily protein | chr3:1781130-1781964 REVERSE LENGTH=229
comp22161_c0	261	162	4	AT5G25610.1	392	120	185	0.43	0.53	0.2	67	47.8	9e-08	--	| Symbols: RD22, ATRD22 | BURP domain-containing protein | chr5:8914498-8916684 REVERSE LENGTH=392
comp22166_c0	1630	1415	261	AT1G21880.2	416	27	410	0.64	0.76	0	387	494	1e-172	--	| Symbols: LYM1 | lysm domain GPI-anchored protein 1 precursor | chr1:7680689-7682526 FORWARD LENGTH=416
comp22168_c0	211	72	1	AT5G52640.1	705	1	24	0.91	0.95	0	24	45.4	3e-07	--	| Symbols: HSP81-1, ATHS83, HSP81.1, HSP83, ATHSP90.1, AtHsp90-1, HSP90.1 | heat shock protein 90.1 | chr5:21352542-21355147 FORWARD LENGTH=705
comp22170_c0	969	865	377	AT2G34860.2	186	29	186	0.58	0.73	0	163	192	8e-61	--	| Symbols: EDA3 | DnaJ/Hsp40 cysteine-rich domain superfamily protein | chr2:14708380-14709804 FORWARD LENGTH=186
comp22186_c0	684	61	498	AT1G24620.1	186	30	171	0.28	0.48	0	147	61.6	1e-11	--	| Symbols: | EF hand calcium-binding protein family | chr1:8723893-8724453 REVERSE LENGTH=186
comp22203_c0	451	189	326	AT3G47510.1	85	29	76	0.44	0.67	0.06	49	42.4	6e-06	--	| Symbols: | unknown protein; FUNCTIONS IN: molecular_function unknown; INVOLVED IN: biological_process unknown; LOCATED IN: endomembrane system; EXPRESSED IN: 19 plant structures; EXPRESSED DURING: 11 growth stages; Has 15 Blast hits to 15 proteins in 7 species: Archae - 0; Bacteria - 0; Metazoa - 0; Fungi - 0; Plants - 15; Viruses - 0; Other Eukaryotes - 0 (source: NCBI BLink). | chr3:17511173-…
comp22217_c0	1045	870	196	AT1G20575.1	246	10	234	0.81	0.91	0	225	374	1e-131	--	| Symbols: | Nucleotide-diphospho-sugar transferases superfamily protein | chr1:7126987-7128677 REVERSE LENGTH=246
comp22227_c0	1639	1412	789	AT2G38750.1	319	19	222	0.5	0.67	0	209	201	8e-71	--	| Symbols: ANNAT4 | annexin 4 | chr2:16196582-16198431 REVERSE LENGTH=319
comp22261_c0	272	32	271	AT4G32150.1	219	1	80	0.8	0.95	0	80	133	1e-40	--	| Symbols: VAMP711, ATVAMP711 | vesicle-associated membrane protein 711 | chr4:15526407-15527651 REVERSE LENGTH=219
comp22278_c0	1593	1285	347	AT1G63120.1	317	10	317	0.51	0.62	0.01	318	312	1e-103	--	| Symbols: ATRBL2, RBL2 | RHOMBOID-like 2 | chr1:23409054-23410725 REVERSE LENGTH=317
comp22289_c0	1844	311	1342	AT2G15730.1	344	1	344	0.59	0.75	0	344	431	1e-148	--	| Symbols: | P-loop containing nucleoside triphosphate hydrolases superfamily protein | chr2:6849797-6851881 FORWARD LENGTH=344
comp22291_c0	972	247	501	AT5G43260.1	97	4	88	0.74	0.89	0	85	149	3e-45	--	| Symbols: | chaperone protein dnaJ-related | chr5:17357693-17357986 REVERSE LENGTH=97
comp22304_c0	1216	1215	307	AT1G18070.2	532	237	532	0.68	0.81	0	303	427	1e-146	--	| Symbols: | Translation elongation factor EF1A/initiation factor IF2gamma family protein | chr1:6214236-6218211 REVERSE LENGTH=532
comp22310_c0	1344	1123	323	AT5G18900.1	298	32	298	0.7	0.79	0	267	397	1e-137	--	| Symbols: | 2-oxoglutarate (2OG) and Fe(II)-dependent oxygenase superfamily protein | chr5:6304409-6306166 REVERSE LENGTH=298
comp22382_c0	265	264	181	AT2G39730.1	474	445	472	0.82	0.89	0	28	56.2	1e-10	--	| Symbols: RCA | rubisco activase | chr2:16570951-16573345 REVERSE LENGTH=474
comp22392_c0	234	2	232	AT1G14790.1	1107	206	284	0.48	0.64	0.02	79	67.4	8e-15	--	| Symbols: RDR1, ATRDRP1 | RNA-dependent RNA polymerase 1 | chr1:5094317-5097817 REVERSE LENGTH=1107
comp22396_c0	397	393	175	AT4G10490.1	348	269	343	0.58	0.73	0.02	75	99	1e-25	--	| Symbols: | 2-oxoglutarate (2OG) and Fe(II)-dependent oxygenase superfamily protein | chr4:6483900-6485179 FORWARD LENGTH=348
comp22397_c0	431	2	217	AT5G06950.4	330	243	314	0.54	0.59	0	72	71.6	2e-15	--	| Symbols: AHBP-1B, TGA2 | bZIP transcription factor family protein | chr5:2152323-2154174 FORWARD LENGTH=330
comp22401_c0	1142	684	259	AT4G19100.1	214	68	213	0.53	0.62	0.03	147	155	1e-45	--	| Symbols: PAM68 | Protein of unknown function (DUF3464) | chr4:10453453-10454359 FORWARD LENGTH=214
comp22437_c0	1216	1200	124	AT1G10830.1	367	15	367	0.69	0.81	0	361	505	1e-180	--	| Symbols: Z-ISO, Z-ISO1.1 | 15-cis-zeta-carotene isomerase | chr1:3605736-3607449 REVERSE LENGTH=367
comp22443_c0	846	60	533	AT3G53990.1	160	1	158	0.58	0.81	0	158	200	9e-65	--	| Symbols: | Adenine nucleotide alpha hydrolases-like superfamily protein | chr3:19989658-19991019 REVERSE LENGTH=160
comp22452_c0	1358	1113	790	AT4G10040.1	112	1	108	0.89	0.94	0	108	207	6e-66	--	| Symbols: CYTC-2 | cytochrome c-2 | chr4:6277083-6278281 FORWARD LENGTH=112
comp22479_c0	2426	2203	329	AT1G31770.1	648	49	633	0.58	0.69	0	625	679	0	--	| Symbols: ABCG14 | ATP-binding cassette 14 | chr1:11375252-11377644 REVERSE LENGTH=648
comp22483_c1	829	775	344	AT4G35320.1	147	3	138	0.36	0.55	0.03	149	87.4	3e-21	--	| Symbols: | unknown protein; BEST Arabidopsis thaliana protein match is: unknown protein (TAIR:AT2G17300.1); Has 30201 Blast hits to 17322 proteins in 780 species: Archae - 12; Bacteria - 1396; Metazoa - 17338; Fungi - 3422; Plants - 5037; Viruses - 0; Other Eukaryotes - 2996 (source: NCBI BLink). | chr4:16806139-16806582 REVERSE LENGTH=147
comp22496_c0	1192	821	414	AT1G03600.1	174	35	174	0.67	0.85	0.03	141	184	6e-57	--	| Symbols: PSB27 | photosystem II family protein | chr1:898916-899440 FORWARD LENGTH=174
comp22506_c0	559	320	478	AT2G25735.1	119	55	109	0.45	0.6	0.03	55	44.3	4e-06	--	| Symbols: | unknown protein; Has 31 Blast hits to 31 proteins in 9 species: Archae - 0; Bacteria - 0; Metazoa - 0; Fungi - 0; Plants - 31; Viruses - 0; Other Eukaryotes - 0 (source: NCBI BLink). | chr2:10975345-10975704 REVERSE LENGTH=119
comp22518_c0	910	686	261	AT1G52200.1	190	48	190	0.6	0.72	0	143	187	4e-59	--	| Symbols: | PLAC8 family protein | chr1:19442271-19443407 REVERSE LENGTH=190
comp22525_c0	636	208	597	AT5G08350.1	222	72	208	0.54	0.76	0.05	137	153	2e-46	--	| Symbols: | GRAM domain-containing protein / ABA-responsive protein-related | chr5:2686417-2687175 REVERSE LENGTH=222
comp22528_c0	226	2	226	AT4G22140.2	224	79	153	0.92	0.98	0	75	156	4e-50	--	| Symbols: EBS | PHD finger family protein / bromo-adjacent homology (BAH) domain-containing protein | chr4:11728093-11730230 REVERSE LENGTH=224
comp22539_c0	289	187	288	AT3G48850.1	363	153	186	0.85	0.97	0	34	64.3	2e-13	--	| Symbols: PHT3;2 | phosphate transporter 3;2 | chr3:18114759-18116420 REVERSE LENGTH=363
comp22543_c0	1207	1019	234	AT1G12520.1	320	58	311	0.62	0.74	0	264	304	1e-101	--	| Symbols: ATCCS, CCS | copper chaperone for SOD1 | chr1:4267277-4268900 REVERSE LENGTH=320
comp22549_c0	2029	144	1631	AT4G04955.1	506	5	499	0.61	0.74	0	499	625	0	--	| Symbols: ATALN, ALN | allantoinase | chr4:2522301-2525259 REVERSE LENGTH=506
comp22568_c0	572	96	1	AT1G07410.1	214	1	32	0.9	0.9	0	32	60.8	2e-11	--	| Symbols: ATRABA2B, RAB-A2B, ATRAB-A2B, RABA2b | RAB GTPase homolog A2B | chr1:2276270-2277154 FORWARD LENGTH=214
comp22569_c0	2266	2004	715	AT4G08580.1	435	1	435	0.51	0.63	0.01	436	420	1e-140	--	| Symbols: | microfibrillar-associated protein-related | chr4:5462190-5463718 FORWARD LENGTH=435
comp22571_c0	856	2	397	AT3G01150.2	370	233	369	0.57	0.67	0.05	140	152	1e-43	--	| Symbols: PTB | polypyrimidine tract-binding protein 1 | chr3:51732-54344 FORWARD LENGTH=370
comp22574_c0	2412	2096	417	AT1G80270.3	596	51	596	0.56	0.74	0	563	629	0	--	| Symbols: PPR596 | PENTATRICOPEPTIDE REPEAT 596 | chr1:30181265-30183331 FORWARD LENGTH=596
comp22584_c0	1029	176	520	AT3G56490.1	147	33	147	0.82	0.92	0	115	207	8e-67	--	| Symbols: HIT3, HINT1 | HIS triad family protein 3 | chr3:20941532-20943129 FORWARD LENGTH=147
comp22595_c0	755	77	535	AT3G55470.2	155	1	152	0.48	0.74	0	154	162	1e-50	--	| Symbols: | Calcium-dependent lipid-binding (CaLB domain) family protein | chr3:20564356-20566092 FORWARD LENGTH=155
comp22600_c0	485	432	4	AT1G33240.1	669	1	127	0.53	0.58	0.01	145	131	4e-36	--	| Symbols: AT-GTL1, AT-GTL2, GTL1 | GT-2-like 1 | chr1:12051859-12054320 REVERSE LENGTH=669
comp22605_c0	255	1	255	AT4G16765.2	184	66	150	0.52	0.63	0	85	92.4	3e-25	--	| Symbols: | 2-oxoglutarate (2OG) and Fe(II)-dependent oxygenase superfamily protein | chr4:9430467-9431791 REVERSE LENGTH=184
comp22608_c0	505	343	504	AT5G01520.2	172	2	55	0.79	0.9	0	54	93.6	2e-24	--	| Symbols: | RING/U-box superfamily protein | chr5:206797-208170 FORWARD LENGTH=172
comp22608_c1	299	2	298	AT5G01520.2	172	49	147	0.57	0.66	0	99	116	1e-34	--	| Symbols: | RING/U-box superfamily protein | chr5:206797-208170 FORWARD LENGTH=172
comp22616_c0	290	288	7	AT4G05160.1	544	274	367	0.57	0.77	0	94	112	1e-30	--	| Symbols: | AMP-dependent synthetase and ligase family protein | chr4:2664451-2666547 FORWARD LENGTH=544
comp22625_c0	1077	896	462	AT3G06035.1	200	21	166	0.63	0.78	0	146	188	1e-58	--	| Symbols: | Glycoprotein membrane precursor GPI-anchored | chr3:1823172-1824110 REVERSE LENGTH=200
comp22632_c0	203	197	60	AT5G67390.2	176	1	46	0.67	0.84	0	46	69.7	1e-16	--	| Symbols: | unknown protein; BEST Arabidopsis thaliana protein match is: Plant protein of unknown function (DUF863) (TAIR:AT1G69360.1); Has 186 Blast hits to 186 proteins in 18 species: Archae - 0; Bacteria - 0; Metazoa - 0; Fungi - 0; Plants - 170; Viruses - 0; Other Eukaryotes - 16 (source: NCBI BLink). | chr5:26887883-26888512 REVERSE LENGTH=176
comp22634_c0	946	202	465	AT4G15930.1	123	36	123	0.77	0.88	0	88	151	7e-46	--	| Symbols: | Dynein light chain type 1 family protein | chr4:9036344-9037825 FORWARD LENGTH=123
comp22642_c0	1633	1455	367	AT2G11520.1	510	135	508	0.57	0.73	0.03	375	426	1e-144	--	| Symbols: CRCK3 | calmodulin-binding receptor-like cytoplasmic kinase 3 | chr2:4619145-4621448 FORWARD LENGTH=510
comp22683_c0	664	530	252	AT2G31980.1	147	35	141	0.35	0.63	0.13	107	78.2	3e-18	--	| Symbols: AtCYS2, CYS2 | PHYTOCYSTATIN 2 | chr2:13609246-13609770 REVERSE LENGTH=147
comp22693_c0	612	75	578	AT2G16050.1	243	8	173	0.38	0.55	0.02	173	128	1e-36	--	| Symbols: | Cysteine/Histidine-rich C1 domain family protein | chr2:6980450-6981939 FORWARD LENGTH=243
comp22694_c0	696	620	231	AT1G76060.1	157	8	146	0.61	0.73	0.06	139	166	2e-52	--	| Symbols: EMB1793 | LYR family of Fe/S cluster biogenesis protein | chr1:28543367-28543840 REVERSE LENGTH=157
comp22702_c0	653	39	329	AT5G48485.1	102	9	102	0.3	0.58	0	97	64.7	1e-13	--	| Symbols: DIR1 | Bifunctional inhibitor/lipid-transfer protein/seed storage 2S albumin superfamily protein | chr5:19646317-19646625 REVERSE LENGTH=102
comp22705_c0	460	258	13	AT4G24660.1	220	34	127	0.56	0.68	0.12	94	112	2e-31	--	| Symbols: ATHB22, MEE68, HB22, ZHD2 | homeobox protein 22 | chr4:12724851-12725513 REVERSE LENGTH=220
comp22714_c0	807	266	529	AT1G52220.1	156	69	156	0.68	0.78	0	88	125	6e-36	--	| Symbols: | FUNCTIONS IN: molecular_function unknown; INVOLVED IN: biological_process unknown; LOCATED IN: chloroplast thylakoid membrane, chloroplast; EXPRESSED IN: 23 plant structures; EXPRESSED DURING: 13 growth stages; BEST Arabidopsis thaliana protein match is: photosystem I P subunit (TAIR:AT2G46820.2); Has 291 Blast hits to 291 proteins in 50 species: Archae - 0; Bacteria - 90; Metazoa - …
comp22715_c0	1957	487	1611	AT4G15440.1	384	1	377	0.53	0.72	0	377	431	1e-147	--	| Symbols: HPL1, CYP74B2 | hydroperoxide lyase 1 | chr4:8835869-8838462 FORWARD LENGTH=384
comp22716_c0	338	246	1	AT2G44100.2	431	1	82	0.91	0.96	0	82	157	9e-48	--	| Symbols: ATGDI1, AT-GDI1, GDI1 | guanosine nucleotide diphosphate dissociation inhibitor 1 | chr2:18241804-18244731 FORWARD LENGTH=431
comp22737_c0	965	285	635	AT2G17350.1	117	1	117	0.64	0.67	0	117	137	3e-40	--	| Symbols: | unknown protein; Has 119 Blast hits to 93 proteins in 40 species: Archae - 0; Bacteria - 3; Metazoa - 18; Fungi - 12; Plants - 44; Viruses - 0; Other Eukaryotes - 42 (source: NCBI BLink). | chr2:7545703-7546148 REVERSE LENGTH=117
comp22742_c0	1915	226	1671	AT4G33030.1	477	1	475	0.75	0.83	0	485	732	0	--	| Symbols: SQD1 | sulfoquinovosyldiacylglycerol 1 | chr4:15936051-15937566 FORWARD LENGTH=477
comp22773_c0	598	369	202	AT3G15780.1	117	61	116	0.46	0.58	0	56	55.8	3e-10	--	| Symbols: | unknown protein; BEST Arabidopsis thaliana protein match is: unknown protein (TAIR:AT1G52550.1); Has 20 Blast hits to 20 proteins in 5 species: Archae - 0; Bacteria - 0; Metazoa - 0; Fungi - 0; Plants - 20; Viruses - 0; Other Eukaryotes - 0 (source: NCBI BLink). | chr3:5341434-5342351 FORWARD LENGTH=117
comp22797_c0	354	240	46	AT1G67260.2	351	83	147	0.66	0.83	0	65	95.1	2e-24	--	| Symbols: TCP1 | TCP family transcription factor | chr1:25168152-25169307 REVERSE LENGTH=351
comp22848_c0	708	215	703	AT1G12360.1	666	342	508	0.65	0.78	0.02	167	209	3e-89	--	| Symbols: KEU | Sec1/munc18-like (SM) proteins superfamily | chr1:4201172-4206144 FORWARD LENGTH=666
comp22909_c0	1940	1715	213	AT2G34640.1	527	18	524	0.55	0.67	0.02	514	544	0	--	| Symbols: PTAC12, HMR | plastid transcriptionally active 12 | chr2:14582061-14584345 REVERSE LENGTH=527
comp22920_c0	665	609	4	AT3G24420.1	273	14	215	0.5	0.73	0	202	224	8e-74	--	| Symbols: | alpha/beta-Hydrolases superfamily protein | chr3:8863111-8864883 REVERSE LENGTH=273
comp22935_c0	285	1	114	AT5G40530.1	287	249	287	0.69	0.84	0.02	39	59.3	8e-12	--	| Symbols: | S-adenosyl-L-methionine-dependent methyltransferases superfamily protein | chr5:16234551-16236100 FORWARD LENGTH=287
comp22951_c0	623	158	490	AT2G33310.2	247	73	226	0.37	0.5	0.27	154	92.4	7e-23	--	| Symbols: IAA13 | auxin-induced protein 13 | chr2:14114569-14115757 REVERSE LENGTH=247
comp22985_c0	979	580	149	AT5G59350.1	287	106	269	0.32	0.43	0.18	176	61.2	1e-10	--	| Symbols: | unknown protein; FUNCTIONS IN: molecular_function unknown; INVOLVED IN: biological_process unknown; LOCATED IN: endomembrane system; EXPRESSED IN: 23 plant structures; EXPRESSED DURING: 13 growth stages; Has 1807 Blast hits to 1807 proteins in 277 species: Archae - 0; Bacteria - 0; Metazoa - 736; Fungi - 347; Plants - 385; Viruses - 0; Other Eukaryotes - 339 (source: NCBI BLink). | c…
comp22992_c0	585	5	454	AT4G15140.1	165	4	154	0.35	0.46	0.09	165	74.3	7e-17	--	| Symbols: | unknown protein; Has 26 Blast hits to 26 proteins in 10 species: Archae - 0; Bacteria - 0; Metazoa - 0; Fungi - 0; Plants - 26; Viruses - 0; Other Eukaryotes - 0 (source: NCBI BLink). | chr4:8639683-8640261 REVERSE LENGTH=165
comp23032_c0	262	259	2	AT4G19185.1	398	161	246	0.46	0.61	0	86	80.5	2e-19	--	| Symbols: | nodulin MtN21 /EamA-like transporter family protein | chr4:10489201-10491488 REVERSE LENGTH=398
comp23040_c0	1829	628	89	AT3G26570.2	587	405	572	0.35	0.54	0	181	108	9e-25	--	| Symbols: PHT2;1, ORF02 | phosphate transporter 2;1 | chr3:9756416-9758413 FORWARD LENGTH=587
comp23103_c0	273	272	93	AT3G24420.1	273	211	271	0.5	0.72	0.01	61	61.6	9e-13	--	| Symbols: | alpha/beta-Hydrolases superfamily protein | chr3:8863111-8864883 REVERSE LENGTH=273
comp23123_c0	937	111	830	AT3G17730.1	246	1	241	0.71	0.83	0.02	246	368	1e-129	--	| Symbols: anac057, NAC057 | NAC domain containing protein 57 | chr3:6064379-6065813 FORWARD LENGTH=246
comp23124_c0	315	88	315	AT3G55550.1	684	315	390	0.69	0.82	0	76	115	2e-31	--	| Symbols: | Concanavalin A-like lectin protein kinase family protein | chr3:20600019-20602073 REVERSE LENGTH=684
comp23145_c0	276	156	1	AT4G15093.1	269	7	58	0.63	0.8	0	52	74.7	1e-17	--	| Symbols: | catalytic LigB subunit of aromatic ring-opening dioxygenase family | chr4:8618454-8619472 FORWARD LENGTH=269
comp23157_c0	507	388	77	AT5G67620.1	182	1	104	0.55	0.69	0	105	110	4e-31	--	| Symbols: | unknown protein; FUNCTIONS IN: molecular_function unknown; INVOLVED IN: N-terminal protein myristoylation; LOCATED IN: microtubule; BEST Arabidopsis thaliana protein match is: unknown protein (TAIR:AT5G62900.1); Has 1807 Blast hits to 1807 proteins in 277 species: Archae - 0; Bacteria - 0; Metazoa - 736; Fungi - 347; Plants - 385; Viruses - 0; Other Eukaryotes - 339 (source: NCBI BLi…
comp23180_c0	252	3	251	AT5G57690.1	487	206	286	0.48	0.68	0	83	89.7	1e-22	--	| Symbols: ATDGK4, DGK4 | diacylglycerol kinase 4 | chr5:23372063-23374469 REVERSE LENGTH=487
comp23186_c0	329	34	324	AT3G01350.1	563	1	97	0.58	0.72	0	97	110	2e-29	--	| Symbols: | Major facilitator superfamily protein | chr3:135024-137460 FORWARD LENGTH=563
comp23253_c0	361	360	4	AT5G07990.1	513	246	365	0.51	0.64	0.01	121	118	3e-32	--	| Symbols: TT7, CYP75B1, D501 | Cytochrome P450 superfamily protein | chr5:2560437-2562859 FORWARD LENGTH=513
comp23262_c0	610	186	1	AT1G79250.2	555	117	178	0.67	0.77	0	62	90.9	3e-21	--	| Symbols: AGC1.7 | AGC kinase 1.7 | chr1:29810336-29812186 REVERSE LENGTH=555
comp23293_c0	403	337	101	AT5G23760.1	103	3	81	0.7	0.89	0	79	120	3e-36	--	| Symbols: | Copper transport protein family | chr5:8013242-8014129 REVERSE LENGTH=103
comp23307_c0	699	55	198	AT1G15230.1	155	1	48	0.6	0.81	0	48	62.8	3e-12	--	| Symbols: | unknown protein; FUNCTIONS IN: molecular_function unknown; INVOLVED IN: biological_process unknown; LOCATED IN: cellular_component unknown; EXPRESSED IN: 24 plant structures; EXPRESSED DURING: 15 growth stages; Has 26 Blast hits to 26 proteins in 12 species: Archae - 0; Bacteria - 0; Metazoa - 0; Fungi - 0; Plants - 26; Viruses - 0; Other Eukaryotes - 0 (source: NCBI BLink). | chr1:5…
comp23346_c0	273	11	271	AT4G17140.1	4216	405	468	0.37	0.54	0	87	55.1	3e-10	--	| Symbols: | pleckstrin homology (PH) domain-containing protein | chr4:9613617-9636618 REVERSE LENGTH=4216
comp23348_c0	625	497	144	AT2G18660.1	130	16	130	0.34	0.48	0.02	121	76.3	8e-18	--	| Symbols: PNP-A | plant natriuretic peptide A | chr2:8091032-8091644 REVERSE LENGTH=130
comp23376_c0	337	29	223	AT2G28710.1	156	78	152	0.41	0.5	0.16	78	56.6	4e-11	--	| Symbols: | C2H2-type zinc finger family protein | chr2:12322974-12323444 FORWARD LENGTH=156
comp23544_c0	459	410	144	AT3G56340.1	130	17	100	0.61	0.75	0	89	118	7e-35	--	| Symbols: | Ribosomal protein S26e family protein | chr3:20892309-20893343 REVERSE LENGTH=130
comp23554_c0	250	55	249	AT1G68930.1	743	3	70	0.41	0.66	0.04	68	53.5	7e-10	--	| Symbols: | pentatricopeptide (PPR) repeat-containing protein | chr1:25918314-25920545 FORWARD LENGTH=743
comp23562_c0	537	119	445	AT4G16270.1	362	64	172	0.59	0.71	0	109	128	7e-36	--	| Symbols: | Peroxidase superfamily protein | chr4:9205038-9206483 FORWARD LENGTH=362
comp23616_c0	645	644	66	AT4G26330.1	746	540	732	0.48	0.67	0.01	196	197	8e-59	--	| Symbols: UNE17, ATSBT3.18 | Subtilisin-like serine endopeptidase family protein | chr4:13320408-13323461 FORWARD LENGTH=746
comp23621_c0	1564	1111	239	AT2G32760.1	352	62	350	0.52	0.7	0	291	289	1e-93	--	| Symbols: | unknown protein; Has 229 Blast hits to 229 proteins in 104 species: Archae - 0; Bacteria - 2; Metazoa - 79; Fungi - 90; Plants - 49; Viruses - 0; Other Eukaryotes - 9 (source: NCBI BLink). | chr2:13892140-13894295 FORWARD LENGTH=352
comp23679_c0	904	101	445	AT2G02060.1	256	20	122	0.47	0.6	0.01	117	102	2e-25	--	| Symbols: | Homeodomain-like superfamily protein | chr2:495691-497609 FORWARD LENGTH=256
comp23711_c0	505	443	225	AT1G74340.1	80	1	73	0.72	0.9	0	73	118	3e-35	--	| Symbols: | dolichol phosphate-mannose biosynthesis regulatory protein-related | chr1:27948288-27948654 REVERSE LENGTH=80
comp23734_c0	728	37	585	AT1G49870.2	790	509	716	0.3	0.49	0.13	212	78.2	2e-16	--	| Symbols: | unknown protein; EXPRESSED IN: 10 plant structures; EXPRESSED DURING: F mature embryo stage, petal differentiation and expansion stage, E expanded cotyledon stage, D bilateral stage; Has 30201 Blast hits to 17322 proteins in 780 species: Archae - 12; Bacteria - 1396; Metazoa - 17338; Fungi - 3422; Plants - 5037; Viruses - 0; Other Eukaryotes - 2996 (source: NCBI BLink). | chr1:184609…
comp23822_c0	690	76	654	AT5G45320.1	198	2	194	0.41	0.58	0	193	146	7e-44	--	| Symbols: | FUNCTIONS IN: molecular_function unknown; INVOLVED IN: biological_process unknown; LOCATED IN: endomembrane system; EXPRESSED IN: inflorescence meristem, root, flower; EXPRESSED DURING: petal differentiation and expansion stage; CONTAINS InterPro DOMAIN/s: Late embryogenesis abundant protein, group 2 (InterPro:IPR004864); BEST Arabidopsis thaliana protein match is: unknown protein (T…
comp23824_c0	731	729	1	AT1G30950.1	442	61	302	0.49	0.62	0	244	227	2e-72	--	| Symbols: UFO | F-box family protein | chr1:11036180-11037508 FORWARD LENGTH=442
comp23833_c0	528	526	173	AT1G71520.1	143	24	138	0.44	0.57	0.02	121	84.7	3e-21	--	| Symbols: | Integrase-type DNA-binding superfamily protein | chr1:26938612-26939043 FORWARD LENGTH=143
comp23866_c0	659	82	375	AT5G44710.1	102	5	102	0.61	0.77	0	98	126	2e-37	--	| Symbols: | CONTAINS InterPro DOMAIN/s: Ribosomal protein S27/S33, mitochondrial (InterPro:IPR013219); Has 101 Blast hits to 101 proteins in 55 species: Archae - 0; Bacteria - 0; Metazoa - 8; Fungi - 59; Plants - 26; Viruses - 0; Other Eukaryotes - 8 (source: NCBI BLink). | chr5:18041621-18042322 FORWARD LENGTH=102
comp23877_c0	323	322	80	AT3G52590.1	128	48	128	0.86	0.91	0	81	146	1e-46	--	| Symbols: UBQ1, EMB2167, ERD16, HAP4 | ubiquitin extension protein 1 | chr3:19505668-19506681 FORWARD LENGTH=128
comp23878_c0	1125	1094	114	AT3G06880.1	1261	850	1178	0.28	0.54	0.01	333	146	3e-38	--	| Symbols: | Transducin/WD40 repeat-like superfamily protein | chr3:2169899-2175686 REVERSE LENGTH=1261
comp23980_c0	695	694	119	AT3G26230.1	498	302	494	0.49	0.67	0.01	194	199	3e-61	--	| Symbols: CYP71B24 | cytochrome P450, family 71, subfamily B, polypeptide 24 | chr3:9598200-9599892 REVERSE LENGTH=498
comp24004_c0	263	2	217	AT1G64790.1	2610	1560	1630	0.36	0.59	0.02	74	48.5	5e-08	--	| Symbols: ILA | ILITYHIA | chr1:24065232-24081908 REVERSE LENGTH=2610
comp24018_c0	683	552	283	AT2G38530.1	118	29	117	0.41	0.58	0	90	75.1	3e-17	--	| Symbols: LTP2, LP2, cdf3 | lipid transfer protein 2 | chr2:16128481-16128948 FORWARD LENGTH=118
comp24025_c0	494	99	1	AT5G17800.1	323	88	120	0.75	0.96	0	33	65.1	7e-13	--	| Symbols: AtMYB56, MYB56 | myb domain protein 56 | chr5:5877247-5879071 FORWARD LENGTH=323
comp24050_c0	314	136	312	AT2G25700.1	163	5	63	0.5	0.72	0	59	64.7	3e-14	--	| Symbols: ASK3, SK3 | SKP1-like 3 | chr2:10948914-10949551 REVERSE LENGTH=163
comp24074_c0	203	201	1	AT3G47800.1	358	261	327	0.57	0.73	0.01	68	80.5	8e-20	--	| Symbols: | Galactose mutarotase-like superfamily protein | chr3:17634971-17636998 FORWARD LENGTH=358
comp24157_c0	846	5	658	AT1G44900.2	934	713	928	0.62	0.77	0	219	263	3e-81	--	| Symbols: MCM2 | minichromosome maintenance (MCM2/3/5) family protein | chr1:16970291-16974457 FORWARD LENGTH=934
comp24158_c0	363	4	363	AT2G20370.1	619	283	402	0.82	0.91	0	120	223	6e-71	--	| Symbols: KAM1, MUR3 | Exostosin family protein | chr2:8792355-8794214 FORWARD LENGTH=619
comp24160_c0	320	2	319	AT4G21270.1	793	180	292	0.43	0.67	0.06	113	94	1e-23	--	| Symbols: ATK1, KATA, KATAP | kinesin 1 | chr4:11329579-11333884 REVERSE LENGTH=793
comp24202_c0	453	373	236	AT3G52770.1	67	1	46	0.6	0.69	0	46	54.7	8e-11	--	| Symbols: ZPR3 | protein binding | chr3:19557891-19558094 REVERSE LENGTH=67
comp24210_c0	588	588	223	AT5G03555.1	599	460	580	0.52	0.69	0	122	139	2e-38	--	| Symbols: | permease, cytosine/purines, uracil, thiamine, allantoin family protein | chr5:898354-900153 REVERSE LENGTH=599
comp24260_c0	1012	35	328	AT4G11070.2	281	83	181	0.53	0.7	0.01	99	112	9e-29	--	| Symbols: WRKY41, AtWRKY41 | WRKY family transcription factor | chr4:6759303-6760763 FORWARD LENGTH=281
comp24263_c0	1126	1125	250	AT5G12080.3	734	442	733	0.55	0.71	0	292	325	1e-105	--	| Symbols: MSL10, ATMSL10 | mechanosensitive channel of small conductance-like 10 | chr5:3898182-3900923 REVERSE LENGTH=734
comp24269_c0	617	43	486	AT1G06330.1	159	13	159	0.48	0.65	0	148	147	4e-45	--	| Symbols: | Heavy metal transport/detoxification superfamily protein | chr1:1931671-1932266 REVERSE LENGTH=159
comp24286_c0	223	222	1	AT5G13930.1	395	141	214	0.66	0.79	0	74	103	4e-28	--	| Symbols: CHS, TT4, ATCHS | Chalcone and stilbene synthase family protein | chr5:4488762-4490035 FORWARD LENGTH=395
comp24338_c0	307	307	41	AT1G58100.1	401	70	158	0.76	0.84	0	89	136	6e-40	--	| Symbols: | TCP family transcription factor | chr1:21512680-21513885 REVERSE LENGTH=401
comp24410_c0	705	420	1	AT1G44110.1	460	43	174	0.33	0.47	0	141	62.8	3e-11	--	| Symbols: CYCA1;1 | Cyclin A1;1 | chr1:16775035-16777182 REVERSE LENGTH=460
comp24446_c0	370	291	1	AT1G34210.1	628	264	360	0.95	0.98	0	97	192	2e-59	--	| Symbols: SERK2, ATSERK2 | somatic embryogenesis receptor-like kinase 2 | chr1:12459078-12462752 FORWARD LENGTH=628
comp24454_c0	309	13	276	AT3G60245.1	92	1	88	0.52	0.68	0	88	102	5e-30	--	| Symbols: | Zinc-binding ribosomal protein family protein | chr3:22268803-22269750 FORWARD LENGTH=92
comp24467_c0	474	9	470	AT3G29180.2	513	227	380	0.64	0.81	0	154	215	2e-68	--	| Symbols: | Protein of unknown function (DUF1336) | chr3:11149073-11151322 FORWARD LENGTH=513
comp24477_c0	240	152	238	AT2G27860.1	389	198	226	1	1	0	29	65.9	3e-15	--	| Symbols: AXS1 | UDP-D-apiose/UDP-D-xylose synthase 1 | chr2:11864684-11866843 REVERSE LENGTH=389
comp24501_c0	990	248	3	AT5G67470.1	899	456	537	0.56	0.65	0.01	83	80.9	1e-16	--	| Symbols: ATFH6, FH6 | formin homolog 6 | chr5:26926835-26930212 FORWARD LENGTH=899
comp24514_c0	1897	240	1550	AT4G13980.1	466	24	466	0.45	0.6	0.06	469	357	1e-117	--	| Symbols: AT-HSFA5, HSFA5 | winged-helix DNA-binding transcription factor family protein | chr4:8077519-8079247 REVERSE LENGTH=466
comp24556_c0	241	222	19	AT1G05030.1	524	119	186	0.6	0.82	0	68	85.9	3e-21	--	| Symbols: | Major facilitator superfamily protein | chr1:1438324-1441385 REVERSE LENGTH=524
comp24602_c0	720	2	592	AT4G35100.2	280	84	280	0.82	0.9	0	197	344	1e-120	--	| Symbols: PIP3 | plasma membrane intrinsic protein 3 | chr4:16708672-16709958 FORWARD LENGTH=280
comp24605_c0	343	330	1	AT1G33540.1	446	104	213	0.51	0.74	0	110	130	4e-37	--	| Symbols: scpl18 | serine carboxypeptidase-like 18 | chr1:12162349-12164700 REVERSE LENGTH=446
comp24637_c0	580	2	478	AT4G23150.1	659	514	659	0.42	0.63	0	159	125	3e-33	--	| Symbols: CRK7 | cysteine-rich RLK (RECEPTOR-like protein kinase) 7 | chr4:12125731-12128301 FORWARD LENGTH=659
comp24645_c0	745	331	528	AT1G15100.1	155	78	139	0.5	0.69	0	66	75.5	7e-17	--	| Symbols: RHA2A | RING-H2 finger A2A | chr1:5193703-5194170 REVERSE LENGTH=155
comp24667_c0	226	2	226	AT4G29230.1	498	51	123	0.9	0.96	0	75	144	1e-42	--	| Symbols: anac075, NAC075 | NAC domain containing protein 75 | chr4:14410338-14414956 FORWARD LENGTH=498
comp24683_c0	857	333	851	AT1G64790.1	2610	1352	1517	0.26	0.49	0	173	73.6	2e-14	--	| Symbols: ILA | ILITYHIA | chr1:24065232-24081908 REVERSE LENGTH=2610
comp24683_c1	220	219	4	AT1G64790.1	2610	1514	1585	0.38	0.59	0	72	56.6	4e-11	--	| Symbols: ILA | ILITYHIA | chr1:24065232-24081908 REVERSE LENGTH=2610
comp24735_c0	1277	16	888	AT3G60310.1	687	411	681	0.27	0.46	0.01	296	86.3	7e-18	--	| Symbols: | unknown protein; Has 22 Blast hits to 18 proteins in 9 species: Archae - 0; Bacteria - 0; Metazoa - 0; Fungi - 0; Plants - 22; Viruses - 0; Other Eukaryotes - 0 (source: NCBI BLink). | chr3:22287781-22290379 FORWARD LENGTH=687
comp24738_c0	606	77	466	AT1G02030.1	267	143	260	0.45	0.62	0	131	99.8	2e-25	--	| Symbols: | C2H2-like zinc finger protein | chr1:355385-356188 REVERSE LENGTH=267
comp24746_c0	687	212	511	AT1G78170.1	221	58	202	0.27	0.37	0.33	151	50.1	2e-07	--	| Symbols: | unknown protein; BEST Arabidopsis thaliana protein match is: unknown protein (TAIR:AT1G22250.1); Has 66 Blast hits to 66 proteins in 11 species: Archae - 0; Bacteria - 0; Metazoa - 0; Fungi - 0; Plants - 66; Viruses - 0; Other Eukaryotes - 0 (source: NCBI BLink). | chr1:29414160-29414941 FORWARD LENGTH=221
comp24757_c0	210	37	210	AT1G08360.1	216	103	160	0.68	0.86	0	58	87.8	2e-23	--	| Symbols: | Ribosomal protein L1p/L10e family | chr1:2636231-2637694 FORWARD LENGTH=216
comp24781_c0	266	153	1	AT4G38320.1	374	33	83	0.6	0.82	0	51	75.9	1e-17	--	| Symbols: HHP5 | heptahelical protein 5 | chr4:17949078-17950383 FORWARD LENGTH=374
comp24838_c0	767	129	440	AT5G11930.1	148	42	146	0.56	0.68	0	105	114	7e-32	--	| Symbols: | Thioredoxin superfamily protein | chr5:3845165-3845611 REVERSE LENGTH=148
comp24841_c0	204	99	1	AT3G04600.3	402	4	36	0.66	0.75	0	33	48.9	2e-08	--	| Symbols: | Nucleotidylyl transferase superfamily protein | chr3:1243152-1245958 FORWARD LENGTH=402
comp24873_c0	732	603	103	AT2G40300.1	259	87	256	0.5	0.67	0.02	171	166	1e-50	--	| Symbols: ATFER4, FER4 | ferritin 4 | chr2:16831501-16833214 REVERSE LENGTH=259
comp24918_c0	718	179	382	AT5G55290.2	70	1	68	0.82	0.91	0	68	124	1e-36	--	| Symbols: | ATPase, V0 complex, subunit E | chr5:22423037-22424086 REVERSE LENGTH=70
comp24928_c0	540	1	306	AT5G55830.1	681	551	652	0.51	0.7	0	102	114	1e-29	--	| Symbols: | Concanavalin A-like lectin protein kinase family protein | chr5:22594655-22596700 FORWARD LENGTH=681
comp25010_c0	648	531	202	AT1G51060.1	132	23	132	0.71	0.75	0	110	150	1e-46	--	| Symbols: HTA10 | histone H2A 10 | chr1:18926948-18927443 FORWARD LENGTH=132
comp25027_c0	742	149	538	AT2G06925.1	148	17	148	0.5	0.65	0.01	132	154	3e-47	--	| Symbols: ATSPLA2-ALPHA, PLA2-ALPHA | Phospholipase A2 family protein | chr2:2842475-2843212 REVERSE LENGTH=148
comp25031_c0	442	3	203	AT5G01750.2	217	148	212	0.4	0.64	0	67	51.2	2e-08	--	| Symbols: | Protein of unknown function (DUF567) | chr5:290034-291109 FORWARD LENGTH=217
comp25048_c0	540	540	4	AT1G58340.1	532	124	302	0.46	0.58	0	179	164	2e-48	--	| Symbols: ZF14 | MATE efflux family protein | chr1:21653162-21655117 FORWARD LENGTH=532
comp25089_c0	727	63	353	AT1G49400.1	116	1	97	0.71	0.86	0	97	150	3e-46	--	| Symbols: emb1129 | Nucleic acid-binding, OB-fold-like protein | chr1:18283156-18283643 FORWARD LENGTH=116
comp25115_c0	784	463	251	AT3G61460.1	170	71	141	0.46	0.63	0	71	71.2	4e-15	--	| Symbols: BRH1 | brassinosteroid-responsive RING-H2 | chr3:22741701-22742213 REVERSE LENGTH=170
comp25116_c0	1954	717	1	AT1G75430.1	290	21	264	0.48	0.68	0.04	249	216	4e-65	--	| Symbols: BLH11 | BEL1-like homeodomain 11 | chr1:28308121-28309517 REVERSE LENGTH=290
comp25156_c0	274	2	265	AT3G28415.1	1221	988	1075	0.65	0.77	0	88	119	6e-33	--	| Symbols: | ABC transporter family protein | chr3:10647123-10651540 REVERSE LENGTH=1221
comp25245_c0	1682	804	4	AT4G29090.1	575	27	308	0.21	0.38	0.05	284	64.7	9e-11	--	| Symbols: | Ribonuclease H-like superfamily protein | chr4:14333528-14335255 FORWARD LENGTH=575
comp25245_c1	897	1	708	AT1G10000.1	303	40	283	0.25	0.41	0.07	254	55.5	1e-08	--	| Symbols: | Ribonuclease H-like superfamily protein | chr1:3263877-3264788 REVERSE LENGTH=303
comp25260_c0	359	242	3	AT2G44740.1	202	42	121	0.75	0.9	0	80	133	2e-40	--	| Symbols: CYCP4;1 | cyclin p4;1 | chr2:18442287-18443304 REVERSE LENGTH=202
comp25286_c0	703	703	425	AT5G58787.2	227	133	227	0.63	0.79	0.03	96	135	4e-39	--	| Symbols: | RING/U-box superfamily protein | chr5:23742733-23744324 FORWARD LENGTH=227
comp25293_c0	1598	1371	7	AT3G14460.1	1424	222	659	0.28	0.47	0.01	461	163	2e-42	--	| Symbols: | LRR and NB-ARC domains-containing disease resistance protein | chr3:4851990-4856264 REVERSE LENGTH=1424
comp25318_c0	1392	1290	172	AT1G09750.1	449	45	449	0.49	0.59	0.08	407	349	1e-116	--	| Symbols: | Eukaryotic aspartyl protease family protein | chr1:3157541-3158960 FORWARD LENGTH=449
comp25389_c0	227	1	225	AT2G28630.1	476	285	378	0.47	0.62	0.2	94	84.3	7e-21	--	| Symbols: KCS12 | 3-ketoacyl-CoA synthase 12 | chr2:12275719-12277149 REVERSE LENGTH=476
comp25391_c0	267	267	187	AT3G52590.1	128	94	120	0.88	0.92	0	27	58.9	1e-12	--	| Symbols: UBQ1, EMB2167, ERD16, HAP4 | ubiquitin extension protein 1 | chr3:19505668-19506681 FORWARD LENGTH=128
comp25397_c0	280	153	1	AT1G11890.1	218	1	51	0.72	0.86	0	51	80.5	4e-20	--	| Symbols: SEC22, ATSEC22 | Synaptobrevin family protein | chr1:4011509-4012835 FORWARD LENGTH=218
comp25402_c0	681	236	343	AT1G33055.1	66	1	36	0.55	0.86	0	36	48.1	8e-08	--	| Symbols: | unknown protein; FUNCTIONS IN: molecular_function unknown; INVOLVED IN: anaerobic respiration; LOCATED IN: endomembrane system; EXPRESSED IN: 13 plant structures; EXPRESSED DURING: 6 growth stages; Has 20 Blast hits to 20 proteins in 8 species: Archae - 0; Bacteria - 0; Metazoa - 0; Fungi - 0; Plants - 20; Viruses - 0; Other Eukaryotes - 0 (source: NCBI BLink). | chr1:11972336-119725…
comp25451_c0	228	1	228	AT4G08850.2	1009	158	232	0.51	0.65	0	76	70.9	4e-16	--	| Symbols: | Leucine-rich repeat receptor-like protein kinase family protein | chr4:5637467-5640496 REVERSE LENGTH=1009
comp25475_c0	591	115	462	AT2G33550.1	314	29	149	0.57	0.68	0.04	121	139	3e-40	--	| Symbols: | Homeodomain-like superfamily protein | chr2:14210180-14211487 REVERSE LENGTH=314
comp25485_c0	267	1	219	AT3G04620.1	164	53	125	0.69	0.87	0	73	104	4e-30	--	| Symbols: | Alba DNA/RNA-binding protein | chr3:1255660-1256739 REVERSE LENGTH=164
comp25488_c0	1303	1202	144	AT3G15570.1	452	28	397	0.47	0.66	0.05	374	337	1e-112	--	| Symbols: | Phototropic-responsive NPH3 family protein | chr3:5270267-5271700 REVERSE LENGTH=452
comp25511_c0	552	375	1	AT4G16820.1	517	124	260	0.52	0.71	0.09	138	150	5e-43	--	| Symbols: PLA-I{beta]2 | alpha/beta-Hydrolases superfamily protein | chr4:9467563-9469116 FORWARD LENGTH=517
comp25521_c0	961	80	721	AT5G24270.2	222	1	217	0.69	0.84	0.01	217	306	1e-105	--	| Symbols: SOS3 | Calcium-binding EF-hand family protein | chr5:8238781-8240179 REVERSE LENGTH=222
comp25553_c0	426	364	269	AT1G74055.1	144	46	77	0.68	0.78	0	32	48.1	1e-07	--	| Symbols: | unknown protein; FUNCTIONS IN: molecular_function unknown; INVOLVED IN: biological_process unknown; LOCATED IN: chloroplast; EXPRESSED IN: 15 plant structures; EXPRESSED DURING: 6 growth stages; Has 24 Blast hits to 24 proteins in 9 species: Archae - 0; Bacteria - 0; Metazoa - 0; Fungi - 0; Plants - 24; Viruses - 0; Other Eukaryotes - 0 (source: NCBI BLink). | chr1:27849279-27849713 …
comp25576_c0	676	344	676	AT1G13290.1	302	22	120	0.45	0.54	0	111	87	3e-20	--	| Symbols: DOT5, WIP6 | C2H2-like zinc finger protein | chr1:4550366-4551527 REVERSE LENGTH=302
comp25584_c0	1477	640	248	AT4G18593.1	142	11	128	0.49	0.7	0	131	156	1e-45	--	| Symbols: | dual specificity protein phosphatase-related | chr4:10238154-10238698 FORWARD LENGTH=142
comp25629_c0	605	32	316	AT3G61550.1	212	75	178	0.53	0.64	0.12	108	120	7e-34	--	| Symbols: | RING/U-box superfamily protein | chr3:22776444-22777082 FORWARD LENGTH=212
comp25686_c0	533	88	528	AT4G23630.1	275	19	181	0.44	0.6	0.09	163	143	1e-42	--	| Symbols: BTI1, RTNLB1 | VIRB2-interacting protein 1 | chr4:12318070-12319574 FORWARD LENGTH=275
comp25709_c0	825	53	823	AT2G36870.1	299	28	285	0.69	0.81	0	258	394	1e-139	--	| Symbols: XTH32 | xyloglucan endotransglucosylase/hydrolase 32 | chr2:15472869-15474630 REVERSE LENGTH=299
comp25713_c0	494	119	409	AT5G05710.1	144	45	143	0.63	0.73	0.02	99	112	1e-36	--	| Symbols: | Pleckstrin homology (PH) domain superfamily protein | chr5:1715943-1716377 FORWARD LENGTH=144
comp25738_c0	378	357	43	AT1G77940.1	112	2	106	0.67	0.79	0	105	147	3e-47	--	| Symbols: | Ribosomal protein L7Ae/L30e/S12e/Gadd45 family protein | chr1:29304116-29305288 REVERSE LENGTH=112
comp25777_c0	482	476	60	AT3G11510.1	150	1	139	0.64	0.74	0	139	177	6e-58	--	| Symbols: | Ribosomal protein S11 family protein | chr3:3623757-3624866 REVERSE LENGTH=150
comp25780_c0	839	537	286	AT4G15955.3	304	215	299	0.32	0.51	0.01	85	53.1	5e-08	--	| Symbols: | alpha/beta-Hydrolases superfamily protein | chr4:9043872-9045544 REVERSE LENGTH=304
comp25839_c0	269	11	175	AT3G25180.1	515	458	512	0.43	0.63	0	55	50.8	8e-09	--	| Symbols: CYP82G1 | cytochrome P450, family 82, subfamily G, polypeptide 1 | chr3:9167443-9169270 REVERSE LENGTH=515
comp25954_c0	499	1	297	AT1G79680.1	769	615	712	0.46	0.71	0	99	95.5	3e-23	--	| Symbols: WAKL10, ATWAKL10 | WALL ASSOCIATED KINASE (WAK)-LIKE 10 | chr1:29980188-29982749 REVERSE LENGTH=769
comp25993_c0	271	37	222	AT3G51290.1	634	1	66	0.5	0.75	0.06	66	73.9	6e-17	--	| Symbols: | Protein of unknown function (DUF630) ;Protein of unknown function (DUF632) | chr3:19039980-19042437 FORWARD LENGTH=634
comp25996_c0	608	495	289	AT5G49300.1	139	3	71	0.47	0.6	0	69	70.1	2e-15	--	| Symbols: GATA16 | GATA transcription factor 16 | chr5:19984849-19985475 REVERSE LENGTH=139
comp26002_c0	364	362	60	AT1G20080.1	537	235	335	0.7	0.82	0	101	151	2e-44	--	| Symbols: SYTB, ATSYTB, NTMC2TYPE1.2, NTMC2T1.2, SYT2 | Calcium-dependent lipid-binding (CaLB domain) family protein | chr1:6962236-6964912 FORWARD LENGTH=537
comp26050_c0	678	2	667	AT4G19020.1	1295	951	1172	0.61	0.74	0	223	276	6e-86	--	| Symbols: CMT2 | chromomethylase 2 | chr4:10414526-10420936 FORWARD LENGTH=1295
comp26084_c0	747	86	232	AT4G14615.1	76	1	49	0.63	0.75	0	49	65.5	5e-14	--	| Symbols: | unknown protein; FUNCTIONS IN: molecular_function unknown; INVOLVED IN: biological_process unknown; LOCATED IN: endomembrane system; EXPRESSED IN: 24 plant structures; EXPRESSED DURING: 15 growth stages; CONTAINS InterPro DOMAIN/s: Protein of unknown function DUF2346 (InterPro:IPR018625); BEST Arabidopsis thaliana protein match is: unknown protein (TAIR:AT1G52825.1); Has 30201 Blast …
comp26100_c0	345	82	345	AT5G60020.1	577	22	109	0.65	0.81	0	88	137	5e-39	--	| Symbols: LAC17, ATLAC17 | laccase 17 | chr5:24168072-24170223 FORWARD LENGTH=577
comp26106_c0	308	306	1	AT5G13490.2	385	164	266	0.73	0.8	0	103	149	3e-45	--	| Symbols: AAC2 | ADP/ATP carrier 2 | chr5:4336034-4337379 FORWARD LENGTH=385
comp26108_c0	615	2	256	AT5G25120.1	496	322	410	0.45	0.59	0.08	93	71.6	5e-27	--	| Symbols: CYP71B11 | ytochrome p450, family 71, subfamily B, polypeptide 11 | chr5:8662851-8664432 FORWARD LENGTH=496
comp26207_c0	2086	1867	1139	AT5G09740.1	445	58	299	0.88	0.94	0	243	462	1e-157	--	| Symbols: HAM2 | histone acetyltransferase of the MYST family 2 | chr5:3022141-3024711 REVERSE LENGTH=445
comp26212_c0	990	939	145	AT2G45490.1	288	14	278	0.71	0.87	0	265	406	1e-143	--	| Symbols: AtAUR3, AUR3 | ataurora3 | chr2:18747658-18749044 REVERSE LENGTH=288
comp26220_c0	1053	194	937	AT4G18370.1	323	78	323	0.68	0.83	0	249	341	1e-117	--	| Symbols: DEG5, DEGP5, HHOA | DEGP protease 5 | chr4:10149235-10151051 FORWARD LENGTH=323
comp26305_c0	1068	81	782	AT4G29530.1	245	1	236	0.58	0.77	0	236	305	1e-104	--	| Symbols: | Pyridoxal phosphate phosphatase-related protein | chr4:14496164-14497310 FORWARD LENGTH=245
comp26320_c0	202	72	1	AT5G15310.2	315	3	26	0.91	1	0	24	55.5	8e-11	--	| Symbols: ATMYB16, ATMIXTA, MYB16 | myb domain protein 16 | chr5:4974894-4976106 FORWARD LENGTH=315
comp26342_c0	228	1	228	AT2G39730.3	441	180	255	0.94	0.97	0	76	147	3e-44	--	| Symbols: RCA | rubisco activase | chr2:16571174-16573345 REVERSE LENGTH=441
comp26394_c0	485	347	484	AT3G16530.1	276	105	149	0.54	0.71	0	46	54.7	2e-09	--	| Symbols: | Legume lectin family protein | chr3:5624586-5625416 REVERSE LENGTH=276
comp26401_c0	591	134	3	AT1G18835.1	88	24	67	0.65	0.79	0	44	72	9e-17	--	| Symbols: MIF3 | mini zinc finger | chr1:6496106-6496372 REVERSE LENGTH=88
comp26404_c0	589	188	6	AT3G07490.1	153	82	142	0.57	0.7	0	61	70.5	2e-15	--	| Symbols: AGD11 | ARF-GAP domain 11 | chr3:2391189-2391650 FORWARD LENGTH=153
comp26413_c0	340	26	157	AT1G68370.1	410	73	116	0.63	0.68	0	44	54.3	1e-09	--	| Symbols: ARG1 | Chaperone DnaJ-domain superfamily protein | chr1:25632046-25634527 REVERSE LENGTH=410
comp26413_c1	207	111	206	AT1G68370.1	410	11	42	0.71	0.81	0	32	47	8e-08	--	| Symbols: ARG1 | Chaperone DnaJ-domain superfamily protein | chr1:25632046-25634527 REVERSE LENGTH=410
comp26636_c0	474	2	427	AT5G20050.1	452	292	414	0.37	0.54	0	142	88.2	5e-21	--	| Symbols: | Protein kinase superfamily protein | chr5:6774381-6775739 FORWARD LENGTH=452
comp26647_c0	442	441	1	AT5G57390.1	558	199	345	0.93	0.96	0	147	293	3e-98	--	| Symbols: AIL5, CHO1, EMK | AINTEGUMENTA-like 5 | chr5:23253459-23256437 REVERSE LENGTH=558
comp26648_c0	1090	1055	144	AT5G05480.1	608	283	586	0.36	0.51	0.01	308	202	1e-59	--	| Symbols: | Peptide-N4-(N-acetyl-beta-glucosaminyl)asparagine amidase A protein | chr5:1622338-1624164 REVERSE LENGTH=608
comp26680_c0	1868	1694	552	AT3G17810.1	426	42	421	0.85	0.93	0	381	669	0	--	| Symbols: PYD1 | pyrimidine 1 | chr3:6094279-6096289 FORWARD LENGTH=426
comp26751_c0	234	57	179	AT3G55610.1	726	4	44	0.58	0.78	0	41	52	3e-12	--	| Symbols: P5CS2 | delta 1-pyrroline-5-carboxylate synthase 2 | chr3:20624278-20628989 REVERSE LENGTH=726
comp26836_c0	308	2	142	AT5G18280.1	578	531	577	0.61	0.82	0	47	67	3e-14	--	| Symbols: ATAPY2, APY2 | apyrase 2 | chr5:6050799-6054875 REVERSE LENGTH=578
comp26838_c0	1247	1113	349	AT3G06330.2	257	2	252	0.46	0.58	0	255	211	4e-66	--	| Symbols: | RING/U-box superfamily protein | chr3:1918512-1919709 FORWARD LENGTH=257
comp26865_c0	276	127	255	AT2G17040.1	276	100	142	0.65	0.83	0	43	62.4	5e-13	--	| Symbols: anac036, NAC036 | NAC domain containing protein 36 | chr2:7407123-7408120 FORWARD LENGTH=276
comp26895_c0	467	294	1	AT1G73410.1	243	4	101	0.85	0.91	0	98	190	1e-61	--	| Symbols: ATMYB54, MYB54 | myb domain protein 54 | chr1:27601852-27603038 FORWARD LENGTH=243
comp26951_c0	1988	82	2	ATMG00270.1	205	110	136	0.77	0.81	0	27	47.8	6e-06	--	| Symbols: NAD6 | NADH dehydrogenase 6 | chrM:76642-77259 REVERSE LENGTH=205
comp26958_c0	513	126	359	AT1G74660.1	102	24	98	0.62	0.79	0	78	107	1e-30	--	| Symbols: MIF1 | mini zinc finger 1 | chr1:28047742-28048050 REVERSE LENGTH=102
comp26967_c0	757	220	738	AT1G04120.2	1509	140	337	0.32	0.51	0.12	198	101	3e-24	--	| Symbols: MRP5 | multidrug resistance-associated protein 5 | chr1:1064848-1070396 REVERSE LENGTH=1509
comp27004_c0	377	40	351	AT5G01810.2	421	299	420	0.31	0.48	0.14	122	62.4	2e-12	--	| Symbols: CIPK15, ATPK10, PKS3 | CBL-interacting protein kinase 15 | chr5:310460-311725 FORWARD LENGTH=421
comp27031_c0	402	18	383	AT4G18100.1	133	10	131	0.57	0.74	0	122	144	2e-45	--	| Symbols: | Ribosomal protein L32e | chr4:10035715-10036475 REVERSE LENGTH=133
comp27042_c0	216	153	1	AT5G25100.2	651	348	398	0.68	0.84	0	51	76.3	7e-24	--	| Symbols: | Endomembrane protein 70 protein family | chr5:8648374-8651015 REVERSE LENGTH=651
comp27107_c0	771	396	118	AT4G20520.1	376	1	93	0.38	0.51	0	93	65.1	5e-12	--	| Symbols: | RNA binding;RNA-directed DNA polymerases | chr4:11045912-11047716 FORWARD LENGTH=376
comp27189_c0	2058	2	1966	AT3G57060.1	1396	602	1257	0.67	0.78	0	657	857	0	--	| Symbols: | binding | chr3:21115078-21121051 REVERSE LENGTH=1396
comp27229_c0	530	2	439	AT3G12580.1	650	507	650	0.65	0.76	0	146	193	1e-58	--	| Symbols: HSP70, ATHSP70 | heat shock protein 70 | chr3:3991487-3993689 REVERSE LENGTH=650
comp27273_c0	1214	897	382	AT5G05280.1	176	1	167	0.5	0.61	0.01	175	155	8e-46	--	| Symbols: | RING/U-box superfamily protein | chr5:1565509-1566039 REVERSE LENGTH=176
comp27278_c0	202	202	92	AT1G48100.1	475	438	475	0.57	0.65	0.02	38	50.4	5e-09	--	| Symbols: | Pectin lyase-like superfamily protein | chr1:17766921-17769625 FORWARD LENGTH=475
comp27279_c0	604	109	444	AT5G02560.1	153	31	139	0.61	0.7	0	112	129	2e-38	--	| Symbols: HTA12 | histone H2A 12 | chr5:575437-576456 FORWARD LENGTH=153
comp27297_c0	492	2	487	AT4G31500.1	499	187	339	0.32	0.54	0	162	91.7	4e-22	--	| Symbols: CYP83B1, SUR2, RNT1, RED1, ATR4 | cytochrome P450, family 83, subfamily B, polypeptide 1 | chr4:15273677-15275271 REVERSE LENGTH=499
comp27311_c0	1277	1009	380	AT1G47720.1	261	36	243	0.34	0.51	0.01	213	121	1e-31	--	| Symbols: OSB1 | Primosome PriB/single-strand DNA-binding | chr1:17561514-17562859 REVERSE LENGTH=261
comp27316_c0	620	125	439	AT3G22110.1	250	144	250	0.43	0.55	0.02	108	80.1	3e-18	--	| Symbols: PAC1 | 20S proteasome alpha subunit C1 | chr3:7792819-7793571 REVERSE LENGTH=250
comp27341_c0	383	1	147	AT5G51940.1	144	96	144	0.93	1	0	49	102	5e-29	--	| Symbols: NRPB6A, NRPD6A, NRPE6A | RNA polymerase Rpb6 | chr5:21104679-21105796 FORWARD LENGTH=144
comp27344_c0	517	2	205	AT3G54540.1	723	625	697	0.39	0.64	0.06	73	65.9	6e-13	--	| Symbols: ATGCN4, GCN4 | general control non-repressible 4 | chr3:20190393-20192564 FORWARD LENGTH=723
comp27378_c0	554	489	169	AT4G33355.1	119	14	118	0.32	0.53	0	108	68.2	4e-15	--	| Symbols: | Bifunctional inhibitor/lipid-transfer protein/seed storage 2S albumin superfamily protein | chr4:16067097-16067568 FORWARD LENGTH=119
comp27404_c0	331	272	129	AT3G57062.2	48	1	48	0.56	0.75	0	48	63.2	8e-15	--	| Symbols: | unknown protein; FUNCTIONS IN: molecular_function unknown; INVOLVED IN: biological_process unknown; LOCATED IN: endomembrane system. | chr3:21121443-21121589 FORWARD LENGTH=48
comp27408_c0	464	464	3	AT1G55360.1	422	246	398	0.83	0.92	0	154	281	2e-95	--	| Symbols: | Protein of Unknown Function (DUF239) | chr1:20666526-20668502 REVERSE LENGTH=422
comp27431_c0	298	10	168	AT3G21760.1	485	425	475	0.45	0.64	0	53	46.2	5e-07	--	| Symbols: HYR1 | UDP-Glycosyltransferase superfamily protein | chr3:7667099-7668556 FORWARD LENGTH=485
comp27435_c0	305	1	81	AT5G14040.1	375	288	314	0.85	0.85	0	27	47.8	1e-07	--	| Symbols: PHT3;1 | phosphate transporter 3;1 | chr5:4531059-4532965 REVERSE LENGTH=375
comp27454_c0	513	24	503	AT1G66540.2	327	167	312	0.51	0.68	0	160	177	3e-55	--	| Symbols: | Cytochrome P450 superfamily protein | chr1:24825446-24826502 FORWARD LENGTH=327
comp27477_c0	707	614	3	AT4G30190.1	948	4	207	0.7	0.78	0	204	286	8e-91	--	| Symbols: AHA2, PMA2, HA2 | H(+)-ATPase 2 | chr4:14770820-14775920 REVERSE LENGTH=948
comp27480_c0	1159	90	818	AT3G60720.1	279	4	253	0.47	0.64	0.03	251	235	2e-75	--	| Symbols: PDLP8 | plasmodesmata-located protein 8 | chr3:22442035-22443608 FORWARD LENGTH=279
comp27482_c0	331	236	45	AT4G39200.2	107	40	103	0.5	0.75	0	64	68.9	2e-16	--	| Symbols: | Ribosomal protein S25 family protein | chr4:18257464-18258464 FORWARD LENGTH=107
comp27488_c0	458	401	327	AT5G18410.3	1031	354	378	0.8	0.92	0	25	45.8	3e-06	--	| Symbols: PIR, KLK, PIR121, SRA1, PIRP | transcription activators | chr5:6098593-6104783 REVERSE LENGTH=1031
comp27495_c0	685	1	399	AT2G32260.1	332	141	273	0.64	0.74	0.02	137	167	2e-50	--	| Symbols: ATCCT1, CCT1 | phosphorylcholine cytidylyltransferase | chr2:13697645-13700241 FORWARD LENGTH=332
comp27516_c0	2105	2101	659	AT3G07040.1	926	439	916	0.34	0.56	0	483	268	7e-78	--	| Symbols: RPM1, RPS3 | NB-ARC domain-containing disease resistance protein | chr3:2226244-2229024 REVERSE LENGTH=926
comp27633_c0	331	325	14	AT1G49760.2	671	314	417	0.62	0.74	0	104	129	4e-36	--	| Symbols: PAB8 | poly(A) binding protein 8 | chr1:18416740-18419753 FORWARD LENGTH=671
comp27636_c0	2300	1179	2246	AT3G18440.1	598	78	431	0.38	0.56	0	356	256	1e-75	--	| Symbols: AtALMT9, ALMT9 | aluminum-activated malate transporter 9 | chr3:6328181-6330652 FORWARD LENGTH=598
comp27644_c0	343	343	248	AT1G10390.2	1041	673	704	0.68	0.81	0	32	50.4	3e-08	--	| Symbols: | Nucleoporin autopeptidase | chr1:3407265-3412045 REVERSE LENGTH=1041
comp27651_c0	819	663	391	AT2G44250.1	409	35	85	0.41	0.47	0	91	61.2	1e-10	--	| Symbols: | Protein of Unknown Function (DUF239) | chr2:18293457-18295414 FORWARD LENGTH=409
comp27654_c0	293	204	22	AT3G24520.1	330	144	197	0.45	0.63	0	61	55.8	2e-10	--	| Symbols: AT-HSFC1, HSFC1 | heat shock transcription factor C1 | chr3:8941455-8942531 FORWARD LENGTH=330
comp27654_c1	268	267	46	AT1G32330.1	485	89	134	0.48	0.5	0	74	58.2	2e-11	--	| Symbols: ATHSFA1D, HSFA1D | heat shock transcription factor A1D | chr1:11657265-11660234 REVERSE LENGTH=485
comp27664_c0	245	158	3	AT1G62200.1	590	15	67	0.49	0.69	0.01	53	57.8	2e-11	--	| Symbols: | Major facilitator superfamily protein | chr1:22982147-22984334 REVERSE LENGTH=590
comp27669_c0	366	305	3	AT3G24503.1	501	12	110	0.4	0.64	0	102	82.4	2e-19	--	| Symbols: ALDH2C4, ALDH1A, REF1 | aldehyde dehydrogenase 2C4 | chr3:8919732-8923029 REVERSE LENGTH=501
comp27674_c0	247	7	246	AT2G38940.1	534	137	216	0.48	0.61	0.01	81	68.6	4e-15	--	| Symbols: ATPT2, PHT1;4 | phosphate transporter 1;4 | chr2:16258500-16260104 FORWARD LENGTH=534
comp27678_c0	209	208	2	AT1G51720.1	637	255	323	0.6	0.73	0	69	91.3	2e-23	--	| Symbols: | Amino acid dehydrogenase family protein | chr1:19181741-19186297 FORWARD LENGTH=637
comp27680_c0	386	253	384	AT4G21100.1	1088	686	728	0.77	0.9	0	44	70.5	4e-15	--	| Symbols: DDB1B | damaged DNA binding protein 1B | chr4:11258916-11265309 REVERSE LENGTH=1088
comp27696_c0	446	371	48	AT1G57820.2	642	5	110	0.52	0.64	0	108	122	5e-33	--	| Symbols: VIM1, ORTH2 | Zinc finger (C3HC4-type RING finger) family protein | chr1:21414342-21417902 REVERSE LENGTH=642
comp27702_c0	304	1	303	AT1G07260.1	476	367	469	0.47	0.62	0.01	103	92	4e-23	--	| Symbols: UGT71C3 | UDP-glucosyl transferase 71C3 | chr1:2227748-2229178 REVERSE LENGTH=476
comp27716_c0	2152	1223	789	AT5G18570.1	681	384	521	0.42	0.59	0	145	119	3e-29	--	| Symbols: EMB269, ATOBGC, CPSAR1 | GTP1/OBG family protein | chr5:6171839-6174823 REVERSE LENGTH=681
comp27718_c0	368	368	150	AT1G78550.1	356	283	356	0.41	0.66	0.01	74	67	5e-14	--	| Symbols: | 2-oxoglutarate (2OG) and Fe(II)-dependent oxygenase superfamily protein | chr1:29545031-29546360 REVERSE LENGTH=356
comp27721_c0	660	603	91	AT5G59780.2	214	19	203	0.46	0.56	0.1	192	166	2e-51	--	| Symbols: MYB59, ATMYB59-2 | myb domain protein 59 | chr5:24082425-24083255 REVERSE LENGTH=214
comp27730_c0	745	57	575	AT5G37055.1	171	1	171	0.64	0.76	0	174	219	8e-73	--	| Symbols: ATSWC6, SEF | HIT-type Zinc finger family protein | chr5:14641634-14642387 REVERSE LENGTH=171
comp27777_c0	611	529	158	AT5G41520.1	180	1	121	0.57	0.7	0	124	137	7e-41	--	| Symbols: | RNA binding Plectin/S10 domain-containing protein | chr5:16609377-16610583 REVERSE LENGTH=180
comp27803_c0	219	1	213	AT4G28390.1	379	180	250	0.74	0.81	0	71	114	3e-32	--	| Symbols: AAC3, ATAAC3 | ADP/ATP carrier 3 | chr4:14041486-14042781 REVERSE LENGTH=379
comp27808_c0	428	2	427	AT3G05750.1	801	89	239	0.35	0.53	0.07	154	80.1	3e-18	--	| Symbols: | unknown protein; FUNCTIONS IN: molecular_function unknown; INVOLVED IN: biological_process unknown; LOCATED IN: membrane; EXPRESSED IN: 17 plant structures; EXPRESSED DURING: 10 growth stages; BEST Arabidopsis thaliana protein match is: unknown protein (TAIR:AT5G26910.1); Has 2317 Blast hits to 1467 proteins in 247 species: Archae - 4; Bacteria - 750; Metazoa - 557; Fungi - 182; Plan…
comp27809_c0	443	183	443	AT5G20510.1	260	1	87	0.65	0.75	0	87	124	1e-35	--	| Symbols: AL5 | alfin-like 5 | chr5:6939991-6942846 REVERSE LENGTH=260
comp27853_c0	1414	1190	180	AT5G62960.1	347	20	344	0.49	0.65	0.01	341	367	1e-125	--	| Symbols: | unknown protein; BEST Arabidopsis thaliana protein match is: unknown protein (TAIR:AT1G10660.1); Has 35333 Blast hits to 34131 proteins in 2444 species: Archae - 798; Bacteria - 22429; Metazoa - 974; Fungi - 991; Plants - 531; Viruses - 0; Other Eukaryotes - 9610 (source: NCBI BLink). | chr5:25269444-25271533 FORWARD LENGTH=347
comp27856_c0	583	582	286	AT1G26910.1	221	120	218	0.8	0.86	0	99	166	4e-52	--	| Symbols: RPL10B | Ribosomal protein L16p/L10e family protein | chr1:9321709-9322813 FORWARD LENGTH=221
comp27876_c0	540	428	189	AT4G20520.1	376	1	82	0.36	0.59	0.02	82	61.2	2e-11	--	| Symbols: | RNA binding;RNA-directed DNA polymerases | chr4:11045912-11047716 FORWARD LENGTH=376
comp27888_c0	1353	38	1213	AT4G00910.1	497	66	478	0.45	0.61	0.05	417	334	1e-110	--	| Symbols: | Aluminium activated malate transporter family protein | chr4:389370-391287 REVERSE LENGTH=497
comp27908_c0	800	147	800	AT3G47090.1	1009	685	904	0.6	0.76	0	220	273	6e-85	--	| Symbols: | Leucine-rich repeat protein kinase family protein | chr3:17341512-17344645 REVERSE LENGTH=1009
comp27912_c0	919	157	918	AT3G50400.1	374	84	338	0.49	0.65	0	255	254	9e-83	--	| Symbols: | GDSL-like Lipase/Acylhydrolase superfamily protein | chr3:18704797-18706437 FORWARD LENGTH=374
comp27913_c0	686	2	241	AT3G46230.1	156	77	156	0.75	0.91	0	80	128	2e-37	--	| Symbols: ATHSP17.4, HSP17.4 | heat shock protein 17.4 | chr3:16984263-16984733 REVERSE LENGTH=156
comp27926_c0	2239	710	2065	AT1G21740.1	953	497	951	0.31	0.51	0.03	466	233	5e-65	--	| Symbols: | Protein of unknown function (DUF630 and DUF632) | chr1:7641580-7645078 FORWARD LENGTH=953
comp27928_c0	227	111	1	AT1G60730.2	251	7	43	0.59	0.7	0	37	48.5	3e-08	--	| Symbols: | NAD(P)-linked oxidoreductase superfamily protein | chr1:22358613-22360082 REVERSE LENGTH=251
comp27929_c0	511	346	218	AT2G02760.1	152	25	67	0.83	0.86	0	43	82.4	8e-27	--	| Symbols: ATUBC2, UBC2 | ubiquiting-conjugating enzyme 2 | chr2:774271-775149 FORWARD LENGTH=152
comp27960_c0	826	826	605	AT5G01790.1	208	14	88	0.42	0.53	0.07	80	49.7	4e-07	--	| Symbols: | unknown protein; FUNCTIONS IN: molecular_function unknown; INVOLVED IN: biological_process unknown; LOCATED IN: chloroplast; EXPRESSED IN: 19 plant structures; EXPRESSED DURING: 13 growth stages; Has 121 Blast hits to 121 proteins in 12 species: Archae - 0; Bacteria - 0; Metazoa - 0; Fungi - 0; Plants - 121; Viruses - 0; Other Eukaryotes - 0 (source: NCBI BLink). | chr5:305057-305683…
comp27969_c0	205	2	76	AT1G47580.1	239	215	239	0.84	0.92	0	25	54.7	1e-10	--	| Symbols: | Pentatricopeptide repeat (PPR) superfamily protein | chr1:17485668-17486387 FORWARD LENGTH=239
comp27974_c0	491	159	91	AT3G54650.1	593	29	51	0.82	0.82	0	23	47.4	1e-06	--	| Symbols: FBL17 | RNI-like superfamily protein | chr3:20226004-20228882 REVERSE LENGTH=593
comp27976_c0	735	27	602	AT3G06880.1	1261	617	807	0.27	0.46	0	192	72	3e-14	--	| Symbols: | Transducin/WD40 repeat-like superfamily protein | chr3:2169899-2175686 REVERSE LENGTH=1261
comp27995_c0	430	378	1	AT5G16910.1	1145	825	950	0.92	0.97	0	126	248	2e-77	--	| Symbols: ATCSLD2, CSLD2 | cellulose-synthase like D2 | chr5:5561679-5565290 FORWARD LENGTH=1145
comp27997_c0	1514	1	807	AT3G01540.1	618	342	599	0.6	0.71	0.01	272	319	1e-102	--	| Symbols: DRH1, ATDRH1 | DEAD box RNA helicase 1 | chr3:213077-216142 REVERSE LENGTH=618
comp28005_c0	230	21	230	AT4G16720.1	204	1	70	0.75	0.82	0	70	109	7e-32	--	| Symbols: | Ribosomal protein L23/L15e family protein | chr4:9400156-9401315 REVERSE LENGTH=204
comp28042_c0	715	714	1	AT2G38290.1	475	34	277	0.64	0.78	0.02	245	329	1e-112	--	| Symbols: ATAMT2, AMT2;1, AMT2 | ammonium transporter 2 | chr2:16039672-16042291 REVERSE LENGTH=475
comp28047_c0	250	179	3	AT4G28570.1	748	9	71	0.34	0.53	0.11	67	44.7	1e-06	--	| Symbols: | Long-chain fatty alcohol dehydrogenase family protein | chr4:14119548-14121923 FORWARD LENGTH=748
comp28051_c0	848	24	848	AT3G18730.1	1311	324	595	0.45	0.64	0	276	236	2e-70	--	| Symbols: TSK, MGO3, BRU1 | tetratricopeptide repeat (TPR)-containing protein | chr3:6446062-6453045 REVERSE LENGTH=1311
comp28065_c0	706	2	508	AT2G02220.1	1008	842	1008	0.7	0.85	0	169	255	9e-79	--	| Symbols: ATPSKR1, PSKR1 | phytosulfokin receptor 1 | chr2:584098-587124 REVERSE LENGTH=1008
comp28065_c1	737	2	736	AT2G02220.1	1008	600	845	0.54	0.66	0.01	248	244	2e-74	--	| Symbols: ATPSKR1, PSKR1 | phytosulfokin receptor 1 | chr2:584098-587124 REVERSE LENGTH=1008
comp28068_c0	496	114	398	AT5G22280.1	108	1	94	0.55	0.71	0	95	97.4	9e-27	--	| Symbols: | unknown protein; FUNCTIONS IN: molecular_function unknown; INVOLVED IN: biological_process unknown; LOCATED IN: endomembrane system; EXPRESSED IN: 22 plant structures; EXPRESSED DURING: 13 growth stages; BEST Arabidopsis thaliana protein match is: unknown protein (TAIR:AT3G44280.1); Has 82 Blast hits to 82 proteins in 13 species: Archae - 0; Bacteria - 0; Metazoa - 0; Fungi - 0; Plan…
comp28069_c0	441	200	6	AT4G23160.1	1262	85	146	0.52	0.64	0	65	71.6	3e-15	--	| Symbols: CRK8 | cysteine-rich RLK (RECEPTOR-like protein kinase) 8 | chr4:12129485-12134086 FORWARD LENGTH=1262
comp28074_c0	1950	239	943	AT2G01050.1	515	58	283	0.3	0.47	0.03	243	120	1e-28	--	| Symbols: | zinc ion binding;nucleic acid binding | chr2:68337-69884 REVERSE LENGTH=515
comp28081_c0	785	783	1	AT2G36880.2	390	5	267	0.64	0.74	0.01	265	338	1e-116	--	| Symbols: MAT3 | methionine adenosyltransferase 3 | chr2:15479721-15480893 REVERSE LENGTH=390
comp28086_c0	392	5	391	AT5G57550.1	284	103	199	0.5	0.61	0	129	125	2e-36	--	| Symbols: XTR3, XTH25 | xyloglucan endotransglucosylase/hydrolase 25 | chr5:23305055-23306384 REVERSE LENGTH=284
comp28095_c0	464	2	235	AT4G32150.1	219	142	219	0.64	0.79	0	78	112	2e-31	--	| Symbols: VAMP711, ATVAMP711 | vesicle-associated membrane protein 711 | chr4:15526407-15527651 REVERSE LENGTH=219
comp28099_c0	238	2	238	AT4G21390.1	849	601	679	0.81	0.89	0	79	136	5e-39	--	| Symbols: B120 | S-locus lectin protein kinase family protein | chr4:11394458-11397474 REVERSE LENGTH=849
comp28113_c0	217	215	3	AT4G09320.1	169	71	141	0.69	0.81	0	71	109	3e-32	--	| Symbols: NDPK1 | Nucleoside diphosphate kinase family protein | chr4:5923424-5924366 FORWARD LENGTH=169
comp28113_c1	271	2	142	AT4G09320.1	169	123	168	0.65	0.8	0	47	70.5	1e-16	--	| Symbols: NDPK1 | Nucleoside diphosphate kinase family protein | chr4:5923424-5924366 FORWARD LENGTH=169
comp28114_c0	278	11	124	AT5G56490.1	577	267	304	0.55	0.76	0	38	48.1	8e-08	--	| Symbols: | D-arabinono-1,4-lactone oxidase family protein | chr5:22871507-22873420 FORWARD LENGTH=577
comp28121_c0	517	103	258	AT3G19930.1	514	394	445	0.38	0.63	0	52	47.4	1e-06	--	| Symbols: STP4, ATSTP4 | sugar transporter 4 | chr3:6935048-6936841 FORWARD LENGTH=514
comp28122_c0	728	538	233	AT3G25400.1	141	14	115	0.74	0.84	0	102	157	8e-49	--	| Symbols: | CONTAINS InterPro DOMAIN/s: NTP Pyrophosphohydrolase MazG-related, RS21-C6 (InterPro:IPR011394), EAR (InterPro:IPR009039), NTP pyrophosphohydrolase MazG, putative catalytic core (InterPro:IPR004518); Has 1123 Blast hits to 1121 proteins in 452 species: Archae - 22; Bacteria - 753; Metazoa - 81; Fungi - 3; Plants - 83; Viruses - 0; Other Eukaryotes - 181 (source: NCBI BLink). | chr3:9…
comp28129_c0	1444	8	1441	AT1G50240.2	1322	552	1027	0.4	0.6	0	482	347	1e-107	--	| Symbols: FU | Protein kinase family protein with ARM repeat domain | chr1:18607063-18614094 FORWARD LENGTH=1322
comp28131_c0	569	4	561	AT3G43920.1	1531	992	1177	0.47	0.61	0	186	178	9e-52	--	| Symbols: DCL3, ATDCL3 | dicer-like 3 | chr3:15753548-15760830 FORWARD LENGTH=1531
comp28143_c0	320	2	292	AT3G47580.1	1011	915	1004	0.35	0.52	0	97	58.9	2e-11	--	| Symbols: | Leucine-rich repeat protein kinase family protein | chr3:17532687-17535810 FORWARD LENGTH=1011
comp28148_c0	1304	1281	127	AT3G12770.1	694	185	566	0.32	0.54	0	385	239	5e-72	--	| Symbols: MEF22 | mitochondrial editing factor 22 | chr3:4057027-4059193 REVERSE LENGTH=694
comp28153_c0	345	304	11	AT2G37600.2	113	4	101	0.29	0.52	0	98	54.7	9e-11	--	| Symbols: | Ribosomal protein L36e family protein | chr2:15774410-15775203 REVERSE LENGTH=113
comp28160_c0	443	371	21	AT3G49070.1	416	289	405	0.51	0.69	0	118	116	1e-31	--	| Symbols: | Protein of unknown function (DUF677) | chr3:18192479-18193729 REVERSE LENGTH=416
comp28167_c0	483	477	85	AT5G18940.1	345	212	342	0.64	0.81	0	131	174	5e-54	--	| Symbols: | Mo25 family protein | chr5:6325972-6328097 FORWARD LENGTH=345
comp28183_c0	745	2	568	AT2G39130.1	550	358	547	0.6	0.79	0	190	234	7e-74	--	| Symbols: | Transmembrane amino acid transporter family protein | chr2:16323171-16326744 REVERSE LENGTH=550
comp28200_c0	710	566	171	AT5G01740.1	162	25	162	0.44	0.6	0.06	141	106	8e-29	--	| Symbols: | Nuclear transport factor 2 (NTF2) family protein | chr5:280793-281281 FORWARD LENGTH=162
comp28206_c0	886	1	537	AT2G20370.1	619	403	582	0.81	0.88	0	180	301	2e-98	--	| Symbols: KAM1, MUR3 | Exostosin family protein | chr2:8792355-8794214 FORWARD LENGTH=619
comp28207_c0	1463	54	1319	AT5G14250.1	429	4	427	0.59	0.72	0	424	476	1e-166	--	| Symbols: COP13, CSN3, FUS11 | Proteasome component (PCI) domain protein | chr5:4597970-4600561 FORWARD LENGTH=429
comp28210_c0	1528	1283	891	AT1G28410.1	277	34	160	0.43	0.64	0	131	102	4e-24	--	| Symbols: | FUNCTIONS IN: molecular_function unknown; INVOLVED IN: biological_process unknown; LOCATED IN: endomembrane system; EXPRESSED IN: 23 plant structures; EXPRESSED DURING: 15 growth stages; BEST Arabidopsis thaliana protein match is: myosin heavy chain-related (TAIR:AT4G31340.2); Has 425 Blast hits to 402 proteins in 77 species: Archae - 4; Bacteria - 22; Metazoa - 249; Fungi - 4; Plant…
comp28214_c0	313	312	1	AT3G57530.1	538	127	230	0.9	0.96	0	104	200	2e-63	--	| Symbols: CPK32, ATCPK32, CDPK32 | calcium-dependent protein kinase 32 | chr3:21296898-21299351 REVERSE LENGTH=538
comp28214_c1	593	218	592	AT3G57530.1	538	1	133	0.63	0.7	0.06	133	161	7e-47	--	| Symbols: CPK32, ATCPK32, CDPK32 | calcium-dependent protein kinase 32 | chr3:21296898-21299351 REVERSE LENGTH=538
comp28215_c0	1431	1191	1	AT2G42490.1	776	34	430	0.77	0.87	0	397	659	0	--	| Symbols: | Copper amine oxidase family protein | chr2:17691600-17695526 REVERSE LENGTH=776
comp28218_c0	940	608	243	AT3G18295.1	216	97	212	0.34	0.48	0	123	61.6	5e-11	--	| Symbols: | Protein of unknown function (DUF1639) | chr3:6281268-6282000 FORWARD LENGTH=216
comp28226_c0	339	301	2	AT3G52580.1	150	3	102	0.78	0.89	0	100	166	4e-54	--	| Symbols: | Ribosomal protein S11 family protein | chr3:19503324-19504701 FORWARD LENGTH=150
comp28235_c0	362	262	2	AT4G15130.1	304	18	104	0.86	0.97	0	87	171	4e-54	--	| Symbols: ATCCT2, CCT2 | phosphorylcholine cytidylyltransferase2 | chr4:8637793-8639388 FORWARD LENGTH=304
comp28238_c0	616	2	616	AT4G16143.2	535	43	262	0.76	0.85	0.06	220	337	1e-115	--	| Symbols: IMPA-2 | importin alpha isoform 2 | chr4:9134450-9137134 REVERSE LENGTH=535
comp28244_c0	449	271	116	AT2G34930.1	905	32	83	0.51	0.73	0	52	66.2	3e-13	--	| Symbols: | disease resistance family protein / LRR family protein | chr2:14737169-14739886 REVERSE LENGTH=905
comp28247_c0	304	303	67	AT3G26570.2	587	497	574	0.37	0.55	0	79	55.8	2e-10	--	| Symbols: PHT2;1, ORF02 | phosphate transporter 2;1 | chr3:9756416-9758413 FORWARD LENGTH=587
comp28248_c1	333	331	2	AT2G46790.1	468	49	158	0.67	0.81	0	110	162	3e-49	--	| Symbols: APRR9, PRR9, TL1 | pseudo-response regulator 9 | chr2:19232874-19234901 FORWARD LENGTH=468
comp28253_c0	1026	2	703	AT1G13440.1	338	104	337	0.75	0.88	0	234	361	1e-124	--	| Symbols: GAPC-2, GAPC2 | glyceraldehyde-3-phosphate dehydrogenase C2 | chr1:4608465-4610494 REVERSE LENGTH=338
comp28265_c0	438	281	57	AT1G63310.1	154	45	119	0.45	0.65	0	75	68.9	2e-15	--	| Symbols: | unknown protein; BEST Arabidopsis thaliana protein match is: unknown protein (TAIR:AT2G20362.1); Has 78 Blast hits to 77 proteins in 11 species: Archae - 0; Bacteria - 0; Metazoa - 0; Fungi - 0; Plants - 78; Viruses - 0; Other Eukaryotes - 0 (source: NCBI BLink). | chr1:23486580-23487044 REVERSE LENGTH=154
comp28281_c0	212	212	3	AT5G10530.1	651	454	523	0.75	0.84	0	70	108	2e-29	--	| Symbols: | Concanavalin A-like lectin protein kinase family protein | chr5:3324978-3326933 REVERSE LENGTH=651
comp28285_c0	1269	53	1003	AT2G33590.1	321	4	320	0.53	0.67	0	318	337	1e-114	--	| Symbols: | NAD(P)-binding Rossmann-fold superfamily protein | chr2:14224622-14226365 FORWARD LENGTH=321
comp28286_c0	1368	1362	1	AT5G07280.1	1192	477	912	0.37	0.51	0.02	464	264	4e-78	--	| Symbols: EMS1, EXS | Leucine-rich repeat transmembrane protein kinase | chr5:2285088-2288666 FORWARD LENGTH=1192
comp28292_c0	2646	473	1522	AT5G45300.1	689	105	446	0.64	0.75	0	352	451	0	--	| Symbols: BMY2, BAM8 | beta-amylase 2 | chr5:18353636-18356696 FORWARD LENGTH=689
comp28302_c0	500	360	1	AT3G50700.1	452	11	129	0.75	0.84	0	120	194	1e-60	--	| Symbols: AtIDD2, IDD2 | indeterminate(ID)-domain 2 | chr3:18840945-18842829 FORWARD LENGTH=452
comp28312_c0	444	2	163	AT5G25450.1	122	69	122	0.92	1	0	54	103	2e-29	--	| Symbols: | Cytochrome bd ubiquinol oxidase, 14kDa subunit | chr5:8857036-8857849 FORWARD LENGTH=122
comp28312_c1	316	110	316	AT4G32470.2	101	3	71	0.55	0.63	0	69	73.9	2e-18	--	| Symbols: | Cytochrome bd ubiquinol oxidase, 14kDa subunit | chr4:15669705-15671095 REVERSE LENGTH=101
comp28316_c0	1349	931	407	AT3G01170.1	215	43	215	0.46	0.6	0.01	178	129	5e-35	--	| Symbols: | Ribosomal protein L34e superfamily protein | chr3:58043-58690 FORWARD LENGTH=215
comp28317_c0	830	583	684	AT3G15095.3	406	244	277	0.85	0.91	0	34	63.9	2e-11	--	| Symbols: | unknown protein; FUNCTIONS IN: molecular_function unknown; INVOLVED IN: biological_process unknown; EXPRESSED IN: 22 plant structures; EXPRESSED DURING: 13 growth stages; Has 30201 Blast hits to 17322 proteins in 780 species: Archae - 12; Bacteria - 1396; Metazoa - 17338; Fungi - 3422; Plants - 5037; Viruses - 0; Other Eukaryotes - 2996 (source: NCBI BLink). | chr3:5082830-5084050 FO…
comp28324_c0	1021	122	1021	AT3G50120.1	531	80	400	0.34	0.54	0.08	328	178	2e-51	--	| Symbols: | Plant protein of unknown function (DUF247) | chr3:18585157-18587246 REVERSE LENGTH=531
comp28327_c0	366	87	365	AT1G74060.1	233	59	151	0.63	0.75	0	93	119	1e-34	--	| Symbols: | Ribosomal protein L6 family protein | chr1:27850033-27851299 REVERSE LENGTH=233
comp28333_c0	621	608	3	AT2G32990.1	525	15	222	0.59	0.69	0.02	208	254	1e-82	--	| Symbols: AtGH9B8, GH9B8 | glycosyl hydrolase 9B8 | chr2:14003361-14005844 FORWARD LENGTH=525
comp28350_c0	565	2	286	AT1G59940.1	231	52	156	0.59	0.74	0.09	105	115	6e-32	--	| Symbols: ARR3 | response regulator 3 | chr1:22065894-22066895 REVERSE LENGTH=231
comp28352_c0	1442	1324	524	AT2G20120.1	268	1	267	0.71	0.79	0	269	374	1e-129	--	| Symbols: COV1 | Protein of unknown function (DUF502) | chr2:8687568-8689321 REVERSE LENGTH=268
comp28372_c0	533	3	407	AT5G54570.1	535	374	509	0.7	0.83	0	136	211	4e-66	--	| Symbols: BGLU41 | beta glucosidase 41 | chr5:22167636-22170235 REVERSE LENGTH=535
comp28373_c0	1027	132	680	AT5G37680.1	184	1	183	0.91	0.97	0	183	348	1e-122	--	| Symbols: ATARLA1A, ARLA1A | ADP-ribosylation factor-like A1A | chr5:14969797-14971098 REVERSE LENGTH=184
comp28378_c0	953	759	286	AT4G15630.1	190	31	189	0.29	0.52	0	159	84	3e-19	--	| Symbols: | Uncharacterised protein family (UPF0497) | chr4:8917527-8918683 FORWARD LENGTH=190
comp28383_c0	298	221	12	AT5G37690.1	356	24	94	0.56	0.76	0.01	71	85.9	3e-21	--	| Symbols: | SGNH hydrolase-type esterase superfamily protein | chr5:14973610-14976115 REVERSE LENGTH=356
comp28389_c0	485	44	445	AT4G37580.1	403	99	232	0.55	0.7	0	134	150	2e-44	--	| Symbols: HLS1, COP3, UNS2 | Acyl-CoA N-acyltransferases (NAT) superfamily protein | chr4:17658932-17660564 FORWARD LENGTH=403
comp28390_c0	819	818	327	AT5G10100.1	369	201	364	0.75	0.9	0	164	267	2e-88	--	| Symbols: TPPI | Haloacid dehalogenase-like hydrolase (HAD) superfamily protein | chr5:3157980-3160275 FORWARD LENGTH=369
comp28396_c0	792	791	492	AT5G50570.2	359	160	271	0.38	0.52	0.1	112	67	1e-12	--	| Symbols: SPL13A, SPL13 | Squamosa promoter-binding protein-like (SBP domain) transcription factor family protein | chr5:20582555-20583791 REVERSE LENGTH=359
comp28401_c0	508	248	508	AT3G07760.2	125	1	87	0.85	0.91	0	87	160	2e-51	--	| Symbols: | Sterile alpha motif (SAM) domain-containing protein | chr3:2476723-2477947 FORWARD LENGTH=125
comp28401_c1	414	413	279	AT3G07760.2	125	81	125	0.91	0.93	0	45	87.4	5e-23	--	| Symbols: | Sterile alpha motif (SAM) domain-containing protein | chr3:2476723-2477947 FORWARD LENGTH=125
comp28404_c0	285	282	1	AT5G24900.1	525	403	496	0.51	0.78	0	94	114	4e-31	--	| Symbols: CYP714A2 | cytochrome P450, family 714, subfamily A, polypeptide 2 | chr5:8563853-8566771 REVERSE LENGTH=525
comp28416_c0	1711	259	1260	AT1G34020.1	335	1	334	0.74	0.86	0	334	516	0	--	| Symbols: | Nucleotide-sugar transporter family protein | chr1:12367359-12368965 FORWARD LENGTH=335
comp28429_c0	319	2	283	AT3G06130.2	349	17	118	0.6	0.74	0.07	102	119	9e-34	--	| Symbols: | Heavy metal transport/detoxification superfamily protein | chr3:1853193-1854673 REVERSE LENGTH=349
comp28432_c0	936	818	285	AT1G76650.3	177	4	176	0.45	0.64	0	178	145	6e-43	--	| Symbols: CML38 | calmodulin-like 38 | chr1:28766909-28767442 REVERSE LENGTH=177
comp28436_c0	1641	412	1266	AT3G61790.1	326	50	323	0.64	0.76	0	285	400	1e-137	--	| Symbols: | Protein with RING/U-box and TRAF-like domains | chr3:22871974-22873543 REVERSE LENGTH=326
comp28440_c0	285	216	1	AT3G12160.1	222	1	72	0.81	0.94	0	72	122	3e-36	--	| Symbols: ATRABA4D, RABA4D | RAB GTPase homolog A4D | chr3:3879495-3880437 REVERSE LENGTH=222
comp28441_c0	1500	140	1144	AT5G57850.1	373	40	373	0.55	0.73	0	336	378	1e-128	--	| Symbols: | D-aminoacid aminotransferase-like PLP-dependent enzymes superfamily protein | chr5:23435548-23437287 REVERSE LENGTH=373
comp28442_c0	1147	144	983	AT5G02230.2	280	1	276	0.68	0.82	0	280	390	1e-136	--	| Symbols: | Haloacid dehalogenase-like hydrolase (HAD) superfamily protein | chr5:449132-450507 FORWARD LENGTH=280
comp28443_c0	287	3	101	AT3G24715.1	1117	1080	1112	0.6	0.75	0	33	46.6	3e-07	--	| Symbols: | Protein kinase superfamily protein with octicosapeptide/Phox/Bem1p domain | chr3:9025849-9029948 FORWARD LENGTH=1117
comp28444_c0	1449	674	537	AT1G64260.1	719	358	402	0.47	0.63	0	46	37.7	4e-06	--	| Symbols: | MuDR family transposase | chr1:23847756-23849915 FORWARD LENGTH=719
comp28448_c0	342	63	341	AT2G22070.1	786	9	109	0.44	0.65	0.07	101	94	1e-23	--	| Symbols: | pentatricopeptide (PPR) repeat-containing protein | chr2:9383602-9385962 FORWARD LENGTH=786
comp28452_c0	368	152	367	AT3G26280.1	504	53	129	0.38	0.58	0.06	77	57	1e-14	--	| Symbols: CYP71B4 | cytochrome P450, family 71, subfamily B, polypeptide 4 | chr3:9630358-9631970 REVERSE LENGTH=504
comp28454_c0	1845	1401	340	AT1G20650.1	381	4	376	0.58	0.72	0.05	374	441	1e-151	--	| Symbols: | Protein kinase superfamily protein | chr1:7158422-7160022 REVERSE LENGTH=381
comp28460_c0	932	788	285	AT2G04690.2	203	36	202	0.64	0.8	0	168	227	2e-74	--	| Symbols: | Pyridoxamine 5'-phosphate oxidase family protein | chr2:1644628-1646035 FORWARD LENGTH=203
comp28466_c0	830	431	105	AT2G18660.1	130	28	127	0.32	0.45	0.01	111	58.9	7e-11	--	| Symbols: PNP-A | plant natriuretic peptide A | chr2:8091032-8091644 REVERSE LENGTH=130
comp28474_c0	239	93	7	AT1G78440.1	329	22	49	0.62	0.82	0	29	42	7e-06	--	| Symbols: ATGA2OX1, GA2OX1 | Arabidopsis thaliana gibberellin 2-oxidase 1 | chr1:29511772-29512990 REVERSE LENGTH=329
comp28476_c0	505	353	300	AT5G57655.2	477	266	283	0.94	0.94	0	18	40.4	1e-08	--	| Symbols: | xylose isomerase family protein | chr5:23347030-23349805 FORWARD LENGTH=477
comp28499_c0	2069	489	1733	AT4G35920.2	421	4	420	0.66	0.79	0	417	568	0	--	| Symbols: MCA1 | PLAC8 family protein | chr4:17012106-17014192 REVERSE LENGTH=421
comp28500_c0	968	201	788	AT5G45320.1	198	1	194	0.41	0.56	0	196	140	2e-40	--	| Symbols: | FUNCTIONS IN: molecular_function unknown; INVOLVED IN: biological_process unknown; LOCATED IN: endomembrane system; EXPRESSED IN: inflorescence meristem, root, flower; EXPRESSED DURING: petal differentiation and expansion stage; CONTAINS InterPro DOMAIN/s: Late embryogenesis abundant protein, group 2 (InterPro:IPR004864); BEST Arabidopsis thaliana protein match is: unknown protein (T…
comp28507_c0	1895	321	1643	AT5G17540.1	461	2	443	0.56	0.71	0.01	448	468	1e-160	--	| Symbols: | HXXXD-type acyl-transferase family protein | chr5:5782061-5783682 REVERSE LENGTH=461
comp28510_c0	1501	12	1412	AT5G52950.1	948	491	946	0.32	0.51	0.03	482	221	6e-63	--	| Symbols: | unknown protein; Has 30201 Blast hits to 17322 proteins in 780 species: Archae - 12; Bacteria - 1396; Metazoa - 17338; Fungi - 3422; Plants - 5037; Viruses - 0; Other Eukaryotes - 2996 (source: NCBI BLink). | chr5:21473887-21476939 REVERSE LENGTH=948
comp28519_c0	365	243	1	AT3G55280.2	154	35	115	0.54	0.75	0	81	96.3	2e-26	--	| Symbols: RPL23AB | ribosomal protein L23AB | chr3:20500667-20501519 FORWARD LENGTH=154
comp28523_c0	383	361	89	AT3G60245.1	92	1	91	0.71	0.83	0	91	142	4e-45	--	| Symbols: | Zinc-binding ribosomal protein family protein | chr3:22268803-22269750 FORWARD LENGTH=92
comp28529_c1	210	102	4	AT1G28360.1	189	11	43	0.9	0.96	0	33	73.9	3e-18	--	| Symbols: ERF12, ATERF12 | ERF domain protein 12 | chr1:9951934-9952503 FORWARD LENGTH=189
comp28533_c0	344	35	343	AT3G06400.1	1055	840	942	0.83	0.93	0	103	184	3e-55	--	| Symbols: CHR11 | chromatin-remodeling protein 11 | chr3:1941066-1946700 FORWARD LENGTH=1055
comp28534_c0	2164	404	1930	AT1G47670.1	519	6	517	0.78	0.88	0	514	843	0	--	| Symbols: | Transmembrane amino acid transporter family protein | chr1:17536834-17539486 REVERSE LENGTH=519
comp28535_c0	506	2	475	AT5G45650.1	791	629	791	0.4	0.52	0.03	164	108	1e-27	--	| Symbols: | subtilase family protein | chr5:18513520-18518790 REVERSE LENGTH=791
comp28536_c0	1999	1640	414	AT3G12680.1	524	108	520	0.55	0.68	0.03	425	494	1e-169	--	| Symbols: HUA1 | floral homeotic protein (HUA1) | chr3:4025276-4028999 REVERSE LENGTH=524
comp28539_c0	1416	1	1131	AT1G13080.1	502	118	497	0.39	0.62	0.01	383	314	1e-102	--	| Symbols: CYP71B2 | cytochrome P450, family 71, subfamily B, polypeptide 2 | chr1:4459212-4460807 FORWARD LENGTH=502
comp28539_c1	322	219	1	AT3G48280.1	490	51	123	0.45	0.75	0	73	78.6	3e-18	--	| Symbols: CYP71A25 | cytochrome P450, family 71, subfamily A, polypeptide 25 | chr3:17879594-17881164 FORWARD LENGTH=490
comp28556_c0	1380	1379	90	AT4G15080.1	718	186	718	0.4	0.53	0.19	533	344	1e-111	--	| Symbols: | DHHC-type zinc finger family protein | chr4:8609085-8612229 REVERSE LENGTH=718
comp28557_c0	878	3	758	AT5G46050.1	582	328	581	0.61	0.75	0.01	255	305	1e-100	--	| Symbols: ATPTR3, PTR3 | peptide transporter 3 | chr5:18675062-18679071 REVERSE LENGTH=582
comp28568_c0	640	3	392	AT4G29170.2	215	63	192	0.58	0.7	0	130	157	4e-48	--	| Symbols: ATMND1 | Mnd1 family protein | chr4:14383594-14385128 FORWARD LENGTH=215
comp28569_c0	894	601	278	AT5G16650.1	128	10	118	0.77	0.88	0	109	177	6e-56	--	| Symbols: | Chaperone DnaJ-domain superfamily protein | chr5:5463446-5465075 REVERSE LENGTH=128
comp28586_c0	546	410	3	AT5G43360.1	521	278	419	0.39	0.55	0.04	143	95.9	3e-23	--	| Symbols: PHT3, ATPT4, PHT1;3 | phosphate transporter 1;3 | chr5:17409524-17411214 FORWARD LENGTH=521
comp28589_c0	702	573	1	AT4G22860.1	509	18	229	0.3	0.43	0.14	223	83.6	2e-18	--	| Symbols: | Cell cycle regulated microtubule associated protein | chr4:11997735-12001281 FORWARD LENGTH=509
comp28596_c0	916	327	914	AT3G55090.1	736	25	217	0.59	0.69	0.04	206	203	8e-60	--	| Symbols: | ABC-2 type transporter family protein | chr3:20416342-20418552 REVERSE LENGTH=736
comp28598_c0	1640	1524	283	AT4G16470.1	501	79	490	0.56	0.72	0	414	469	1e-161	--	| Symbols: | Tetratricopeptide repeat (TPR)-like superfamily protein | chr4:9287862-9289541 REVERSE LENGTH=501
comp28599_c0	447	283	447	AT3G45850.2	1058	703	757	0.45	0.63	0	55	52.8	2e-09	--	| Symbols: | P-loop containing nucleoside triphosphate hydrolases superfamily protein | chr3:16855814-16860950 REVERSE LENGTH=1058
comp28603_c0	702	701	342	AT3G22060.1	252	125	252	0.3	0.44	0.06	128	63.2	8e-12	--	| Symbols: | Receptor-like protein kinase-related family protein | chr3:7771065-7772137 FORWARD LENGTH=252
comp28609_c0	791	34	789	AT2G20370.1	619	7	283	0.59	0.69	0.1	280	316	1e-104	--	| Symbols: KAM1, MUR3 | Exostosin family protein | chr2:8792355-8794214 FORWARD LENGTH=619
comp28615_c0	462	393	55	AT2G15780.1	257	143	253	0.51	0.63	0	113	120	4e-34	--	| Symbols: | Cupredoxin superfamily protein | chr2:6873666-6874701 REVERSE LENGTH=257
comp28621_c0	1241	1240	359	AT1G68020.2	860	564	857	0.79	0.88	0	294	483	1e-164	--	| Symbols: ATTPS6, TPS6 | UDP-Glycosyltransferase / trehalose-phosphatase family protein | chr1:25497493-25500241 FORWARD LENGTH=860
comp28624_c0	228	227	3	AT4G34670.1	262	116	190	0.65	0.81	0	75	102	1e-28	--	| Symbols: | Ribosomal protein S3Ae | chr4:16548724-16550222 FORWARD LENGTH=262
comp28627_c0	624	2	541	AT3G61590.2	411	230	408	0.66	0.81	0.01	182	257	6e-85	--	| Symbols: HWS | Galactose oxidase/kelch repeat superfamily protein | chr3:22792914-22794149 FORWARD LENGTH=411
comp28638_c0	681	130	504	AT1G33360.1	656	21	189	0.36	0.55	0.26	169	100	4e-24	--	| Symbols: | ATP-dependent Clp protease | chr1:12092111-12095789 FORWARD LENGTH=656
comp28644_c0	568	329	60	AT1G24764.1	634	32	126	0.7	0.79	0.06	96	116	2e-30	--	| Symbols: ATMAP70-2, MAP70-2 | microtubule-associated proteins 70-2 | chr1:8760001-8763256 REVERSE LENGTH=634
comp28656_c0	204	203	57	AT2G18020.1	258	200	248	0.81	0.85	0	49	85.9	3e-22	--	| Symbols: EMB2296 | Ribosomal protein L2 family | chr2:7837151-7838160 FORWARD LENGTH=258
comp28662_c0	475	213	401	AT5G57123.1	67	1	63	0.59	0.75	0.01	64	84.3	3e-22	--	| Symbols: | unknown protein; BEST Arabidopsis thaliana protein match is: unknown protein (TAIR:AT4G29905.1); Has 30201 Blast hits to 17322 proteins in 780 species: Archae - 12; Bacteria - 1396; Metazoa - 17338; Fungi - 3422; Plants - 5037; Viruses - 0; Other Eukaryotes - 2996 (source: NCBI BLink). | chr5:23127215-23127418 REVERSE LENGTH=67
comp28670_c0	262	183	1	AT5G41340.1	187	1	61	0.9	0.98	0	61	122	7e-37	--	| Symbols: UBC4, ATUBC4 | ubiquitin conjugating enzyme 4 | chr5:16538296-16539956 REVERSE LENGTH=187
comp28676_c0	262	121	201	AT2G38920.3	309	1	27	0.66	0.77	0	27	42	1e-05	--	| Symbols: | SPX (SYG1/Pho81/XPR1) domain-containing protein / zinc finger (C3HC4-type RING finger) protein-related | chr2:16248490-16250585 REVERSE LENGTH=309
comp28685_c0	342	2	142	AT3G21630.1	617	572	617	0.68	0.87	0	47	64.7	3e-13	--	| Symbols: CERK1, LYSM RLK1 | chitin elicitor receptor kinase 1 | chr3:7615543-7618530 REVERSE LENGTH=617
comp28687_c0	598	257	598	AT2G01060.1	286	13	127	0.54	0.69	0	115	119	5e-33	--	| Symbols: | myb-like HTH transcriptional regulator family protein | chr2:73456-74902 REVERSE LENGTH=286
comp28691_c0	273	133	204	AT5G48520.1	617	83	106	0.62	0.83	0	24	34.7	7e-06	--	| Symbols: | unknown protein; Has 609 Blast hits to 593 proteins in 129 species: Archae - 0; Bacteria - 41; Metazoa - 390; Fungi - 40; Plants - 64; Viruses - 0; Other Eukaryotes - 74 (source: NCBI BLink). | chr5:19661407-19666147 FORWARD LENGTH=617
comp28699_c0	334	332	39	AT5G15240.2	313	174	273	0.5	0.68	0.02	100	101	4e-27	--	| Symbols: | Transmembrane amino acid transporter family protein | chr5:4947762-4950211 FORWARD LENGTH=313
comp28702_c0	1704	219	1115	AT4G00840.1	291	2	289	0.54	0.63	0	301	315	1e-104	--	| Symbols: | DHHC-type zinc finger family protein | chr4:355483-357105 REVERSE LENGTH=291
comp28714_c0	914	889	569	AT1G24270.1	206	60	168	0.49	0.7	0.02	110	112	1e-29	--	| Symbols: | unknown protein; BEST Arabidopsis thaliana protein match is: unknown protein (TAIR:AT5G13090.1); Has 84 Blast hits to 83 proteins in 13 species: Archae - 0; Bacteria - 0; Metazoa - 0; Fungi - 0; Plants - 84; Viruses - 0; Other Eukaryotes - 0 (source: NCBI BLink). | chr1:8608123-8608743 REVERSE LENGTH=206
comp28720_c0	300	299	3	AT3G08580.2	381	110	208	0.66	0.76	0	99	145	2e-43	--	| Symbols: AAC1 | ADP/ATP carrier 1 | chr3:2605706-2607030 REVERSE LENGTH=381
comp28722_c0	1337	187	1113	AT2G24150.1	344	37	343	0.5	0.64	0	310	305	1e-101	--	| Symbols: HHP3 | heptahelical protein 3 | chr2:10265632-10267345 REVERSE LENGTH=344
comp28723_c0	2226	2078	405	AT2G05160.1	536	1	526	0.4	0.54	0.04	587	358	1e-115	--	| Symbols: | CCCH-type zinc fingerfamily protein with RNA-binding domain | chr2:1859011-1860931 REVERSE LENGTH=536
comp28726_c0	1615	265	1365	AT1G73380.1	434	49	434	0.49	0.67	0.04	386	355	1e-118	--	| Symbols: | unknown protein; CONTAINS InterPro DOMAIN/s: Protein of unknown function DUF1308 (InterPro:IPR010733); Has 162 Blast hits to 160 proteins in 67 species: Archae - 0; Bacteria - 2; Metazoa - 120; Fungi - 0; Plants - 34; Viruses - 0; Other Eukaryotes - 6 (source: NCBI BLink). | chr1:27589100-27590657 FORWARD LENGTH=434
comp28733_c0	515	275	3	AT5G40350.1	214	16	106	0.84	0.94	0	91	174	1e-55	--	| Symbols: MYB24, AtMYB24 | myb domain protein 24 | chr5:16138703-16140946 REVERSE LENGTH=214
comp28737_c0	868	176	868	AT1G10670.4	423	1	231	0.8	0.89	0	231	388	1e-135	--	| Symbols: ACLA-1 | ATP-citrate lyase A-1 | chr1:3535787-3538098 FORWARD LENGTH=423
comp28739_c0	487	222	1	AT4G18700.1	489	34	107	0.67	0.89	0	74	113	6e-30	--	| Symbols: CIPK12, SnRK3.9, ATWL4, WL4 | CBL-interacting protein kinase 12 | chr4:10289110-10290579 REVERSE LENGTH=489
comp28749_c0	2009	1824	1018	AT3G21200.1	317	41	305	0.57	0.72	0	269	314	1e-102	--	| Symbols: PGR7 | proton gradient regulation 7 | chr3:7436091-7437845 FORWARD LENGTH=317
comp28754_c0	389	4	387	AT3G56380.1	153	8	129	0.63	0.78	0	128	155	2e-49	--	| Symbols: ARR17, RR17 | response regulator 17 | chr3:20905480-20906368 FORWARD LENGTH=153
comp28756_c0	310	310	35	AT5G20050.1	452	93	185	0.6	0.76	0.01	93	108	5e-29	--	| Symbols: | Protein kinase superfamily protein | chr5:6774381-6775739 FORWARD LENGTH=452
comp28762_c0	242	162	224	AT1G11112.1	78	30	50	0.8	0.85	0	21	40.4	5e-06	--	| Symbols: | unknown protein; FUNCTIONS IN: molecular_function unknown; INVOLVED IN: biological_process unknown; LOCATED IN: cellular_component unknown; Has 30201 Blast hits to 17322 proteins in 780 species: Archae - 12; Bacteria - 1396; Metazoa - 17338; Fungi - 3422; Plants - 5037; Viruses - 0; Other Eukaryotes - 2996 (source: NCBI BLink). | chr1:3713220-3713456 REVERSE LENGTH=78
comp28779_c0	1011	111	989	AT2G13610.1	649	4	299	0.56	0.71	0.02	299	308	1e-100	--	| Symbols: | ABC-2 type transporter family protein | chr2:5673827-5675776 REVERSE LENGTH=649
comp28787_c0	1169	946	425	AT1G03150.1	174	1	174	0.9	0.95	0	174	331	1e-114	--	| Symbols: | Acyl-CoA N-acyltransferases (NAT) superfamily protein | chr1:756461-758441 FORWARD LENGTH=174
comp28789_c0	349	348	1	AT1G15750.4	1131	433	548	0.76	0.88	0	116	195	5e-59	--	| Symbols: WSIP1, TPL | Transducin family protein / WD-40 repeat family protein | chr1:5415086-5420359 REVERSE LENGTH=1131
comp28793_c0	283	2	214	AT5G27700.1	82	4	74	0.57	0.8	0	71	95.1	3e-27	--	| Symbols: | Ribosomal protein S21e | chr5:9807541-9808048 REVERSE LENGTH=82
comp28797_c0	351	271	173	AT4G16790.1	473	439	471	0.78	0.9	0	33	52.8	4e-09	--	| Symbols: | hydroxyproline-rich glycoprotein family protein | chr4:9451747-9453168 REVERSE LENGTH=473
comp28807_c0	207	1	105	AT3G26300.1	500	459	493	0.48	0.74	0	35	42.7	3e-06	--	| Symbols: CYP71B34 | cytochrome P450, family 71, subfamily B, polypeptide 34 | chr3:9639199-9640866 REVERSE LENGTH=500
comp28810_c0	1006	861	382	AT4G19350.1	180	6	165	0.43	0.67	0	161	128	8e-36	--	| Symbols: EMB3006 | embryo defective 3006 | chr4:10562214-10563676 REVERSE LENGTH=180
comp28817_c0	942	792	43	AT4G13180.1	263	12	261	0.55	0.74	0	250	298	1e-101	--	| Symbols: | NAD(P)-binding Rossmann-fold superfamily protein | chr4:7657373-7658164 REVERSE LENGTH=263
comp28834_c0	1823	319	1527	AT2G44140.2	422	17	418	0.52	0.68	0	406	430	1e-146	--	| Symbols: | Peptidase family C54 protein | chr2:18255106-18257206 REVERSE LENGTH=422
comp28835_c0	1476	1081	800	AT3G04930.2	396	138	234	0.32	0.55	0.03	97	67	8e-12	--	| Symbols: | DNA-binding storekeeper protein-related transcriptional regulator | chr3:1363029-1364651 FORWARD LENGTH=396
comp28840_c0	636	620	36	AT5G16130.1	190	3	190	0.54	0.71	0	195	202	3e-66	--	| Symbols: | Ribosomal protein S7e family protein | chr5:5268984-5269912 FORWARD LENGTH=190
comp28848_c0	703	518	234	AT2G33180.1	166	72	166	0.72	0.82	0	95	143	5e-43	--	| Symbols: | unknown protein; FUNCTIONS IN: molecular_function unknown; INVOLVED IN: biological_process unknown; LOCATED IN: chloroplast stroma; EXPRESSED IN: 22 plant structures; EXPRESSED DURING: 13 growth stages; Has 57 Blast hits to 57 proteins in 22 species: Archae - 0; Bacteria - 8; Metazoa - 0; Fungi - 0; Plants - 35; Viruses - 0; Other Eukaryotes - 14 (source: NCBI BLink). | chr2:14066479…
comp28855_c0	542	52	300	AT1G75720.2	193	7	80	0.45	0.59	0.03	86	60.5	1e-11	--	| Symbols: | Plant protein of unknown function (DUF827) | chr1:28434648-28435321 REVERSE LENGTH=193
comp28860_c0	519	426	46	AT4G00980.1	488	238	365	0.27	0.51	0	128	64.7	2e-12	--	| Symbols: | zinc knuckle (CCHC-type) family protein | chr4:422732-424580 REVERSE LENGTH=488
comp28876_c0	597	420	184	AT1G19020.1	86	2	85	0.45	0.54	0.05	84	71.6	1e-16	--	| Symbols: | unknown protein; BEST Arabidopsis thaliana protein match is: unknown protein (TAIR:AT3G48180.1); Has 88 Blast hits to 88 proteins in 15 species: Archae - 0; Bacteria - 0; Metazoa - 0; Fungi - 0; Plants - 88; Viruses - 0; Other Eukaryotes - 0 (source: NCBI BLink). | chr1:6568142-6568402 FORWARD LENGTH=86
comp28880_c0	474	82	393	AT5G63350.1	302	1	116	0.4	0.49	0.14	121	73.6	4e-16	--	| Symbols: | unknown protein; BEST Arabidopsis thaliana protein match is: unknown protein (TAIR:AT3G48510.1); Has 103 Blast hits to 102 proteins in 13 species: Archae - 0; Bacteria - 0; Metazoa - 2; Fungi - 0; Plants - 101; Viruses - 0; Other Eukaryotes - 0 (source: NCBI BLink). | chr5:25380216-25381124 REVERSE LENGTH=302
comp28881_c0	1092	197	784	AT5G18110.1	221	27	221	0.83	0.89	0	196	350	1e-122	--	| Symbols: NCBP | novel cap-binding protein | chr5:5989105-5990588 REVERSE LENGTH=221
comp28884_c0	753	2	313	AT5G62000.3	859	735	838	0.71	0.82	0	104	163	1e-45	--	| Symbols: ARF2, ARF1-BP, HSS, ORE14 | auxin response factor 2 | chr5:24910859-24914680 FORWARD LENGTH=859
comp28884_c1	1366	1365	1	AT5G62000.4	853	288	740	0.4	0.55	0.04	474	310	5e-97	--	| Symbols: ARF2 | auxin response factor 2 | chr5:24910859-24914873 FORWARD LENGTH=853
comp28885_c0	761	536	264	AT2G46690.1	121	25	121	0.51	0.61	0.06	97	94.4	2e-24	--	| Symbols: | SAUR-like auxin-responsive protein family | chr2:19180904-19181269 FORWARD LENGTH=121
comp28887_c0	920	772	140	AT4G25150.1	260	48	259	0.51	0.66	0	212	228	7e-74	--	| Symbols: | HAD superfamily, subfamily IIIB acid phosphatase | chr4:12901736-12902882 REVERSE LENGTH=260
comp28892_c0	281	281	3	AT5G38940.1	223	128	220	0.67	0.76	0	93	125	1e-37	--	| Symbols: | RmlC-like cupins superfamily protein | chr5:15588771-15589526 FORWARD LENGTH=223
comp28895_c0	1968	1657	677	AT5G16620.1	447	93	447	0.54	0.64	0.08	357	344	1e-112	--	| Symbols: PDE120, TIC40, ATTIC40 | hydroxyproline-rich glycoprotein family protein | chr5:5450808-5454256 FORWARD LENGTH=447
comp28903_c0	332	279	133	AT1G52150.3	794	73	121	0.87	0.91	0	49	84	4e-20	--	| Symbols: ATHB-15, ATHB15, CNA, ICU4 | Homeobox-leucine zipper family protein / lipid-binding START domain-containing protein | chr1:19410118-19413961 REVERSE LENGTH=794
comp28909_c0	681	98	202	AT3G12587.1	37	1	35	0.91	0.91	0	35	69.7	4e-16	--	| Symbols: | Oligosaccaryltransferase | chr3:3994586-3994699 REVERSE LENGTH=37
comp28912_c0	719	2	469	AT5G17420.1	1026	871	1026	0.83	0.91	0	156	281	2e-88	--	| Symbols: IRX3, CESA7, ATCESA7, MUR10 | Cellulose synthase family protein | chr5:5736859-5741407 REVERSE LENGTH=1026
comp28919_c0	1403	1362	1078	AT1G26880.1	120	1	95	0.91	0.94	0	95	178	2e-54	--	| Symbols: | Ribosomal protein L34e superfamily protein | chr1:9315640-9316681 REVERSE LENGTH=120
comp28922_c0	2095	1024	1653	AT2G36300.1	255	39	255	0.59	0.74	0.03	217	258	5e-81	--	| Symbols: | Integral membrane Yip1 family protein | chr2:15213362-15214129 REVERSE LENGTH=255
comp28926_c0	1268	151	894	AT4G18170.1	318	1	238	0.48	0.55	0.03	257	194	2e-58	--	| Symbols: WRKY28, ATWRKY28 | WRKY DNA-binding protein 28 | chr4:10061508-10062691 FORWARD LENGTH=318
comp28927_c0	1058	147	674	AT1G22450.1	191	1	190	0.5	0.6	0.07	191	180	1e-55	--	| Symbols: COX6B, ATCOX6B2 | cytochrome C oxidase 6B | chr1:7925447-7926918 FORWARD LENGTH=191
comp28929_c0	826	770	3	AT5G19450.2	533	1	258	0.63	0.71	0	258	327	1e-109	--	| Symbols: CDPK19, CPK8 | calcium-dependent protein kinase 19 | chr5:6558672-6561471 REVERSE LENGTH=533
comp28930_c0	728	650	339	AT2G20870.1	140	2	126	0.32	0.48	0.16	125	58.5	8e-11	--	| Symbols: | cell wall protein precursor, putative | chr2:8982239-8982661 REVERSE LENGTH=140
comp28931_c0	3334	1645	2931	AT5G21150.1	896	468	896	0.72	0.83	0	430	648	0	--	| Symbols: AGO9 | Argonaute family protein | chr5:7193472-7198113 FORWARD LENGTH=896
comp28932_c0	482	240	407	AT5G19790.1	253	22	77	0.69	0.76	0	56	84	3e-20	--	| Symbols: RAP2.11 | related to AP2 11 | chr5:6689271-6690032 REVERSE LENGTH=253
comp28935_c0	598	508	5	AT2G47730.1	263	50	217	0.46	0.62	0	169	137	3e-40	--	| Symbols: ATGSTF8, ATGSTF5, GST6, GSTF8 | glutathione S-transferase phi 8 | chr2:19558213-19559266 FORWARD LENGTH=263
comp28935_c1	483	483	340	AT3G03190.1	214	162	209	0.5	0.7	0	48	58.2	8e-11	--	| Symbols: ATGSTF11, ATGSTF6, GSTF11 | glutathione S-transferase F11 | chr3:735071-735877 FORWARD LENGTH=214
comp28939_c0	1904	198	1169	AT4G12980.1	394	53	390	0.52	0.69	0.04	338	365	1e-121	--	| Symbols: | Auxin-responsive family protein | chr4:7589670-7591074 REVERSE LENGTH=394
comp28940_c0	687	492	169	AT3G25400.1	141	9	116	0.62	0.74	0	108	139	5e-42	--	| Symbols: | CONTAINS InterPro DOMAIN/s: NTP Pyrophosphohydrolase MazG-related, RS21-C6 (InterPro:IPR011394), EAR (InterPro:IPR009039), NTP pyrophosphohydrolase MazG, putative catalytic core (InterPro:IPR004518); Has 1123 Blast hits to 1121 proteins in 452 species: Archae - 22; Bacteria - 753; Metazoa - 81; Fungi - 3; Plants - 83; Viruses - 0; Other Eukaryotes - 181 (source: NCBI BLink). | chr3:9…
comp28946_c1	382	2	127	AT3G59540.1	69	28	69	0.92	0.97	0	42	84.3	1e-22	--	| Symbols: | Ribosomal L38e protein family | chr3:21995897-21996742 REVERSE LENGTH=69
comp28949_c0	2018	205	1734	AT1G24540.1	522	9	521	0.56	0.72	0.01	516	595	0	--	| Symbols: CYP86C1 | cytochrome P450, family 86, subfamily C, polypeptide 1 | chr1:8699751-8701319 FORWARD LENGTH=522
comp28950_c0	235	232	41	AT1G06840.1	953	601	665	0.58	0.8	0.01	65	77.4	2e-18	--	| Symbols: | Leucine-rich repeat protein kinase family protein | chr1:2097854-2103208 REVERSE LENGTH=953
comp28951_c0	660	109	333	AT4G28060.1	78	4	78	0.84	0.93	0	75	152	7e-48	--	| Symbols: | Cytochrome c oxidase, subunit Vib family protein | chr4:13944018-13945602 REVERSE LENGTH=78
comp28955_c0	743	102	242	AT2G38905.1	54	7	53	0.61	0.85	0	47	66.6	1e-14	--	| Symbols: | Low temperature and salt responsive protein family | chr2:16244218-16244472 REVERSE LENGTH=54
comp28956_c0	895	138	395	AT1G15780.1	1335	12	101	0.45	0.71	0.04	90	86.3	1e-18	--	| Symbols: | unknown protein; BEST Arabidopsis thaliana protein match is: unknown protein (TAIR:AT2G10440.1); Has 103701 Blast hits to 43153 proteins in 1828 species: Archae - 30; Bacteria - 7385; Metazoa - 38639; Fungi - 11531; Plants - 7727; Viruses - 307; Other Eukaryotes - 38082 (source: NCBI BLink). | chr1:5430446-5435921 REVERSE LENGTH=1335
comp28959_c0	491	75	323	AT3G22942.1	100	18	100	0.55	0.72	0	83	100	4e-28	--	| Symbols: AGG2 | G-protein gamma subunit 2 | chr3:8134475-8135667 FORWARD LENGTH=100
comp28963_c0	4084	3990	904	AT2G31660.1	1040	1	1032	0.72	0.84	0	1034	1512	0	--	| Symbols: SAD2, URM9 | ARM repeat superfamily protein | chr2:13464519-13471353 FORWARD LENGTH=1040
comp28966_c0	226	2	139	AT2G19130.1	828	741	786	0.58	0.71	0	46	62	6e-13	--	| Symbols: | S-locus lectin protein kinase family protein | chr2:8293789-8296275 FORWARD LENGTH=828
comp28968_c0	2587	297	2195	AT4G12650.1	652	19	652	0.78	0.86	0	634	1022	0	--	| Symbols: | Endomembrane protein 70 protein family | chr4:7468207-7470165 REVERSE LENGTH=652
comp28971_c0	1460	1397	513	AT1G78600.1	299	1	297	0.44	0.58	0.04	309	226	3e-70	--	| Symbols: LZF1, STH3, DBB3 | light-regulated zinc finger protein 1 | chr1:29567370-29568662 FORWARD LENGTH=299
comp28974_c0	872	861	301	AT4G15770.1	187	1	187	0.72	0.82	0	187	279	2e-95	--	| Symbols: | RNA binding | chr4:8978060-8978623 FORWARD LENGTH=187
comp28978_c0	344	2	232	AT1G30330.1	933	849	933	0.65	0.77	0.09	85	104	3e-27	--	| Symbols: ARF6 | auxin response factor 6 | chr1:10686125-10690036 REVERSE LENGTH=933
comp28979_c0	1086	109	774	AT4G00170.1	239	1	220	0.57	0.7	0	224	232	3e-75	--	| Symbols: | Plant VAMP (vesicle-associated membrane protein) family protein | chr4:70732-72085 REVERSE LENGTH=239
comp28989_c0	614	483	16	AT5G25840.1	173	4	172	0.51	0.67	0.1	175	172	1e-54	--	| Symbols: | Protein of unknown function (DUF1677) | chr5:9010909-9011430 REVERSE LENGTH=173
comp28990_c0	1058	168	497	AT2G23800.1	376	89	203	0.29	0.5	0.04	115	61.2	3e-10	--	| Symbols: GGPS2, GGPS5 | geranylgeranyl pyrophosphate synthase 2 | chr2:10131619-10132749 REVERSE LENGTH=376
comp28999_c0	1272	205	720	AT5G25360.2	169	1	169	0.59	0.69	0	172	209	2e-66	--	| Symbols: | unknown protein; FUNCTIONS IN: molecular_function unknown; INVOLVED IN: biological_process unknown; LOCATED IN: cellular_component unknown; EXPRESSED IN: 23 plant structures; EXPRESSED DURING: 15 growth stages; BEST Arabidopsis thaliana protein match is: unknown protein (TAIR:AT4G32342.1). | chr5:8799934-8802333 REVERSE LENGTH=169
comp29000_c0	1128	278	808	AT1G10200.1	190	3	180	0.84	0.89	0	178	329	1e-114	--	| Symbols: WLIM1 | GATA type zinc finger transcription factor family protein | chr1:3346677-3347763 REVERSE LENGTH=190
comp29003_c1	563	488	84	AT2G41475.1	179	29	158	0.57	0.68	0	135	155	3e-48	--	| Symbols: | Embryo-specific protein 3, (ATS3) | chr2:17295259-17296329 REVERSE LENGTH=179
comp29005_c0	911	675	1	AT1G26850.3	506	1	228	0.72	0.83	0.01	228	355	1e-120	--	| Symbols: | S-adenosyl-L-methionine-dependent methyltransferases superfamily protein | chr1:9301357-9303432 REVERSE LENGTH=506
comp29005_c1	250	249	1	AT1G26850.3	506	223	305	0.91	0.96	0	83	164	2e-50	--	| Symbols: | S-adenosyl-L-methionine-dependent methyltransferases superfamily protein | chr1:9301357-9303432 REVERSE LENGTH=506
comp29011_c0	643	84	497	AT5G54855.1	146	7	146	0.66	0.76	0.01	140	198	3e-65	--	| Symbols: | Pollen Ole e 1 allergen and extensin family protein | chr5:22282902-22284251 FORWARD LENGTH=146
comp29012_c0	1277	739	221	AT2G21940.3	276	88	260	0.67	0.82	0	173	238	6e-76	--	| Symbols: SK1, ATSK1 | shikimate kinase 1 | chr2:9351106-9352622 FORWARD LENGTH=276
comp29013_c0	1059	160	723	AT3G47810.3	190	1	188	0.87	0.92	0	188	347	1e-121	--	| Symbols: MAG1 | Calcineurin-like metallo-phosphoesterase superfamily protein | chr3:17637256-17639017 REVERSE LENGTH=190
comp29014_c0	789	3	545	AT3G47110.1	1025	848	1019	0.45	0.6	0	182	154	3e-42	--	| Symbols: | Leucine-rich repeat protein kinase family protein | chr3:17347103-17350296 REVERSE LENGTH=1025
comp29016_c0	812	702	307	AT1G36980.1	135	6	135	0.78	0.88	0	132	230	3e-77	--	| Symbols: | unknown protein; CONTAINS InterPro DOMAIN/s: Uncharacterised protein family UPF0220 (InterPro:IPR007919); Has 424 Blast hits to 424 proteins in 159 species: Archae - 0; Bacteria - 0; Metazoa - 228; Fungi - 120; Plants - 62; Viruses - 0; Other Eukaryotes - 14 (source: NCBI BLink). | chr1:14025084-14026727 FORWARD LENGTH=135
comp29021_c0	680	599	384	AT4G30010.1	90	1	72	0.54	0.7	0	72	85.5	1e-21	--	| Symbols: | unknown protein; FUNCTIONS IN: molecular_function unknown; INVOLVED IN: biological_process unknown; LOCATED IN: mitochondrion, plastid; EXPRESSED IN: 26 plant structures; EXPRESSED DURING: 15 growth stages; Has 39 Blast hits to 39 proteins in 18 species: Archae - 0; Bacteria - 0; Metazoa - 0; Fungi - 0; Plants - 39; Viruses - 0; Other Eukaryotes - 0 (source: NCBI BLink). | chr4:14672…
comp29022_c0	1373	120	863	AT3G12760.1	250	1	249	0.76	0.87	0	249	405	1e-141	--	| Symbols: | CONTAINS InterPro DOMAIN/s: Defective-in-cullin neddylation protein (InterPro:IPR014764), Protein of unknown function DUF298 (InterPro:IPR005176), UBA-like (InterPro:IPR009060); BEST Arabidopsis thaliana protein match is: Domain of unknown function (DUF298) (TAIR:AT1G15860.2); Has 857 Blast hits to 855 proteins in 202 species: Archae - 0; Bacteria - 0; Metazoa - 482; Fungi - 154; Pla…
comp29032_c0	1837	191	1447	AT5G36160.1	420	3	417	0.56	0.76	0	419	508	1e-177	--	| Symbols: | Tyrosine transaminase family protein | chr5:14233261-14235129 REVERSE LENGTH=420
comp29038_c0	421	367	110	AT1G21650.2	1058	854	935	0.33	0.52	0	86	45.4	3e-06	--	| Symbols: SECA2 | Preprotein translocase SecA family protein | chr1:7592891-7600590 REVERSE LENGTH=1058
comp29039_c0	1764	95	1183	AT3G52940.1	369	7	369	0.62	0.74	0	363	486	1e-169	--	| Symbols: FK, HYD2, ELL1 | Ergosterol biosynthesis ERG4/ERG24 family | chr3:19630369-19633112 REVERSE LENGTH=369
comp29041_c0	482	2	121	AT5G59370.2	377	338	377	0.97	1	0	40	85.9	3e-20	--	| Symbols: ACT4 | actin 4 | chr5:23950109-23951586 FORWARD LENGTH=377
comp29044_c0	1009	85	858	AT3G10850.1	258	1	258	0.7	0.84	0	258	404	1e-142	--	| Symbols: GLX2-2, GLY2 | Metallo-hydrolase/oxidoreductase superfamily protein | chr3:3397756-3399522 REVERSE LENGTH=258
comp29047_c0	1745	1402	500	AT4G36810.1	371	72	370	0.65	0.77	0	302	372	1e-125	--	| Symbols: GGPS1 | geranylgeranyl pyrophosphate synthase 1 | chr4:17343513-17344628 FORWARD LENGTH=371
comp29048_c0	1309	87	1097	AT1G56600.1	335	1	335	0.75	0.85	0	339	539	0	--	| Symbols: AtGolS2, GolS2 | galactinol synthase 2 | chr1:21207620-21209291 FORWARD LENGTH=335
comp29049_c0	589	480	295	AT5G56670.1	62	1	62	0.82	0.85	0	62	102	5e-29	--	| Symbols: | Ribosomal protein S30 family protein | chr5:22935413-22935981 REVERSE LENGTH=62
comp29058_c0	1663	97	1263	AT1G08200.1	389	7	389	0.85	0.89	0	389	682	0	--	| Symbols: AXS2 | UDP-D-apiose/UDP-D-xylose synthase 2 | chr1:2574259-2576609 REVERSE LENGTH=389
comp29059_c0	948	141	419	AT5G03740.1	294	190	283	0.43	0.55	0.05	98	72	3e-14	--	| Symbols: HD2C, HDT3 | histone deacetylase 2C | chr5:981994-983961 FORWARD LENGTH=294
comp29059_c1	653	521	189	AT5G03740.1	294	1	111	0.49	0.67	0	112	106	1e-27	--	| Symbols: HD2C, HDT3 | histone deacetylase 2C | chr5:981994-983961 FORWARD LENGTH=294
comp29062_c0	979	856	266	AT5G58710.1	204	8	204	0.76	0.86	0	197	311	1e-107	--	| Symbols: ROC7 | rotamase CYP 7 | chr5:23717840-23719495 FORWARD LENGTH=204
comp29063_c0	239	238	53	AT4G20780.1	191	130	191	0.64	0.75	0	62	80.1	2e-20	--	| Symbols: CML42 | calmodulin like 42 | chr4:11133309-11133884 REVERSE LENGTH=191
comp29066_c0	776	688	503	AT5G35110.1	112	1	67	0.46	0.61	0.07	67	61.2	5e-12	--	| Symbols: | unknown protein; BEST Arabidopsis thaliana protein match is: unknown protein (TAIR:AT2G46490.1); Has 1807 Blast hits to 1807 proteins in 277 species: Archae - 0; Bacteria - 0; Metazoa - 736; Fungi - 347; Plants - 385; Viruses - 0; Other Eukaryotes - 339 (source: NCBI BLink). | chr5:13363937-13364275 REVERSE LENGTH=112
comp29067_c0	2234	321	1727	AT1G72710.1	465	1	465	0.73	0.81	0	469	681	0	--	| Symbols: CKL2 | casein kinase 1-like protein 2 | chr1:27372553-27376178 FORWARD LENGTH=465
comp29068_c0	303	3	269	AT2G45030.1	754	570	654	0.73	0.79	0	89	124	2e-34	--	| Symbols: | Translation elongation factor EFG/EF2 protein | chr2:18572411-18576756 FORWARD LENGTH=754
comp29070_c0	1307	268	1032	AT3G15000.1	395	57	338	0.54	0.6	0.09	282	273	4e-88	--	| Symbols: | cobalt ion binding | chr3:5050321-5052121 FORWARD LENGTH=395
comp29072_c0	640	143	388	AT5G59970.1	103	22	103	1	1	0	82	162	1e-51	--	| Symbols: | Histone superfamily protein | chr5:24146352-24146663 REVERSE LENGTH=103
comp29076_c0	1142	596	186	AT1G76650.3	177	40	176	0.55	0.73	0	137	157	9e-47	--	| Symbols: CML38 | calmodulin-like 38 | chr1:28766909-28767442 REVERSE LENGTH=177
comp29077_c0	1557	1450	1049	AT1G79850.1	149	15	147	0.61	0.7	0	134	146	9e-42	--	| Symbols: RPS17, CS17, PRPS17 | ribosomal protein S17 | chr1:30041473-30041922 REVERSE LENGTH=149
comp29079_c0	857	767	420	AT4G31720.1	134	1	134	0.65	0.75	0.14	135	173	1e-54	--	| Symbols: TAFII15, TAF10, STG1 | TBP-associated factor II 15 | chr4:15354223-15355704 REVERSE LENGTH=134
comp29081_c0	777	463	383	AT1G51400.1	106	78	104	0.77	0.85	0	27	50.4	4e-08	--	| Symbols: | Photosystem II 5 kD protein | chr1:19052172-19052492 REVERSE LENGTH=106
comp29084_c0	1282	413	997	AT1G19180.1	253	19	251	0.35	0.48	0.19	242	112	2e-28	--	| Symbols: JAZ1, TIFY10A | jasmonate-zim-domain protein 1 | chr1:6622312-6623271 FORWARD LENGTH=253
comp29085_c0	762	708	409	AT3G02790.1	105	1	101	0.72	0.85	0	101	152	4e-47	--	| Symbols: | zinc finger (C2H2 type) family protein | chr3:604926-605243 FORWARD LENGTH=105
comp29086_c0	2284	812	1924	AT5G06260.1	424	50	423	0.62	0.77	0	374	480	1e-164	--	| Symbols: | TLD-domain containing nucleolar protein | chr5:1902755-1904835 REVERSE LENGTH=424
comp29087_c0	1080	156	716	AT4G09650.1	234	44	230	0.62	0.77	0	187	225	2e-72	--	| Symbols: ATPD | ATP synthase delta-subunit gene | chr4:6100799-6101503 FORWARD LENGTH=234
comp29089_c0	1183	188	589	AT2G36060.1	145	12	145	0.88	0.91	0	134	258	4e-86	--	| Symbols: MMZ3, UEV1C | MMS ZWEI homologue 3 | chr2:15143012-15143998 REVERSE LENGTH=145
comp29091_c0	1337	904	656	AT5G60680.1	163	80	163	0.42	0.51	0.08	91	66.6	7e-13	--	| Symbols: | Protein of unknown function, DUF584 | chr5:24386247-24386738 FORWARD LENGTH=163
comp29094_c0	283	177	1	AT4G01850.2	393	1	59	0.96	0.98	0	59	121	2e-34	--	| Symbols: SAM-2, MAT2, SAM2, AtSAM2 | S-adenosylmethionine synthetase 2 | chr4:796298-797479 REVERSE LENGTH=393
comp29095_c0	1714	1311	1057	AT3G51880.4	161	46	130	0.67	0.83	0	85	126	8e-34	--	| Symbols: HMGB1 | high mobility group B1 | chr3:19247241-19248491 REVERSE LENGTH=161
comp29097_c0	881	857	372	AT1G65980.1	162	1	162	0.79	0.87	0	162	271	9e-93	--	| Symbols: TPX1 | thioredoxin-dependent peroxidase 1 | chr1:24559524-24560753 REVERSE LENGTH=162
comp29101_c0	816	170	409	AT2G10940.2	291	211	289	0.56	0.71	0	80	99	3e-24	--	| Symbols: | Bifunctional inhibitor/lipid-transfer protein/seed storage 2S albumin superfamily protein | chr2:4311160-4312035 REVERSE LENGTH=291
comp29105_c0	675	213	500	AT3G47650.1	136	44	136	0.6	0.78	0	96	135	1e-40	--	| Symbols: | DnaJ/Hsp40 cysteine-rich domain superfamily protein | chr3:17569576-17570262 FORWARD LENGTH=136
comp29106_c0	765	592	269	AT3G05560.3	124	18	124	0.71	0.83	0	108	155	6e-48	--	| Symbols: | Ribosomal L22e protein family | chr3:1614641-1615204 FORWARD LENGTH=124
comp29107_c0	440	267	440	AT5G59370.2	377	1	58	0.98	0.98	0	58	120	2e-33	--	| Symbols: ACT4 | actin 4 | chr5:23950109-23951586 FORWARD LENGTH=377
comp29109_c0	1877	1549	488	AT5G25400.1	349	1	348	0.7	0.78	0	355	478	1e-166	--	| Symbols: | Nucleotide-sugar transporter family protein | chr5:8823283-8824332 FORWARD LENGTH=349
comp29111_c0	584	414	205	AT4G39250.1	100	7	77	0.63	0.8	0.01	71	102	1e-28	--	| Symbols: ATRL1, RSM2, RL1 | RAD-like 1 | chr4:18271457-18271857 REVERSE LENGTH=100
comp29112_c0	1391	107	1066	AT3G18130.1	326	1	325	0.73	0.85	0.03	332	509	0	--	| Symbols: RACK1C_AT | receptor for activated C kinase 1C | chr3:6211109-6212371 REVERSE LENGTH=326
comp29113_c0	570	570	289	AT5G03300.1	345	251	344	0.84	0.96	0	94	170	5e-52	--	| Symbols: ADK2 | adenosine kinase 2 | chr5:796573-798997 FORWARD LENGTH=345
comp29113_c1	889	133	888	AT5G03300.1	345	7	258	0.84	0.95	0	252	450	1e-160	--	| Symbols: ADK2 | adenosine kinase 2 | chr5:796573-798997 FORWARD LENGTH=345
comp29117_c0	391	2	391	AT3G43810.1	149	10	139	0.99	1	0	130	260	3e-91	--	| Symbols: CAM7 | calmodulin 7 | chr3:15664619-15666355 REVERSE LENGTH=149
comp29119_c0	612	495	217	AT5G59320.1	115	24	115	0.38	0.52	0.01	94	67.8	9e-15	--	| Symbols: LTP3 | lipid transfer protein 3 | chr5:23929051-23929492 FORWARD LENGTH=115
comp29120_c0	1288	823	374	AT5G42050.1	349	199	348	0.83	0.91	0	150	264	3e-85	--	| Symbols: | DCD (Development and Cell Death) domain protein | chr5:16815630-16816932 FORWARD LENGTH=349
comp29124_c1	3177	120	2666	AT1G23870.1	867	1	867	0.55	0.69	0.02	874	969	0	--	| Symbols: ATTPS9, TPS9 | trehalose-phosphatase/synthase 9 | chr1:8432695-8435506 FORWARD LENGTH=867
comp29126_c0	693	587	372	AT3G10860.1	72	1	72	0.75	0.87	0	72	118	2e-34	--	| Symbols: | Cytochrome b-c1 complex, subunit 8 protein | chr3:3399815-3400514 FORWARD LENGTH=72
comp29128_c0	373	240	1	AT3G10610.1	140	1	80	0.93	1	0	80	152	1e-48	--	| Symbols: | Ribosomal S17 family protein | chr3:3319459-3319881 FORWARD LENGTH=140
comp29128_c1	523	521	369	AT5G04800.4	141	82	136	0.67	0.7	0.07	55	67.4	1e-14	--	| Symbols: | Ribosomal S17 family protein | chr5:1389217-1389642 FORWARD LENGTH=141
comp29129_c0	648	341	646	AT3G59940.1	418	15	133	0.36	0.51	0.14	119	75.9	5e-16	--	| Symbols: | Galactose oxidase/kelch repeat superfamily protein | chr3:22143009-22144265 FORWARD LENGTH=418
comp29132_c0	535	341	9	AT1G79930.2	789	591	700	0.49	0.68	0	111	114	8e-30	--	| Symbols: HSP91 | heat shock protein 91 | chr1:30063924-30067067 REVERSE LENGTH=789
comp29134_c0	328	222	1	AT1G54690.1	142	10	83	0.75	0.77	0	74	105	2e-30	--	| Symbols: HTA3, H2AXB, G-H2AX, GAMMA-H2AX | gamma histone variant H2AX | chr1:20414607-20415206 REVERSE LENGTH=142
comp29134_c1	390	1	198	AT1G54690.1	142	77	142	0.87	0.93	0	66	117	7e-35	--	| Symbols: HTA3, H2AXB, G-H2AX, GAMMA-H2AX | gamma histone variant H2AX | chr1:20414607-20415206 REVERSE LENGTH=142
comp29135_c0	2077	25	975	AT1G73250.1	323	4	320	0.73	0.85	0	317	483	1e-167	--	| Symbols: ATFX, GER1 | GDP-4-keto-6-deoxymannose-3,5-epimerase-4-reductase 1 | chr1:27545213-27546360 REVERSE LENGTH=323
comp29139_c0	892	141	254	AT3G56500.1	110	41	82	0.47	0.64	0.09	42	44.7	6e-06	--	| Symbols: | serine-rich protein-related | chr3:20943638-20943970 FORWARD LENGTH=110
comp29140_c0	1663	222	1187	AT4G12730.1	403	22	336	0.5	0.63	0	322	298	6e-96	--	| Symbols: FLA2 | FASCICLIN-like arabinogalactan 2 | chr4:7491598-7492809 REVERSE LENGTH=403
comp29141_c0	1081	398	751	AT1G70780.1	140	17	140	0.52	0.68	0.05	125	117	5e-32	--	| Symbols: | unknown protein; FUNCTIONS IN: molecular_function unknown; INVOLVED IN: biological_process unknown; LOCATED IN: mitochondrion; EXPRESSED IN: sperm cell, male gametophyte, pollen tube; EXPRESSED DURING: L mature pollen stage, M germinated pollen stage; BEST Arabidopsis thaliana protein match is: unknown protein (TAIR:AT1G23150.1); Has 143 Blast hits to 143 proteins in 17 species: Arch…
comp29144_c0	1090	183	845	AT2G35980.1	227	7	226	0.32	0.45	0.01	224	102	2e-25	--	| Symbols: YLS9, NHL10, ATNHL10 | Late embryogenesis abundant (LEA) hydroxyproline-rich glycoprotein family | chr2:15110635-15111318 FORWARD LENGTH=227
comp29147_c0	863	182	553	AT3G07760.2	125	1	124	0.87	0.93	0	124	231	1e-77	--	| Symbols: | Sterile alpha motif (SAM) domain-containing protein | chr3:2476723-2477947 FORWARD LENGTH=125
comp29151_c0	2649	2184	460	AT2G39940.1	592	18	591	0.6	0.73	0	576	680	0	--	| Symbols: COI1 | RNI-like superfamily protein | chr2:16672848-16675486 REVERSE LENGTH=592
comp29155_c0	1406	104	1249	AT5G54190.1	405	17	405	0.77	0.88	0.01	389	607	0	--	| Symbols: PORA | protochlorophyllide oxidoreductase A | chr5:21991183-21992773 REVERSE LENGTH=405
comp29156_c0	621	21	353	AT1G19850.1	902	785	895	0.69	0.82	0	111	165	5e-47	--	| Symbols: MP, ARF5, IAA24 | Transcriptional factor B3 family protein / auxin-responsive factor AUX/IAA-related | chr1:6887353-6891182 FORWARD LENGTH=902
comp29161_c0	1558	123	1214	AT1G08370.1	367	1	364	0.46	0.57	0.02	374	292	1e-94	--	| Symbols: DCP1, ATDCP1 | decapping 1 | chr1:2638355-2640367 FORWARD LENGTH=367
comp29162_c0	3161	149	1222	AT3G07360.1	460	97	458	0.54	0.74	0.01	364	377	1e-120	--	| Symbols: PUB9, ATPUB9 | plant U-box 9 | chr3:2354884-2356613 FORWARD LENGTH=460
comp29167_c0	1478	1363	329	AT4G17260.1	353	8	352	0.72	0.87	0	346	504	1e-178	--	| Symbols: | Lactate/malate dehydrogenase family protein | chr4:9674057-9675309 FORWARD LENGTH=353
comp29168_c0	1219	193	942	AT3G22110.1	250	1	250	0.84	0.9	0	250	420	1e-148	--	| Symbols: PAC1 | 20S proteasome alpha subunit C1 | chr3:7792819-7793571 REVERSE LENGTH=250
comp29169_c0	1021	717	301	AT3G63540.1	143	3	141	0.71	0.81	0	139	204	5e-66	--	| Symbols: | Mog1/PsbP/DUF1795-like photosystem II reaction center PsbP family protein | chr3:23459372-23459803 REVERSE LENGTH=143
comp29170_c0	326	2	115	AT1G07930.2	372	320	357	0.94	1	0	38	76.6	1e-17	--	| Symbols: | GTP binding Elongation factor Tu family protein | chr1:2459014-2460458 FORWARD LENGTH=372
comp29171_c0	408	408	73	AT5G65790.1	374	57	178	0.61	0.69	0.11	126	137	4e-40	--	| Symbols: ATMYB68, MYB68 | myb domain protein 68 | chr5:26323035-26324385 FORWARD LENGTH=374
comp29172_c0	1416	939	397	AT5G24800.1	277	119	277	0.47	0.59	0.02	185	138	2e-37	--	| Symbols: ATBZIP9, BZO2H2, BZIP9 | basic leucine zipper 9 | chr5:8515259-8516541 FORWARD LENGTH=277
comp29175_c0	451	276	1	AT3G48890.1	233	4	96	0.53	0.63	0.01	93	94	3e-24	--	| Symbols: ATMP2, ATMAPR3, MSBP2, MAPR3 | membrane-associated progesterone binding protein 3 | chr3:18129669-18131353 FORWARD LENGTH=233
comp29175_c1	273	272	9	AT3G48890.1	233	90	177	0.86	0.9	0	88	154	1e-48	--	| Symbols: ATMP2, ATMAPR3, MSBP2, MAPR3 | membrane-associated progesterone binding protein 3 | chr3:18129669-18131353 FORWARD LENGTH=233
comp29178_c0	2256	119	1438	AT5G13700.1	472	5	426	0.47	0.65	0.01	448	427	1e-142	--	| Symbols: ATPAO1, APAO, PAO1 | polyamine oxidase 1 | chr5:4420222-4422974 REVERSE LENGTH=472
comp29180_c0	939	792	214	AT3G51730.1	213	13	205	0.38	0.56	0	193	159	8e-48	--	| Symbols: | saposin B domain-containing protein | chr3:19186970-19188436 FORWARD LENGTH=213
comp29181_c0	1749	166	405	AT4G15800.1	116	33	115	0.73	0.8	0.03	83	128	5e-35	--	| Symbols: RALFL33 | ralf-like 33 | chr4:8984915-8985265 FORWARD LENGTH=116
comp29183_c0	474	324	1	AT1G70600.1	146	1	106	0.79	0.87	0	108	189	2e-62	--	| Symbols: | Ribosomal protein L18e/L15 superfamily protein | chr1:26621168-26621608 REVERSE LENGTH=146
comp29183_c1	535	1	138	AT1G23290.1	146	101	146	0.82	0.89	0	46	76.3	6e-18	--	| Symbols: RPL27A, RPL27AB | Ribosomal protein L18e/L15 superfamily protein | chr1:8263007-8263447 FORWARD LENGTH=146
comp29186_c0	1156	1154	480	AT1G48630.1	326	89	325	0.77	0.88	0.05	237	389	1e-135	--	| Symbols: RACK1B_AT | receptor for activated C kinase 1B | chr1:17981977-17983268 REVERSE LENGTH=326
comp29187_c0	1823	111	1520	AT5G63570.1	474	8	474	0.75	0.85	0	472	731	0	--	| Symbols: GSA1 | glutamate-1-semialdehyde-2,1-aminomutase | chr5:25451957-25453620 FORWARD LENGTH=474
comp29188_c0	1818	926	1561	AT2G33620.4	351	138	351	0.54	0.64	0.03	220	204	4e-60	--	| Symbols: | AT hook motif DNA-binding family protein | chr2:14234749-14236563 FORWARD LENGTH=351
comp29189_c0	2170	438	1871	AT4G24530.1	519	39	517	0.74	0.84	0	481	734	0	--	| Symbols: | O-fucosyltransferase family protein | chr4:12667424-12669713 REVERSE LENGTH=519
comp29191_c0	1350	1018	53	AT2G17120.1	350	32	350	0.34	0.46	0.01	328	177	2e-51	--	| Symbols: LYM2 | lysm domain GPI-anchored protein 2 precursor | chr2:7459156-7460648 FORWARD LENGTH=350
comp29194_c0	609	580	302	AT1G54120.1	124	10	106	0.3	0.5	0.07	101	46.6	8e-07	--	| Symbols: | unknown protein; BEST Arabidopsis thaliana protein match is: unknown protein (TAIR:AT3G14060.1); Has 23 Blast hits to 23 proteins in 7 species: Archae - 0; Bacteria - 0; Metazoa - 0; Fungi - 0; Plants - 23; Viruses - 0; Other Eukaryotes - 0 (source: NCBI BLink). | chr1:20207078-20207452 FORWARD LENGTH=124
comp29196_c0	905	759	364	AT3G08710.2	140	1	132	0.66	0.84	0	132	196	4e-63	--	| Symbols: ATH9, TRX H9, TH9 | thioredoxin H-type 9 | chr3:2645590-2646304 FORWARD LENGTH=140
comp29197_c0	1093	1049	141	AT1G54820.1	458	119	433	0.6	0.69	0.04	318	352	1e-119	--	| Symbols: | Protein kinase superfamily protein | chr1:20447370-20450761 FORWARD LENGTH=458
comp29199_c0	1569	211	1011	AT2G02180.1	303	35	302	0.75	0.82	0	268	408	1e-141	--	| Symbols: TOM3 | tobamovirus multiplication protein 3 | chr2:560976-562961 FORWARD LENGTH=303
comp29201_c0	226	84	1	AT1G06620.1	365	6	33	0.67	0.85	0	28	44.3	1e-06	--	| Symbols: | 2-oxoglutarate (2OG) and Fe(II)-dependent oxygenase superfamily protein | chr1:2025618-2027094 FORWARD LENGTH=365
comp29204_c0	876	752	288	AT5G18100.1	164	8	157	0.71	0.83	0	155	229	6e-76	--	| Symbols: CSD3 | copper/zinc superoxide dismutase 3 | chr5:5987221-5988706 FORWARD LENGTH=164
comp29206_c0	271	154	270	AT3G45040.1	569	326	365	0.57	0.7	0.02	40	44.3	2e-06	--	| Symbols: | phosphatidate cytidylyltransferase family protein | chr3:16472801-16475702 REVERSE LENGTH=569
comp29209_c0	1227	847	614	AT1G62790.2	149	25	101	0.44	0.58	0	78	68.6	9e-14	--	| Symbols: | Bifunctional inhibitor/lipid-transfer protein/seed storage 2S albumin superfamily protein | chr1:23252369-23253481 FORWARD LENGTH=149
comp29211_c0	1006	121	744	AT2G44610.1	208	1	208	0.92	0.97	0	208	378	1e-133	--	| Symbols: RAB6, ATRABH1B, ATRAB6A, RAB6A | Ras-related small GTP-binding family protein | chr2:18411778-18413883 REVERSE LENGTH=208
comp29216_c0	1752	28	1497	AT4G35230.1	512	1	508	0.75	0.85	0.03	508	788	0	--	| Symbols: BSK1 | BR-signaling kinase 1 | chr4:16755325-16758041 REVERSE LENGTH=512
comp29218_c0	2090	1778	339	AT5G05740.3	524	55	514	0.58	0.73	0	484	550	0	--	| Symbols: EGY2 | ethylene-dependent gravitropism-deficient and yellow-green-like 2 | chr5:1724023-1726859 REVERSE LENGTH=524
comp29219_c0	474	387	22	AT3G57990.1	367	1	122	0.32	0.44	0.02	125	47.8	7e-07	--	| Symbols: | unknown protein; Has 1497 Blast hits to 1323 proteins in 52 species: Archae - 0; Bacteria - 4; Metazoa - 23; Fungi - 34; Plants - 61; Viruses - 0; Other Eukaryotes - 1375 (source: NCBI BLink). | chr3:21470244-21471347 REVERSE LENGTH=367
comp29219_c1	825	814	440	AT3G57990.1	367	155	287	0.3	0.44	0.06	133	58.9	8e-10	--	| Symbols: | unknown protein; Has 1497 Blast hits to 1323 proteins in 52 species: Archae - 0; Bacteria - 4; Metazoa - 23; Fungi - 34; Plants - 61; Viruses - 0; Other Eukaryotes - 1375 (source: NCBI BLink). | chr3:21470244-21471347 REVERSE LENGTH=367
comp29221_c0	405	405	1	AT4G21380.1	850	132	268	0.38	0.61	0.01	137	112	8e-30	--	| Symbols: ARK3, RK3 | receptor kinase 3 | chr4:11389219-11393090 REVERSE LENGTH=850
comp29236_c0	642	568	203	AT2G39390.1	123	1	122	0.79	0.82	0	122	175	1e-56	--	| Symbols: | Ribosomal L29 family protein | chr2:16450803-16451762 REVERSE LENGTH=123
comp29238_c0	779	635	204	AT1G19715.2	571	419	552	0.39	0.51	0.04	151	85.9	7e-19	--	| Symbols: | Mannose-binding lectin superfamily protein | chr1:6816934-6819244 REVERSE LENGTH=571
comp29242_c0	2005	1646	294	AT2G30630.1	531	71	520	0.62	0.77	0	453	569	0	--	| Symbols: | P-loop containing nucleoside triphosphate hydrolases superfamily protein | chr2:13046883-13049106 REVERSE LENGTH=531
comp29243_c0	437	435	1	AT5G21080.1	1025	342	486	0.51	0.75	0	145	159	8e-46	--	| Symbols: | Uncharacterized protein | chr5:7158035-7162906 REVERSE LENGTH=1025
comp29244_c0	725	96	362	AT1G72390.1	1325	1228	1323	0.47	0.55	0.11	100	60.5	2e-10	--	| Symbols: | CONTAINS InterPro DOMAIN/s: Spt20 family (InterPro:IPR021950); Has 8778 Blast hits to 7244 proteins in 477 species: Archae - 6; Bacteria - 326; Metazoa - 4198; Fungi - 1506; Plants - 923; Viruses - 22; Other Eukaryotes - 1797 (source: NCBI BLink). | chr1:27245455-27251218 FORWARD LENGTH=1325
comp29252_c0	777	34	777	AT3G14940.1	968	4	252	0.87	0.93	0	249	428	1e-144	--	| Symbols: ATPPC3, PPC3 | phosphoenolpyruvate carboxylase 3 | chr3:5025584-5029476 FORWARD LENGTH=968
comp29254_c1	332	211	2	AT2G24590.1	196	1	70	0.84	0.94	0	70	129	3e-39	--	| Symbols: RSZ22a, At-RSZ22a | RNA recognition motif and CCHC-type zinc finger domains containing protein | chr2:10449837-10450860 FORWARD LENGTH=196
comp29265_c0	810	316	810	AT4G14350.3	548	1	167	0.68	0.82	0.01	167	222	8e-69	--	| Symbols: | AGC (cAMP-dependent, cGMP-dependent and protein kinase C) kinase family protein | chr4:8256353-8259934 REVERSE LENGTH=548
comp29267_c0	316	1	312	AT4G37340.1	500	285	390	0.5	0.7	0.01	106	111	4e-30	--	| Symbols: CYP81D3 | cytochrome P450, family 81, subfamily D, polypeptide 3 | chr4:17564953-17566706 REVERSE LENGTH=500
comp29267_c1	214	213	49	AT3G25180.1	515	399	456	0.56	0.72	0.05	58	77.4	2e-18	--	| Symbols: CYP82G1 | cytochrome P450, family 82, subfamily G, polypeptide 1 | chr3:9167443-9169270 REVERSE LENGTH=515
comp29268_c0	1555	103	1332	AT1G61870.1	408	2	406	0.29	0.49	0.02	419	165	1e-45	--	| Symbols: PPR336 | pentatricopeptide repeat 336 | chr1:22865326-22866552 REVERSE LENGTH=408
comp29271_c0	1289	258	1286	AT1G47056.1	518	27	371	0.61	0.73	0	345	417	1e-142	--	| Symbols: VFB1 | VIER F-box proteine 1 | chr1:17276103-17277659 REVERSE LENGTH=518
comp29271_c1	783	782	462	AT4G07400.1	554	399	504	0.48	0.61	0	107	104	2e-25	--	| Symbols: VFB3 | VIER F-box proteine 3 | chr4:4197847-4199511 REVERSE LENGTH=554
comp29272_c0	2978	2801	510	AT5G49890.1	779	11	775	0.6	0.7	0	767	881	0	--	| Symbols: CLC-C, ATCLC-C | chloride channel C | chr5:20288489-20292143 REVERSE LENGTH=779
comp29273_c0	893	253	735	AT3G05975.1	189	30	189	0.34	0.6	0	161	114	8e-31	--	| Symbols: | Late embryogenesis abundant (LEA) hydroxyproline-rich glycoprotein family | chr3:1792145-1792714 REVERSE LENGTH=189
comp29276_c0	2050	1459	590	AT5G27740.1	354	2	293	0.35	0.6	0.01	295	193	1e-55	--	| Symbols: EMB161, EMB2775, EMB251, RFC3 | ATPase family associated with various cellular activities (AAA) | chr5:9823831-9826869 FORWARD LENGTH=354
comp29277_c0	3190	225	1337	AT5G54800.1	388	14	387	0.65	0.73	0.01	376	477	1e-159	--	| Symbols: GPT1, ATGPT1 | glucose 6-phosphate/phosphate translocator 1 | chr5:22261408-22263562 FORWARD LENGTH=388
comp29279_c0	1137	306	902	AT1G17200.1	204	1	202	0.51	0.64	0.01	202	199	1e-62	--	| Symbols: | Uncharacterised protein family (UPF0497) | chr1:5878493-5879871 FORWARD LENGTH=204
comp29282_c0	2062	1819	413	AT5G12200.1	531	43	512	0.79	0.91	0	470	780	0	--	| Symbols: PYD2 | pyrimidine 2 | chr5:3941700-3944727 REVERSE LENGTH=531
comp29284_c0	1490	280	1065	AT5G53400.1	304	30	302	0.56	0.68	0.04	273	302	1e-99	--	| Symbols: BOB1 | HSP20-like chaperones superfamily protein | chr5:21661588-21663383 FORWARD LENGTH=304
comp29285_c0	1120	2	862	AT5G53130.1	716	428	716	0.75	0.84	0	289	435	1e-148	--	| Symbols: CNGC1, ATCNGC1 | cyclic nucleotide gated channel 1 | chr5:21537830-21540490 REVERSE LENGTH=716
comp29290_c0	1195	1193	237	AT2G41740.1	976	659	976	0.42	0.54	0.03	329	213	3e-61	--	| Symbols: VLN2, ATVLN2 | villin 2 | chr2:17410962-17416878 REVERSE LENGTH=976
comp29291_c0	737	2	736	AT5G52640.1	705	61	307	0.78	0.8	0	247	377	1e-127	--	| Symbols: HSP81-1, ATHS83, HSP81.1, HSP83, ATHSP90.1, AtHsp90-1, HSP90.1 | heat shock protein 90.1 | chr5:21352542-21355147 FORWARD LENGTH=705
comp29291_c1	856	2	856	AT5G52640.1	705	309	594	0.85	0.9	0	286	486	1e-169	--	| Symbols: HSP81-1, ATHS83, HSP81.1, HSP83, ATHSP90.1, AtHsp90-1, HSP90.1 | heat shock protein 90.1 | chr5:21352542-21355147 FORWARD LENGTH=705
comp29291_c2	659	2	310	AT5G52640.1	705	589	691	0.71	0.74	0	103	142	7e-39	--	| Symbols: HSP81-1, ATHS83, HSP81.1, HSP83, ATHSP90.1, AtHsp90-1, HSP90.1 | heat shock protein 90.1 | chr5:21352542-21355147 FORWARD LENGTH=705
comp29292_c0	564	563	438	AT5G49710.1	234	193	234	0.71	0.83	0	42	67.8	6e-14	--	| Symbols: | unknown protein; BEST Arabidopsis thaliana protein match is: unknown protein (TAIR:AT4G24590.1); Has 35333 Blast hits to 34131 proteins in 2444 species: Archae - 798; Bacteria - 22429; Metazoa - 974; Fungi - 991; Plants - 531; Viruses - 0; Other Eukaryotes - 9610 (source: NCBI BLink). | chr5:20195561-20197188 FORWARD LENGTH=234
comp29301_c0	987	2	679	AT2G43790.1	395	169	394	0.87	0.94	0	226	412	1e-144	--	| Symbols: ATMPK6, MPK6, MAPK6, ATMAPK6 | MAP kinase 6 | chr2:18138477-18140693 FORWARD LENGTH=395
comp29306_c0	438	117	437	AT5G59370.2	377	1	107	0.99	0.99	0	107	226	2e-74	--	| Symbols: ACT4 | actin 4 | chr5:23950109-23951586 FORWARD LENGTH=377
comp29311_c0	316	225	31	AT1G11700.1	201	73	136	0.5	0.57	0.01	66	56.6	6e-11	--	| Symbols: | Protein of unknown function, DUF584 | chr1:3945852-3946457 FORWARD LENGTH=201
comp29313_c0	575	203	51	AT3G11570.1	427	374	424	0.62	0.82	0	51	83.2	3e-33	--	| Symbols: TBL8 | TRICHOME BIREFRINGENCE-LIKE 8 | chr3:3645540-3647328 REVERSE LENGTH=427
comp29315_c0	692	2	400	AT1G15520.1	1423	1292	1423	0.55	0.68	0	133	162	1e-45	--	| Symbols: PDR12, ATPDR12, ABCG40, ATABCG40 | pleiotropic drug resistance 12 | chr1:5331993-5338175 REVERSE LENGTH=1423
comp29319_c0	571	310	71	AT3G28917.1	100	14	94	0.67	0.81	0.01	81	120	2e-35	--	| Symbols: MIF2 | mini zinc finger 2 | chr3:10925014-10925316 FORWARD LENGTH=100
comp29322_c0	655	32	592	AT5G01800.1	217	1	198	0.23	0.44	0.08	205	60.5	4e-11	--	| Symbols: | saposin B domain-containing protein | chr5:307422-308646 FORWARD LENGTH=217
comp29327_c0	1640	156	1253	AT5G50000.1	385	1	385	0.77	0.84	0.05	386	608	0	--	| Symbols: | Protein kinase superfamily protein | chr5:20342838-20345033 REVERSE LENGTH=385
comp29330_c0	1465	542	195	AT2G15760.1	315	193	306	0.42	0.53	0	116	85.5	3e-18	--	| Symbols: | Protein of unknown function (DUF1645) | chr2:6865807-6866754 REVERSE LENGTH=315
comp29352_c0	697	597	352	AT4G15802.1	86	1	86	0.62	0.76	0.04	86	103	9e-29	--	| Symbols: HSBP, AtHSBP | heat shock factor binding protein | chr4:8986864-8988339 REVERSE LENGTH=86
comp29354_c0	419	2	172	AT1G49760.2	671	615	670	0.77	0.85	0	57	80.1	3e-18	--	| Symbols: PAB8 | poly(A) binding protein 8 | chr1:18416740-18419753 FORWARD LENGTH=671
comp29367_c0	1561	259	1203	AT2G14260.2	329	13	328	0.81	0.89	0	316	552	0	--	| Symbols: PIP | proline iminopeptidase | chr2:6041441-6043475 REVERSE LENGTH=329
comp29369_c0	910	235	687	AT1G30140.1	222	64	222	0.27	0.44	0.06	161	50.1	4e-07	--	| Symbols: | unknown protein; BEST Arabidopsis thaliana protein match is: unknown protein (TAIR:AT5G27260.1); Has 313 Blast hits to 256 proteins in 15 species: Archae - 0; Bacteria - 0; Metazoa - 0; Fungi - 8; Plants - 295; Viruses - 0; Other Eukaryotes - 10 (source: NCBI BLink). | chr1:10598764-10599527 FORWARD LENGTH=222
comp29370_c0	527	437	186	AT3G48140.1	88	3	86	0.73	0.8	0	84	131	3e-40	--	| Symbols: | B12D protein | chr3:17778471-17779299 FORWARD LENGTH=88
comp29373_c0	387	215	379	AT5G26220.1	216	1	55	0.9	1	0	55	119	1e-34	--	| Symbols: | ChaC-like family protein | chr5:9163178-9164613 REVERSE LENGTH=216
comp29379_c0	288	2	88	AT3G09480.1	126	98	126	0.96	1	0	29	57	8e-12	--	| Symbols: | Histone superfamily protein | chr3:2914890-2915270 REVERSE LENGTH=126
comp29382_c0	2679	452	2269	AT3G04470.1	640	3	602	0.65	0.72	0.01	617	757	0	--	| Symbols: | Ankyrin repeat family protein | chr3:1189841-1191853 REVERSE LENGTH=640
comp29383_c0	502	327	1	AT1G60750.1	330	3	109	0.56	0.75	0	109	127	5e-36	--	| Symbols: | NAD(P)-linked oxidoreductase superfamily protein | chr1:22362293-22363854 REVERSE LENGTH=330
comp29387_c0	536	1	492	AT1G58190.1	932	142	304	0.44	0.61	0	165	134	1e-36	--	| Symbols: AtRLP9, RLP9 | receptor like protein 9 | chr1:21540720-21544330 FORWARD LENGTH=932
comp29393_c0	589	2	589	AT5G26780.1	517	152	347	0.94	0.98	0	196	378	1e-131	--	| Symbols: SHM2 | serine hydroxymethyltransferase 2 | chr5:9418299-9421725 FORWARD LENGTH=517
comp29395_c0	1764	175	1398	AT5G15610.2	413	1	406	0.63	0.82	0	408	536	0	--	| Symbols: | Proteasome component (PCI) domain protein | chr5:5079579-5081929 FORWARD LENGTH=413
comp29397_c0	445	1	258	AT2G20990.1	541	454	540	0.68	0.85	0.01	87	134	2e-37	--	| Symbols: SYTA, NTMC2TYPE1.1, ATSYTA, NTMC2T1.1, SYT1 | synaptotagmin A | chr2:9014827-9017829 FORWARD LENGTH=541
comp29400_c0	1772	1643	330	AT1G25510.1	483	53	483	0.61	0.77	0	438	550	0	--	| Symbols: | Eukaryotic aspartyl protease family protein | chr1:8959372-8960823 REVERSE LENGTH=483
comp29401_c0	506	224	57	AT5G60200.1	257	54	109	0.85	0.94	0	56	119	1e-33	--	| Symbols: TMO6 | TARGET OF MONOPTEROS 6 | chr5:24241078-24241951 FORWARD LENGTH=257
comp29403_c0	381	232	5	AT1G72260.1	134	6	85	0.32	0.51	0.06	81	42.4	9e-06	--	| Symbols: THI2.1, THI2.1.1 | thionin 2.1 | chr1:27198803-27199358 REVERSE LENGTH=134
comp29405_c0	2222	2147	1317	AT4G25810.1	286	13	286	0.74	0.82	0	277	434	1e-148	--	| Symbols: XTR6, XTH23 | xyloglucan endotransglycosylase 6 | chr4:13128694-13129715 FORWARD LENGTH=286
comp29406_c0	330	142	330	AT3G18820.1	206	1	63	0.96	0.96	0	63	122	2e-36	--	| Symbols: ATRABG3F, ATRAB7B, RAB71, RABG3F, RAB7B | RAB GTPase homolog G3F | chr3:6484266-6486005 FORWARD LENGTH=206
comp29409_c0	2305	1628	429	AT1G65320.1	425	1	410	0.54	0.67	0.04	419	399	1e-132	--	| Symbols: | Cystathionine beta-synthase (CBS) family protein | chr1:24260168-24262644 REVERSE LENGTH=425
comp29414_c0	551	541	47	AT5G60670.1	166	1	166	0.6	0.76	0	166	203	2e-67	--	| Symbols: | Ribosomal protein L11 family protein | chr5:24381066-24381566 REVERSE LENGTH=166
comp29418_c0	931	760	212	AT3G22950.2	183	1	183	0.85	0.95	0	183	331	1e-115	--	| Symbols: ARFC1 | ADP-ribosylation factor C1 | chr3:8136364-8137513 REVERSE LENGTH=183
comp29429_c0	381	2	379	AT1G31920.1	606	46	173	0.53	0.67	0.01	128	131	9e-37	--	| Symbols: | Tetratricopeptide repeat (TPR)-like superfamily protein | chr1:11461864-11463684 REVERSE LENGTH=606
comp29430_c0	649	2	244	AT3G63460.3	1094	1013	1094	0.74	0.85	0.01	82	125	4e-33	--	| Symbols: | transducin family protein / WD-40 repeat family protein | chr3:23431009-23437241 REVERSE LENGTH=1094
comp29431_c0	209	208	2	AT1G12920.1	434	162	230	0.98	1	0	69	139	2e-41	--	| Symbols: ERF1-2 | eukaryotic release factor 1-2 | chr1:4396555-4397859 REVERSE LENGTH=434
comp29432_c0	502	501	1	AT3G26618.1	435	249	415	0.85	0.92	0	167	296	1e-100	--	| Symbols: ERF1-3 | eukaryotic release factor 1-3 | chr3:9788854-9790161 FORWARD LENGTH=435
comp29432_c1	722	721	641	AT3G26618.1	435	409	435	0.81	0.92	0	27	49.7	7e-07	--	| Symbols: ERF1-3 | eukaryotic release factor 1-3 | chr3:9788854-9790161 FORWARD LENGTH=435
comp29436_c0	369	220	2	AT5G59890.1	139	1	73	0.86	0.94	0	73	132	8e-41	--	| Symbols: ADF4, ATADF4 | actin depolymerizing factor 4 | chr5:24122545-24123596 FORWARD LENGTH=139
comp29437_c0	2231	476	1939	AT2G26870.1	514	23	512	0.71	0.83	0	490	733	0	--	| Symbols: NPC2 | non-specific phospholipase C2 | chr2:11457117-11459355 REVERSE LENGTH=514
comp29439_c0	562	478	131	AT5G56710.1	119	4	119	0.81	0.92	0	116	198	5e-66	--	| Symbols: | Ribosomal protein L31e family protein | chr5:22944003-22944767 REVERSE LENGTH=119
comp29440_c0	1403	681	1403	AT3G12250.2	330	1	239	0.69	0.83	0	241	328	1e-110	--	| Symbols: TGA6, BZIP45 | TGACG motif-binding factor 6 | chr3:3906351-3908583 FORWARD LENGTH=330
comp29441_c0	592	59	592	AT2G43790.1	395	1	174	0.77	0.8	0.01	180	266	6e-89	--	| Symbols: ATMPK6, MPK6, MAPK6, ATMAPK6 | MAP kinase 6 | chr2:18138477-18140693 FORWARD LENGTH=395
comp29443_c0	596	23	595	AT2G26730.1	658	347	534	0.35	0.57	0.02	196	115	7e-30	--	| Symbols: | Leucine-rich repeat protein kinase family protein | chr2:11388621-11391286 FORWARD LENGTH=658
comp29443_c1	400	1	279	AT2G26730.1	658	528	623	0.48	0.63	0.06	99	82.8	2e-19	--	| Symbols: | Leucine-rich repeat protein kinase family protein | chr2:11388621-11391286 FORWARD LENGTH=658
comp29449_c0	417	358	140	AT2G20562.1	73	1	73	0.61	0.65	0	73	100	1e-28	--	| Symbols: | unknown protein; LOCATED IN: endomembrane system; BEST Arabidopsis thaliana protein match is: unknown protein (TAIR:AT2G31090.1); Has 70 Blast hits to 70 proteins in 13 species: Archae - 0; Bacteria - 0; Metazoa - 0; Fungi - 0; Plants - 70; Viruses - 0; Other Eukaryotes - 0 (source: NCBI BLink). | chr2:8850367-8850835 REVERSE LENGTH=73
comp29451_c0	1237	1174	164	AT1G75880.2	374	26	361	0.47	0.64	0	337	324	1e-108	--	| Symbols: | SGNH hydrolase-type esterase superfamily protein | chr1:28490564-28492298 FORWARD LENGTH=374
comp29453_c0	728	62	619	AT2G01610.1	222	13	214	0.37	0.53	0.07	202	117	4e-32	--	| Symbols: | Plant invertase/pectin methylesterase inhibitor superfamily protein | chr2:274124-274792 REVERSE LENGTH=222
comp29464_c0	491	6	440	AT1G11250.1	298	96	272	0.47	0.61	0.18	177	153	2e-46	--	| Symbols: SYP125, ATSYP125 | syntaxin of plants 125 | chr1:3768724-3769706 FORWARD LENGTH=298
comp29471_c0	417	345	1	AT4G27090.1	134	1	115	0.78	0.82	0	115	172	1e-56	--	| Symbols: | Ribosomal protein L14 | chr4:13594104-13595187 REVERSE LENGTH=134
comp29477_c0	1194	1001	456	AT2G24765.1	182	1	182	0.92	0.97	0	182	347	1e-120	--	| Symbols: ARF3, ARL1, ATARL1 | ADP-ribosylation factor 3 | chr2:10562822-10564961 FORWARD LENGTH=182
comp29484_c0	603	552	118	AT1G20140.1	163	3	162	0.41	0.6	0.09	161	121	6e-35	--	| Symbols: ASK4, SK4 | SKP1-like 4 | chr1:6986430-6987079 FORWARD LENGTH=163
comp29486_c0	1430	188	976	AT1G66670.1	309	37	305	0.74	0.85	0.02	270	407	1e-141	--	| Symbols: CLPP3, NCLPP3 | CLP protease proteolytic subunit 3 | chr1:24863995-24865646 REVERSE LENGTH=309
comp29487_c0	1748	239	1204	AT2G17990.1	338	23	338	0.49	0.7	0.01	327	301	1e-97	--	| Symbols: | BEST Arabidopsis thaliana protein match is: kinectin-related (TAIR:AT5G66250.3); Has 7578 Blast hits to 6129 proteins in 783 species: Archae - 220; Bacteria - 1045; Metazoa - 3605; Fungi - 575; Plants - 442; Viruses - 38; Other Eukaryotes - 1653 (source: NCBI BLink). | chr2:7827480-7828596 FORWARD LENGTH=338
comp29498_c0	1393	1308	403	AT1G33970.5	342	6	307	0.49	0.73	0	303	302	1e-99	--	| Symbols: | P-loop containing nucleoside triphosphate hydrolases superfamily protein | chr1:12349614-12350960 REVERSE LENGTH=342
comp29501_c0	818	709	2	AT1G77600.1	1367	7	277	0.42	0.61	0.12	271	192	2e-55	--	| Symbols: | ARM repeat superfamily protein | chr1:29152890-29162156 REVERSE LENGTH=1367
comp29510_c0	1887	1725	388	AT2G46210.1	449	3	449	0.61	0.76	0	447	602	0	--	| Symbols: | Fatty acid/sphingolipid desaturase | chr2:18977542-18978891 FORWARD LENGTH=449
comp29511_c0	583	581	219	AT3G29180.2	513	388	508	0.81	0.92	0	121	209	1e-65	--	| Symbols: | Protein of unknown function (DUF1336) | chr3:11149073-11151322 FORWARD LENGTH=513
comp29518_c0	1163	140	856	AT3G47160.1	245	5	245	0.6	0.74	0	241	313	1e-106	--	| Symbols: | RING/U-box superfamily protein | chr3:17360238-17361879 REVERSE LENGTH=245
comp29523_c0	750	47	748	AT1G17020.1	358	53	290	0.49	0.71	0.01	238	251	8e-83	--	| Symbols: SRG1, ATSRG1 | senescence-related gene 1 | chr1:5820258-5821741 FORWARD LENGTH=358
comp29539_c0	797	793	2	AT3G47110.1	1025	139	402	0.45	0.62	0	264	236	2e-71	--	| Symbols: | Leucine-rich repeat protein kinase family protein | chr3:17347103-17350296 REVERSE LENGTH=1025
comp29546_c0	400	2	376	AT2G37440.2	398	257	380	0.61	0.7	0.03	129	154	3e-46	--	| Symbols: | DNAse I-like superfamily protein | chr2:15720240-15721885 FORWARD LENGTH=398
comp29559_c0	227	221	3	AT1G02780.1	214	73	145	0.53	0.69	0	73	89.7	5e-24	--	| Symbols: emb2386 | Ribosomal protein L19e family protein | chr1:608120-609391 REVERSE LENGTH=214
comp29561_c0	891	62	802	AT5G17860.1	570	315	566	0.44	0.59	0.01	252	211	6e-64	--	| Symbols: CAX7 | calcium exchanger 7 | chr5:5902638-5904350 REVERSE LENGTH=570
comp29578_c0	356	336	58	AT5G04820.1	260	25	119	0.35	0.48	0.13	108	48.1	2e-07	--	| Symbols: ATOFP13, OFP13 | ovate family protein 13 | chr5:1399685-1400467 FORWARD LENGTH=260
comp29584_c0	224	69	224	AT5G62700.1	450	1	52	0.92	0.96	0	52	107	2e-29	--	| Symbols: TUB3 | tubulin beta chain 3 | chr5:25184501-25186426 FORWARD LENGTH=450
comp29584_c1	461	460	2	AT5G23860.2	449	47	199	0.9	0.91	0	153	283	9e-96	--	| Symbols: TUB8 | tubulin beta 8 | chr5:8042962-8044528 FORWARD LENGTH=449
comp29588_c0	427	380	105	AT3G28917.1	100	1	93	0.59	0.67	0.01	93	109	5e-32	--	| Symbols: MIF2 | mini zinc finger 2 | chr3:10925014-10925316 FORWARD LENGTH=100
comp29590_c0	511	421	212	AT2G46690.1	121	26	95	0.45	0.62	0	70	62	8e-13	--	| Symbols: | SAUR-like auxin-responsive protein family | chr2:19180904-19181269 FORWARD LENGTH=121
comp29595_c0	299	265	2	AT1G55610.2	1166	640	727	0.47	0.6	0	88	77	8e-18	--	| Symbols: BRL1 | BRI1 like | chr1:20779874-20783374 REVERSE LENGTH=1166
comp29603_c0	538	368	529	AT1G03380.1	959	12	64	0.51	0.57	0	54	49.7	3e-07	--	| Symbols: ATATG18G, ATG18G | homolog of yeast autophagy 18 (ATG18) G | chr1:836155-840362 FORWARD LENGTH=959
comp29605_c0	313	70	312	AT1G78780.3	176	24	116	0.45	0.64	0.12	93	91.7	1e-24	--	| Symbols: | pathogenesis-related family protein | chr1:29621447-29622153 REVERSE LENGTH=176
comp29610_c0	788	3	611	AT3G56370.1	964	759	962	0.75	0.85	0	204	311	2e-99	--	| Symbols: | Leucine-rich repeat protein kinase family protein | chr3:20899403-20902390 REVERSE LENGTH=964
comp29616_c0	869	868	776	AT1G07410.1	214	26	56	1	1	0	31	63.5	8e-12	--	| Symbols: ATRABA2B, RAB-A2B, ATRAB-A2B, RABA2b | RAB GTPase homolog A2B | chr1:2276270-2277154 FORWARD LENGTH=214
comp29651_c0	254	253	2	AT1G72570.1	415	236	319	0.82	0.91	0	84	153	9e-47	--	| Symbols: | Integrase-type DNA-binding superfamily protein | chr1:27331381-27333698 FORWARD LENGTH=415
comp29651_c1	361	104	361	AT4G37750.1	555	195	301	0.5	0.54	0.2	108	92.4	6e-23	--	| Symbols: ANT, DRG, CKC, CKC1 | Integrase-type DNA-binding superfamily protein | chr4:17739782-17742189 FORWARD LENGTH=555
comp29652_c0	454	176	343	AT5G47920.1	187	131	187	0.64	0.75	0.01	57	73.9	5e-17	--	| Symbols: | unknown protein; BEST Arabidopsis thaliana protein match is: unknown protein (TAIR:AT5G13880.1); Has 1807 Blast hits to 1807 proteins in 277 species: Archae - 0; Bacteria - 0; Metazoa - 736; Fungi - 347; Plants - 385; Viruses - 0; Other Eukaryotes - 339 (source: NCBI BLink). | chr5:19403458-19404021 REVERSE LENGTH=187
comp29689_c0	771	769	254	AT5G46600.1	539	352	534	0.45	0.59	0.08	187	125	7e-33	--	| Symbols: | Aluminium activated malate transporter family protein | chr5:18907849-18910742 REVERSE LENGTH=539
comp29690_c0	967	779	3	AT5G42260.1	507	31	291	0.63	0.75	0	261	350	1e-118	--	| Symbols: BGLU12 | beta glucosidase 12 | chr5:16898712-16900235 FORWARD LENGTH=507
comp29691_c0	402	3	320	AT4G05420.2	1067	355	434	0.4	0.51	0	106	59.3	4e-11	--	| Symbols: DDB1A | damaged DNA binding protein 1A | chr4:2746288-2752663 FORWARD LENGTH=1067
comp29703_c0	276	215	3	AT5G05480.1	608	55	128	0.44	0.6	0.04	74	69.3	3e-15	--	| Symbols: | Peptide-N4-(N-acetyl-beta-glucosaminyl)asparagine amidase A protein | chr5:1622338-1624164 REVERSE LENGTH=608
comp29714_c0	945	121	558	AT3G12670.1	591	466	590	0.58	0.67	0	146	166	1e-46	--	| Symbols: emb2742 | CTP synthase family protein | chr3:4020351-4024086 REVERSE LENGTH=591
comp29719_c0	1319	324	1070	AT2G03780.1	287	39	287	0.68	0.82	0	249	348	1e-118	--	| Symbols: | Translin family protein | chr2:1152716-1154285 REVERSE LENGTH=287
comp29727_c0	1094	223	678	AT1G76240.1	308	1	163	0.29	0.47	0.06	163	70.1	2e-13	--	| Symbols: | Arabidopsis protein of unknown function (DUF241) | chr1:28602949-28603875 REVERSE LENGTH=308
comp29730_c0	305	220	303	AT2G37470.1	138	55	82	0.75	0.89	0	28	50.1	6e-09	--	| Symbols: | Histone superfamily protein | chr2:15736832-15737248 FORWARD LENGTH=138
comp29732_c0	550	507	58	AT1G79710.1	497	35	184	0.54	0.7	0	150	172	1e-51	--	| Symbols: | Major facilitator superfamily protein | chr1:29995137-29996988 FORWARD LENGTH=497
comp29732_c1	965	964	140	AT5G25050.1	499	200	473	0.6	0.78	0	275	354	1e-120	--	| Symbols: | Major facilitator superfamily protein | chr5:8632022-8633828 FORWARD LENGTH=499
comp29750_c0	954	47	748	AT4G14730.1	235	5	232	0.47	0.68	0	234	218	4e-70	--	| Symbols: | Bax inhibitor-1 family protein | chr4:8448607-8450001 FORWARD LENGTH=235
comp29765_c0	750	525	211	AT4G37810.1	128	20	128	0.46	0.58	0.03	109	92.8	1e-23	--	| Symbols: | unknown protein; FUNCTIONS IN: molecular_function unknown; INVOLVED IN: biological_process unknown; LOCATED IN: endomembrane system; BEST Arabidopsis thaliana protein match is: unknown protein (TAIR:AT5G10310.1); Has 149 Blast hits to 149 proteins in 15 species: Archae - 0; Bacteria - 0; Metazoa - 0; Fungi - 0; Plants - 149; Viruses - 0; Other Eukaryotes - 0 (source: NCBI BLink). | c…
comp29767_c0	497	495	112	ATCG00120.1	507	365	492	0.49	0.69	0	128	124	8e-34	--	| Symbols: ATPA | ATP synthase subunit alpha | chrC:9938-11461 REVERSE LENGTH=507
comp29768_c0	486	1	483	AT5G41670.2	487	80	240	0.57	0.71	0	161	187	6e-58	--	| Symbols: | 6-phosphogluconate dehydrogenase family protein | chr5:16665647-16667110 REVERSE LENGTH=487
comp29776_c0	202	2	202	AT5G48370.2	437	267	333	0.8	0.89	0	67	113	9e-32	--	| Symbols: | Thioesterase/thiol ester dehydrase-isomerase superfamily protein | chr5:19598666-19600512 REVERSE LENGTH=437
comp29786_c0	474	472	26	AT5G23270.1	514	116	260	0.34	0.56	0	149	93.6	8e-23	--	| Symbols: STP11, ATSTP11 | sugar transporter 11 | chr5:7839132-7840874 FORWARD LENGTH=514
comp29790_c0	252	181	252	AT3G55590.1	364	1	24	0.95	1	0	24	49.7	2e-08	--	| Symbols: | Glucose-1-phosphate adenylyltransferase family protein | chr3:20617479-20618881 FORWARD LENGTH=364
comp29793_c0	289	261	1	AT2G34480.1	178	8	94	0.55	0.83	0	87	118	3e-35	--	| Symbols: | Ribosomal protein L18ae/LX family protein | chr2:14532916-14534161 REVERSE LENGTH=178
comp29798_c0	606	3	593	AT1G31430.1	570	343	553	0.43	0.64	0.06	211	173	3e-51	--	| Symbols: | Pentatricopeptide repeat (PPR-like) superfamily protein | chr1:11254025-11255737 REVERSE LENGTH=570
comp29823_c0	892	476	763	AT2G16270.1	759	78	230	0.33	0.44	0.37	154	67.8	2e-12	--	| Symbols: | unknown protein; FUNCTIONS IN: molecular_function unknown; INVOLVED IN: biological_process unknown; LOCATED IN: chloroplast; EXPRESSED IN: 16 plant structures; EXPRESSED DURING: 9 growth stages; BEST Arabidopsis thaliana protein match is: unknown protein (TAIR:AT1G16630.1); Has 1844 Blast hits to 1256 proteins in 271 species: Archae - 6; Bacteria - 283; Metazoa - 434; Fungi - 153; Pl…
comp29850_c0	784	134	583	AT2G48130.1	183	29	158	0.32	0.43	0	150	67.8	1e-13	--	| Symbols: | Bifunctional inhibitor/lipid-transfer protein/seed storage 2S albumin superfamily protein | chr2:19685263-19685977 REVERSE LENGTH=183
comp29869_c0	824	756	34	AT1G12230.1	405	80	328	0.35	0.57	0.03	250	156	5e-45	--	| Symbols: | Aldolase superfamily protein | chr1:4148050-4150708 FORWARD LENGTH=405
comp29875_c0	2900	1	2142	AT1G19835.2	982	276	935	0.36	0.52	0.02	730	370	1e-112	--	| Symbols: | Plant protein of unknown function (DUF869) | chr1:6856212-6859513 REVERSE LENGTH=982
comp29876_c0	243	1	243	AT5G52640.1	705	543	623	0.55	0.74	0	81	94	4e-24	--	| Symbols: HSP81-1, ATHS83, HSP81.1, HSP83, ATHSP90.1, AtHsp90-1, HSP90.1 | heat shock protein 90.1 | chr5:21352542-21355147 FORWARD LENGTH=705
comp29880_c0	583	136	582	AT5G01420.1	401	229	379	0.54	0.7	0.02	153	169	3e-51	--	| Symbols: | Glutaredoxin family protein | chr5:174886-176091 REVERSE LENGTH=401
comp29884_c0	2768	2662	1088	AT1G65810.1	1050	457	989	0.42	0.63	0.02	539	418	1e-130	--	| Symbols: | P-loop containing nucleoside triphosphate hydrolases superfamily protein | chr1:24477043-24480728 REVERSE LENGTH=1050
comp29896_c0	533	6	431	AT1G73880.1	473	244	391	0.46	0.58	0.04	148	133	3e-37	--	| Symbols: UGT89B1 | UDP-glucosyl transferase 89B1 | chr1:27785143-27786564 FORWARD LENGTH=473
comp29899_c0	432	192	1	AT5G44410.1	535	56	118	0.42	0.53	0	64	46.6	1e-06	--	| Symbols: | FAD-binding Berberine family protein | chr5:17891246-17892853 REVERSE LENGTH=535
comp29900_c0	467	1	384	AT3G07490.1	153	21	145	0.64	0.76	0	128	152	5e-48	--	| Symbols: AGD11 | ARF-GAP domain 11 | chr3:2391189-2391650 FORWARD LENGTH=153
comp29931_c0	357	3	308	AT3G46080.1	164	7	110	0.5	0.61	0.05	108	98.2	4e-27	--	| Symbols: | C2H2-type zinc finger family protein | chr3:16922753-16923247 REVERSE LENGTH=164
comp29934_c0	1097	1095	1	AT3G57060.1	1396	217	593	0.67	0.81	0.03	377	498	1e-165	--	| Symbols: | binding | chr3:21115078-21121051 REVERSE LENGTH=1396
comp29934_c1	736	63	734	AT3G57060.1	1396	1	222	0.5	0.63	0	224	210	3e-62	--	| Symbols: | binding | chr3:21115078-21121051 REVERSE LENGTH=1396
comp29943_c0	331	329	252	AT1G60710.1	345	171	196	0.69	0.92	0	26	45.1	2e-06	--	| Symbols: ATB2 | NAD(P)-linked oxidoreductase superfamily protein | chr1:22355073-22356627 REVERSE LENGTH=345
comp29950_c0	562	531	88	AT3G21510.1	154	1	148	0.39	0.57	0	148	107	1e-29	--	| Symbols: AHP1 | histidine-containing phosphotransmitter 1 | chr3:7578432-7579537 REVERSE LENGTH=154
comp29954_c0	263	261	4	AT1G14790.1	1107	50	138	0.37	0.52	0.03	89	58.9	1e-11	--	| Symbols: RDR1, ATRDRP1 | RNA-dependent RNA polymerase 1 | chr1:5094317-5097817 REVERSE LENGTH=1107
comp29961_c0	1159	188	36	AT5G52910.1	1141	462	512	0.64	0.86	0	51	77.8	1e-35	--	| Symbols: ATIM | timeless family protein | chr5:21457774-21463159 REVERSE LENGTH=1141
comp29976_c0	222	222	1	AT5G39850.1	197	48	121	0.67	0.87	0	74	104	7e-30	--	| Symbols: | Ribosomal protein S4 | chr5:15950053-15951171 FORWARD LENGTH=197
comp29983_c0	542	23	541	AT4G32551.1	931	185	356	0.61	0.73	0.01	176	200	5e-60	--	| Symbols: LUG, RON2 | LisH dimerisation motif;WD40/YVTN repeat-like-containing domain | chr4:15707863-15713359 FORWARD LENGTH=931
comp29987_c0	649	1	648	AT4G37870.1	671	334	547	0.68	0.79	0	216	309	1e-102	--	| Symbols: PCK1, PEPCK | phosphoenolpyruvate carboxykinase 1 | chr4:17802974-17806332 REVERSE LENGTH=671
comp30017_c0	430	74	262	AT4G26320.1	59	1	58	0.46	0.67	0.01	64	43.9	8e-07	--	| Symbols: AGP13 | arabinogalactan protein 13 | chr4:13317235-13317414 REVERSE LENGTH=59
comp30032_c0	734	292	62	AT2G25490.1	628	64	144	0.45	0.64	0.06	82	68.2	5e-13	--	| Symbols: EBF1, FBL6 | EIN3-binding F box protein 1 | chr2:10848018-10850275 REVERSE LENGTH=628
comp30035_c0	634	628	437	AT1G68800.1	356	107	170	0.7	0.87	0	64	100	6e-25	--	| Symbols: BRC2, TCP12 | TCP domain protein 12 | chr1:25847306-25848471 REVERSE LENGTH=356
comp30036_c0	864	863	423	AT5G51990.1	224	75	221	0.41	0.56	0.02	151	95.9	2e-23	--	| Symbols: CBF4, DREB1D | C-repeat-binding factor 4 | chr5:21117113-21117787 REVERSE LENGTH=224
comp30038_c0	391	390	1	AT3G12060.1	556	256	385	0.7	0.84	0	130	207	3e-65	--	| Symbols: TBL1 | Plant protein of unknown function (DUF828) | chr3:3843142-3845150 FORWARD LENGTH=556
comp30045_c0	645	2	559	AT3G24495.1	1109	923	1105	0.64	0.74	0	186	235	1e-71	--	| Symbols: MSH7, MSH6-2, ATMSH7 | MUTS homolog 7 | chr3:8912418-8918086 REVERSE LENGTH=1109
comp30047_c0	542	216	1	AT4G17330.1	2037	1	74	0.48	0.7	0.02	74	77	1e-16	--	| Symbols: ATG2484-1, G2484-1 | G2484-1 protein | chr4:9689263-9697172 REVERSE LENGTH=2037
comp30052_c0	591	32	319	AT5G62150.1	102	9	95	0.48	0.67	0	96	99	5e-27	--	| Symbols: | peptidoglycan-binding LysM domain-containing protein | chr5:24958325-24958633 FORWARD LENGTH=102
comp30053_c0	525	293	36	AT4G05230.1	206	121	206	0.51	0.61	0	86	85.9	4e-21	--	| Symbols: | Ubiquitin-like superfamily protein | chr4:2687003-2687623 FORWARD LENGTH=206
comp30057_c0	726	6	587	AT4G03070.1	322	128	318	0.42	0.59	0.01	196	144	1e-41	--	| Symbols: AOP1, AOP, AOP1.1 | 2-oxoglutarate (2OG) and Fe(II)-dependent oxygenase superfamily protein | chr4:1358442-1359620 FORWARD LENGTH=322
comp30057_c1	447	354	1	AT1G52820.1	317	12	134	0.38	0.53	0.07	128	60.1	3e-11	--	| Symbols: | 2-oxoglutarate (2OG) and Fe(II)-dependent oxygenase superfamily protein | chr1:19669216-19670321 FORWARD LENGTH=317
comp30067_c0	295	63	293	AT1G27460.1	694	1	78	0.78	0.87	0.01	78	124	2e-34	--	| Symbols: NPGR1 | no pollen germination related 1 | chr1:9534977-9537424 FORWARD LENGTH=694
comp30069_c1	840	816	616	AT5G62230.2	918	94	160	0.49	0.71	0	67	72.8	3e-14	--	| Symbols: ERL1 | ERECTA-like 1 | chr5:24996433-25002130 FORWARD LENGTH=918
comp30097_c0	411	32	349	AT3G58710.2	271	24	130	0.53	0.65	0	107	122	5e-35	--	| Symbols: WRKY69, ATWRKY69 | WRKY DNA-binding protein 69 | chr3:21715192-21716766 FORWARD LENGTH=271
comp30099_c0	664	18	530	AT3G24830.1	206	5	174	0.56	0.7	0	171	196	1e-63	--	| Symbols: | Ribosomal protein L13 family protein | chr3:9064613-9065871 FORWARD LENGTH=206
comp30102_c0	897	444	740	AT1G21280.1	237	59	158	0.28	0.49	0.01	100	50.8	5e-08	--	| Symbols: | CONTAINS InterPro DOMAIN/s: Retrotransposon gag protein (InterPro:IPR005162); Has 707 Blast hits to 705 proteins in 25 species: Archae - 0; Bacteria - 0; Metazoa - 4; Fungi - 0; Plants - 703; Viruses - 0; Other Eukaryotes - 0 (source: NCBI BLink). | chr1:7447690-7448403 REVERSE LENGTH=237
comp30106_c0	828	796	290	AT4G23930.1	187	4	187	0.45	0.65	0.08	185	169	2e-52	--	| Symbols: | Late embryogenesis abundant (LEA) hydroxyproline-rich glycoprotein family | chr4:12436131-12436694 REVERSE LENGTH=187
comp30110_c0	373	1	213	AT3G53960.1	602	511	581	0.49	0.74	0	71	84	7e-20	--	| Symbols: | Major facilitator superfamily protein | chr3:19978306-19980886 REVERSE LENGTH=602
comp30124_c0	332	309	1	AT3G49910.1	146	7	109	0.66	0.83	0	103	147	7e-47	--	| Symbols: | Translation protein SH3-like family protein | chr3:18504311-18504751 FORWARD LENGTH=146
comp30129_c0	392	51	1	AT3G54010.1	635	296	312	1	1	0	17	40	9e-06	--	| Symbols: PAS1, DEI1 | FKBP-type peptidyl-prolyl cis-trans isomerase family protein | chr3:20001042-20005063 FORWARD LENGTH=635
comp30131_c0	2664	2386	785	AT3G26400.1	532	1	532	0.39	0.49	0.08	584	315	2e-97	--	| Symbols: EIF4B1 | eukaryotic translation initiation factor 4B1 | chr3:9666616-9669081 FORWARD LENGTH=532
comp30136_c0	282	281	3	AT3G04120.1	338	134	226	0.66	0.74	0	93	123	1e-35	--	| Symbols: GAPC, GAPC-1, GAPC1 | glyceraldehyde-3-phosphate dehydrogenase C subunit 1 | chr3:1081077-1083131 FORWARD LENGTH=338
comp30137_c0	207	207	70	AT4G33865.1	56	10	55	0.63	0.76	0	46	71.2	2e-18	--	| Symbols: | Ribosomal protein S14p/S29e family protein | chr4:16233395-16234114 REVERSE LENGTH=56
comp30160_c0	1239	63	929	AT5G22790.1	433	144	433	0.73	0.84	0	290	435	1e-151	--	| Symbols: RER1 | reticulata-related 1 | chr5:7599395-7601573 REVERSE LENGTH=433
comp30170_c0	412	405	1	AT1G04110.1	775	388	522	0.67	0.83	0	135	196	8e-60	--	| Symbols: SDD1 | Subtilase family protein | chr1:1061457-1063784 REVERSE LENGTH=775
comp30192_c0	345	74	322	AT5G48170.1	157	26	109	0.52	0.58	0.01	84	81.3	1e-20	--	| Symbols: SLY2 | F-box family protein | chr5:19532729-19533202 REVERSE LENGTH=157
comp30203_c0	514	83	403	AT5G67320.1	613	2	108	0.39	0.7	0	107	99.8	1e-24	--	| Symbols: HOS15 | WD-40 repeat family protein | chr5:26857268-26860974 FORWARD LENGTH=613
comp30205_c0	259	251	3	AT3G16520.2	446	271	363	0.56	0.7	0.1	93	108	2e-29	--	| Symbols: UGT88A1 | UDP-glucosyl transferase 88A1 | chr3:5618847-5620833 REVERSE LENGTH=446
comp30209_c0	2428	129	2165	AT5G66810.1	750	57	749	0.49	0.62	0.06	727	623	0	--	| Symbols: | CONTAINS InterPro DOMAIN/s: CTLH, C-terminal LisH motif (InterPro:IPR006595); BEST Arabidopsis thaliana protein match is: LisH and RanBPM domains containing protein (TAIR:AT1G61150.1); Has 333 Blast hits to 242 proteins in 88 species: Archae - 0; Bacteria - 0; Metazoa - 104; Fungi - 47; Plants - 152; Viruses - 0; Other Eukaryotes - 30 (source: NCBI BLink). | chr5:26672926-26676450 FO…
comp30230_c0	206	39	206	AT3G12977.1	279	11	61	0.61	0.73	0.01	57	74.3	8e-18	--	| Symbols: | NAC (No Apical Meristem) domain transcriptional regulator superfamily protein | chr3:4143832-4145860 FORWARD LENGTH=279
comp30235_c0	309	307	2	AT3G28345.1	1240	577	670	0.41	0.55	0.04	107	57	9e-11	--	| Symbols: | ABC transporter family protein | chr3:10593921-10598775 REVERSE LENGTH=1240
comp30243_c0	619	596	33	AT4G29920.1	1017	1	176	0.62	0.69	0.02	192	202	3e-60	--	| Symbols: | Double Clp-N motif-containing P-loop nucleoside triphosphate hydrolases superfamily protein | chr4:14632653-14635885 REVERSE LENGTH=1017
comp30245_c0	382	2	331	AT1G23820.1	378	268	375	0.79	0.88	0	110	183	6e-58	--	| Symbols: SPDS1 | spermidine synthase 1 | chr1:8420278-8422724 FORWARD LENGTH=378
comp30274_c0	250	2	250	AT2G36890.1	298	28	110	0.84	0.92	0	83	157	3e-49	--	| Symbols: RAX2, MYB38, ATMYB38, BIT1 | Duplicated homeodomain-like superfamily protein | chr2:15485821-15487245 FORWARD LENGTH=298
comp30275_c0	992	18	734	AT1G64980.1	259	18	254	0.65	0.82	0	239	354	1e-123	--	| Symbols: | Nucleotide-diphospho-sugar transferases superfamily protein | chr1:24137840-24138619 REVERSE LENGTH=259
comp30276_c0	337	16	336	AT1G73850.1	635	381	484	0.51	0.64	0	107	112	6e-30	--	| Symbols: | Protein of unknown function (DUF1666) | chr1:27767375-27770386 FORWARD LENGTH=635
comp30276_c1	524	9	437	AT1G73850.1	635	492	635	0.5	0.65	0.02	146	129	5e-35	--	| Symbols: | Protein of unknown function (DUF1666) | chr1:27767375-27770386 FORWARD LENGTH=635
comp30278_c0	1096	1085	174	AT2G18360.1	313	1	313	0.6	0.75	0.02	313	379	1e-131	--	| Symbols: | alpha/beta-Hydrolases superfamily protein | chr2:7976848-7979221 REVERSE LENGTH=313
comp30284_c0	1063	56	811	AT1G44770.1	271	5	270	0.35	0.54	0.05	267	160	6e-47	--	| Symbols: | unknown protein; BEST Arabidopsis thaliana protein match is: unknown protein (TAIR:AT5G49710.3); Has 81 Blast hits to 81 proteins in 17 species: Archae - 0; Bacteria - 0; Metazoa - 0; Fungi - 0; Plants - 81; Viruses - 0; Other Eukaryotes - 0 (source: NCBI BLink). | chr1:16907834-16909409 REVERSE LENGTH=271
comp30287_c0	852	768	106	AT1G09640.1	414	1	221	0.67	0.79	0	221	305	1e-102	--	| Symbols: | Translation elongation factor EF1B, gamma chain | chr1:3120162-3122152 FORWARD LENGTH=414
comp30292_c0	1268	992	216	AT3G09600.1	298	26	276	0.41	0.58	0	259	189	6e-57	--	| Symbols: | Homeodomain-like superfamily protein | chr3:2946459-2948270 FORWARD LENGTH=298
comp30295_c0	244	1	228	AT1G23800.1	534	449	524	0.61	0.8	0	76	103	2e-27	--	| Symbols: ALDH2B7, ALDH2B | aldehyde dehydrogenase 2B7 | chr1:8412238-8414804 REVERSE LENGTH=534
comp30300_c0	1142	88	912	AT3G25160.1	272	1	272	0.61	0.76	0	275	342	1e-117	--	| Symbols: | ER lumen protein retaining receptor family protein | chr3:9160337-9162023 REVERSE LENGTH=272
comp30313_c0	519	46	381	AT3G06070.1	151	2	115	0.3	0.44	0.01	114	52.8	4e-09	--	| Symbols: | unknown protein; BEST Arabidopsis thaliana protein match is: unknown protein (TAIR:AT5G19190.1); Has 33 Blast hits to 33 proteins in 12 species: Archae - 0; Bacteria - 0; Metazoa - 1; Fungi - 0; Plants - 32; Viruses - 0; Other Eukaryotes - 0 (source: NCBI BLink). | chr3:1831305-1831846 REVERSE LENGTH=151
comp30315_c0	1848	619	1191	AT1G78440.1	329	129	322	0.62	0.78	0.02	196	248	3e-77	--	| Symbols: ATGA2OX1, GA2OX1 | Arabidopsis thaliana gibberellin 2-oxidase 1 | chr1:29511772-29512990 REVERSE LENGTH=329
comp30327_c0	961	296	787	AT3G12650.1	238	68	235	0.51	0.68	0.02	168	161	5e-48	--	| Symbols: | unknown protein; FUNCTIONS IN: molecular_function unknown; INVOLVED IN: biological_process unknown; LOCATED IN: mitochondrion; EXPRESSED IN: 23 plant structures; EXPRESSED DURING: 15 growth stages; Has 31 Blast hits to 31 proteins in 12 species: Archae - 0; Bacteria - 0; Metazoa - 0; Fungi - 0; Plants - 31; Viruses - 0; Other Eukaryotes - 0 (source: NCBI BLink). | chr3:4017881-401859…
comp30328_c0	443	137	3	AT3G03980.1	270	11	55	0.71	0.82	0	45	65.9	2e-13	--	| Symbols: | NAD(P)-binding Rossmann-fold superfamily protein | chr3:1031786-1033081 FORWARD LENGTH=270
comp30339_c0	1626	121	1320	AT4G18160.1	436	6	431	0.5	0.62	0.08	436	380	1e-127	--	| Symbols: KCO6, ATTPK3, ATKCO6, TPK3 | Ca2+ activated outward rectifying K+ channel 6 | chr4:10055696-10057546 FORWARD LENGTH=436
comp30340_c0	572	189	1	AT5G48560.1	498	295	357	0.9	0.95	0	63	117	6e-31	--	| Symbols: | basic helix-loop-helix (bHLH) DNA-binding superfamily protein | chr5:19684160-19686871 FORWARD LENGTH=498
comp30345_c0	842	176	565	AT4G27990.1	218	64	213	0.48	0.64	0.13	150	134	3e-38	--	| Symbols: YLMG1-2, ATYLMG1-2 | YGGT family protein | chr4:13923991-13924647 REVERSE LENGTH=218
comp30348_c0	2112	1915	305	AT3G20290.2	545	9	545	0.8	0.9	0	538	894	0	--	| Symbols: ATEHD1, EHD1 | EPS15 homology domain 1 | chr3:7075057-7078655 REVERSE LENGTH=545
comp30366_c1	403	219	401	AT4G10270.1	90	1	60	0.57	0.68	0	61	67.8	8e-16	--	| Symbols: | Wound-responsive family protein | chr4:6374805-6375077 FORWARD LENGTH=90
comp30367_c0	1710	1459	314	AT5G63620.1	427	47	427	0.72	0.83	0	382	573	0	--	| Symbols: | GroES-like zinc-binding alcohol dehydrogenase family protein | chr5:25466380-25468296 REVERSE LENGTH=427
comp30372_c0	766	112	414	AT1G64550.1	715	600	699	0.32	0.61	0	101	76.6	9e-16	--	| Symbols: ATGCN3, GCN3 | general control non-repressible 3 | chr1:23968850-23973369 FORWARD LENGTH=715
comp30376_c0	315	315	1	AT4G30340.1	492	98	200	0.64	0.74	0	105	138	5e-40	--	| Symbols: ATDGK7, DGK7 | diacylglycerol kinase 7 | chr4:14838465-14840941 REVERSE LENGTH=492
comp30376_c1	251	38	208	AT2G18730.1	488	16	77	0.33	0.67	0.08	62	47	1e-07	--	| Symbols: ATDGK3, DGK3 | diacylglycerol kinase 3 | chr2:8118976-8121689 FORWARD LENGTH=488
comp30377_c0	1011	176	793	AT2G33310.3	246	44	234	0.49	0.61	0.03	214	177	8e-54	--	| Symbols: IAA13 | auxin-induced protein 13 | chr2:14114569-14115757 REVERSE LENGTH=246
comp30379_c0	438	437	66	AT2G01170.2	437	308	431	0.65	0.79	0	124	173	3e-53	--	| Symbols: BAT1 | bidirectional amino acid transporter 1 | chr2:102364-104157 REVERSE LENGTH=437
comp30380_c0	1176	365	81	AT4G22190.1	387	261	387	0.34	0.42	0.25	128	55.8	2e-08	--	| Symbols: | unknown protein; Has 283 Blast hits to 154 proteins in 44 species: Archae - 0; Bacteria - 2; Metazoa - 24; Fungi - 12; Plants - 48; Viruses - 0; Other Eukaryotes - 197 (source: NCBI BLink). | chr4:11742102-11743265 REVERSE LENGTH=387
comp30385_c0	512	411	1	AT1G02090.2	225	1	137	0.64	0.73	0	137	169	1e-53	--	| Symbols: FUS5, CSN7, COP15, ATCSN7 | Proteasome component (PCI) domain protein | chr1:387647-389568 REVERSE LENGTH=225
comp30400_c0	958	61	840	AT4G08980.5	317	7	271	0.38	0.56	0.04	272	183	1e-55	--	| Symbols: FBW2 | F-BOX WITH WD-40 2 | chr4:5758993-5760108 FORWARD LENGTH=317
comp30403_c0	1243	5	889	AT1G44110.1	460	164	460	0.68	0.83	0	297	422	1e-146	--	| Symbols: CYCA1;1 | Cyclin A1;1 | chr1:16775035-16777182 REVERSE LENGTH=460
comp30406_c0	1102	1100	504	AT3G61850.4	324	95	312	0.34	0.48	0.11	225	97.4	1e-22	--	| Symbols: DAG1 | Dof-type zinc finger DNA-binding family protein | chr3:22895495-22897150 FORWARD LENGTH=324
comp30424_c0	690	614	261	AT3G20570.1	203	15	132	0.52	0.7	0	118	136	6e-40	--	| Symbols: ENODL9, AtENODL9 | early nodulin-like protein 9 | chr3:7186754-7187453 REVERSE LENGTH=203
comp30430_c0	931	4	783	AT4G04480.1	398	126	386	0.39	0.6	0.01	265	184	4e-55	--	| Symbols: | unknown protein; LOCATED IN: chloroplast; EXPRESSED IN: flower, pollen tube; EXPRESSED DURING: petal differentiation and expansion stage; BEST Arabidopsis thaliana protein match is: F-box family protein with a domain of unknown function (DUF295) (TAIR:AT4G22030.1); Has 78 Blast hits to 78 proteins in 10 species: Archae - 0; Bacteria - 0; Metazoa - 0; Fungi - 0; Plants - 78; Viruses -…
comp30436_c0	235	234	1	AT3G15730.1	810	218	295	0.82	0.92	0	78	135	9e-39	--	| Symbols: PLDALPHA1, PLD | phospholipase D alpha 1 | chr3:5330835-5333474 FORWARD LENGTH=810
comp30451_c0	627	8	625	ATMG00730.1	265	7	214	0.5	0.64	0	208	203	1e-65	--	| Symbols: COX3 | cytochrome c oxidase subunit 3 | chrM:218280-219077 FORWARD LENGTH=265
comp30461_c0	900	206	676	AT4G02980.1	198	42	198	0.65	0.81	0	158	227	1e-74	--	| Symbols: ABP1, ABP | endoplasmic reticulum auxin binding protein 1 | chr4:1319902-1321449 REVERSE LENGTH=198
comp30480_c0	630	1	396	AT1G48960.1	219	24	179	0.38	0.53	0.15	156	89	1e-21	--	| Symbols: | Adenine nucleotide alpha hydrolases-like superfamily protein | chr1:18112552-18113550 FORWARD LENGTH=219
comp30486_c0	215	24	152	AT3G56440.1	391	65	107	0.46	0.53	0	43	39.3	9e-07	--	| Symbols: ATATG18D, ATG18D | homolog of yeast autophagy 18 (ATG18) D | chr3:20926874-20928797 FORWARD LENGTH=391
comp30496_c0	409	408	223	AT1G60680.1	346	283	342	0.48	0.59	0	62	53.5	4e-09	--	| Symbols: | NAD(P)-linked oxidoreductase superfamily protein | chr1:22347824-22349236 REVERSE LENGTH=346
comp30510_c0	718	48	434	AT4G10330.1	130	9	128	0.27	0.38	0	129	56.6	3e-10	--	| Symbols: | glycine-rich protein | chr4:6406551-6407136 FORWARD LENGTH=130
comp30516_c0	374	50	250	AT5G41980.1	374	53	119	0.4	0.64	0	67	57.4	1e-10	--	| Symbols: | CONTAINS InterPro DOMAIN/s: Putative harbinger transposase-derived nuclease (InterPro:IPR006912); BEST Arabidopsis thaliana protein match is: unknown protein (TAIR:AT1G43722.1); Has 1807 Blast hits to 1807 proteins in 277 species: Archae - 0; Bacteria - 0; Metazoa - 736; Fungi - 347; Plants - 385; Viruses - 0; Other Eukaryotes - 339 (source: NCBI BLink). | chr5:16793765-16794889 FORW…
comp30522_c0	314	263	3	AT3G05230.2	136	1	87	0.51	0.71	0	87	96.7	5e-27	--	| Symbols: | Signal peptidase subunit | chr3:1492304-1493360 FORWARD LENGTH=136
comp30522_c1	444	442	191	AT3G05230.1	167	83	166	0.65	0.76	0	84	120	2e-35	--	| Symbols: | Signal peptidase subunit | chr3:1492304-1493452 FORWARD LENGTH=167
comp30525_c0	877	348	875	AT3G15730.1	810	1	173	0.59	0.78	0	177	229	3e-69	--	| Symbols: PLDALPHA1, PLD | phospholipase D alpha 1 | chr3:5330835-5333474 FORWARD LENGTH=810
comp30531_c0	367	367	5	AT4G35130.1	804	188	306	0.44	0.63	0	122	103	6e-27	--	| Symbols: | Tetratricopeptide repeat (TPR)-like superfamily protein | chr4:16721084-16723498 REVERSE LENGTH=804
comp30539_c0	374	164	343	AT2G47270.1	102	44	100	0.4	0.65	0	60	45.8	2e-07	--	| Symbols: UPB1 | sequence-specific DNA binding transcription factors;transcription regulators | chr2:19411741-19412049 REVERSE LENGTH=102
comp30550_c0	906	758	102	AT4G29270.1	256	36	254	0.47	0.67	0	219	226	1e-73	--	| Symbols: | HAD superfamily, subfamily IIIB acid phosphatase | chr4:14423797-14424848 REVERSE LENGTH=256
comp30561_c0	340	339	1	AT2G23420.1	557	424	536	0.77	0.86	0	113	191	2e-59	--	| Symbols: NAPRT2 | nicotinate phosphoribosyltransferase 2 | chr2:9971819-9974909 FORWARD LENGTH=557
comp30561_c1	413	1	78	AT2G23420.1	557	531	556	1	1	0	26	57.8	1e-10	--	| Symbols: NAPRT2 | nicotinate phosphoribosyltransferase 2 | chr2:9971819-9974909 FORWARD LENGTH=557
comp30565_c0	539	264	380	AT1G21500.1	126	77	115	0.76	0.87	0	39	62.4	7e-13	--	| Symbols: | unknown protein; Has 29 Blast hits to 29 proteins in 12 species: Archae - 0; Bacteria - 0; Metazoa - 0; Fungi - 2; Plants - 27; Viruses - 0; Other Eukaryotes - 0 (source: NCBI BLink). | chr1:7530047-7530954 REVERSE LENGTH=126
comp30566_c0	833	619	831	AT3G48480.1	298	97	169	0.47	0.69	0.02	73	82.4	4e-18	--	| Symbols: | Cysteine proteinases superfamily protein | chr3:17957326-17959062 REVERSE LENGTH=298
comp30587_c0	393	393	1	AT4G22360.1	385	210	342	0.6	0.74	0.02	134	162	1e-49	--	| Symbols: | SWIB complex BAF60b domain-containing protein | chr4:11807811-11809660 FORWARD LENGTH=385
comp30587_c1	654	536	3	AT4G22360.1	385	1	213	0.33	0.43	0.17	216	89.7	6e-21	--	| Symbols: | SWIB complex BAF60b domain-containing protein | chr4:11807811-11809660 FORWARD LENGTH=385
comp30596_c0	488	487	2	AT4G13890.1	470	247	419	0.58	0.71	0.06	173	204	1e-64	--	| Symbols: SHM5, EDA36, EDA37 | Pyridoxal phosphate (PLP)-dependent transferases superfamily protein | chr4:8032146-8033718 REVERSE LENGTH=470
comp30602_c0	256	2	256	AT1G54610.3	572	121	205	0.91	0.98	0	85	162	7e-49	--	| Symbols: | Protein kinase superfamily protein | chr1:20393962-20396902 REVERSE LENGTH=572
comp30602_c1	313	2	313	AT5G50860.1	580	197	300	0.81	0.9	0	104	182	4e-56	--	| Symbols: | Protein kinase superfamily protein | chr5:20693778-20696983 REVERSE LENGTH=580
comp30604_c0	1307	73	711	AT2G01710.1	311	3	228	0.37	0.52	0.06	227	149	2e-41	--	| Symbols: | Chaperone DnaJ-domain superfamily protein | chr2:315836-316771 FORWARD LENGTH=311
comp30612_c0	685	684	208	AT2G19130.1	828	663	819	0.5	0.65	0.01	161	150	9e-42	--	| Symbols: | S-locus lectin protein kinase family protein | chr2:8293789-8296275 FORWARD LENGTH=828
comp30615_c0	230	5	217	AT5G42020.2	613	409	478	0.35	0.49	0	71	48.1	5e-08	--	| Symbols: BIP | Heat shock protein 70 (Hsp 70) family protein | chr5:16807697-16810480 REVERSE LENGTH=613
comp30617_c0	943	142	591	AT3G15680.1	164	3	157	0.54	0.6	0.05	159	179	4e-56	--	| Symbols: | Ran BP2/NZF zinc finger-like superfamily protein | chr3:5315437-5316048 FORWARD LENGTH=164
comp30621_c0	819	789	565	AT3G03660.1	268	1	84	0.7	0.78	0.1	84	118	1e-31	--	| Symbols: WOX11 | WUSCHEL related homeobox 11 | chr3:889515-892162 REVERSE LENGTH=268
comp30624_c0	282	1	282	AT5G02100.1	453	179	272	0.85	0.95	0	94	180	1e-56	--	| Symbols: UNE18, ORP3A | Oxysterol-binding family protein | chr5:413639-416016 FORWARD LENGTH=453
comp30632_c0	1101	2	637	AT1G18750.2	334	45	263	0.36	0.58	0.04	223	135	2e-36	--	| Symbols: AGL65 | AGAMOUS-like 65 | chr1:6467404-6469698 FORWARD LENGTH=334
comp30642_c0	250	2	250	AT1G14790.1	1107	132	212	0.45	0.65	0	83	75.1	2e-17	--	| Symbols: RDR1, ATRDRP1 | RNA-dependent RNA polymerase 1 | chr1:5094317-5097817 REVERSE LENGTH=1107
comp30668_c0	818	6	572	AT3G17820.1	354	162	350	0.64	0.76	0	189	261	2e-86	--	| Symbols: ATGSKB6, GLN1.3, GLN1;3 | glutamine synthetase 1.3 | chr3:6097503-6099408 FORWARD LENGTH=354
comp30675_c0	223	205	50	AT2G17010.1	779	433	485	0.5	0.67	0.01	53	51.2	3e-09	--	| Symbols: | Mechanosensitive ion channel family protein | chr2:7392914-7395970 REVERSE LENGTH=779
comp30675_c1	343	124	342	AT5G64050.1	570	383	454	0.57	0.69	0	73	75.5	4e-17	--	| Symbols: ATERS, OVA3, ERS | glutamate tRNA synthetase | chr5:25630196-25633099 REVERSE LENGTH=570
comp30681_c0	778	447	136	AT1G05835.1	127	17	123	0.36	0.5	0.03	108	59.7	3e-11	--	| Symbols: | PHD finger protein | chr1:1762248-1762702 FORWARD LENGTH=127
comp30695_c0	217	2	217	AT4G19600.1	541	76	147	0.83	0.93	0	72	130	1e-37	--	| Symbols: CYCT1;4 | Cyclin family protein | chr4:10673619-10676532 FORWARD LENGTH=541
comp30695_c1	328	175	327	AT5G45190.1	579	31	81	0.92	0.96	0	51	100	4e-26	--	| Symbols: | Cyclin family protein | chr5:18277808-18280733 REVERSE LENGTH=579
comp30705_c0	490	412	158	AT3G61460.1	170	69	148	0.41	0.64	0	85	86.7	7e-22	--	| Symbols: BRH1 | brassinosteroid-responsive RING-H2 | chr3:22741701-22742213 REVERSE LENGTH=170
comp30709_c0	230	229	152	AT1G70230.1	416	390	415	0.65	0.92	0	26	55.8	8e-11	--	| Symbols: TBL27 | TRICHOME BIREFRINGENCE-LIKE 27 | chr1:26450389-26451724 FORWARD LENGTH=416
comp30710_c0	578	290	39	AT3G14760.1	168	72	153	0.4	0.57	0	84	68.2	2e-14	--	| Symbols: | unknown protein; FUNCTIONS IN: molecular_function unknown; INVOLVED IN: biological_process unknown; LOCATED IN: endomembrane system; EXPRESSED IN: 6 plant structures; EXPRESSED DURING: LP.04 four leaves visible, LP.02 two leaves visible; Has 63 Blast hits to 63 proteins in 13 species: Archae - 0; Bacteria - 0; Metazoa - 0; Fungi - 0; Plants - 63; Viruses - 0; Other Eukaryotes - 0 (so…
comp30711_c0	1008	61	735	AT1G18250.2	244	18	242	0.7	0.82	0	226	352	1e-122	--	| Symbols: ATLP-1 | Pathogenesis-related thaumatin superfamily protein | chr1:6277024-6278005 REVERSE LENGTH=244
comp30717_c0	307	1	171	AT1G68400.1	670	585	641	0.64	0.82	0	57	82.8	8e-20	--	| Symbols: | leucine-rich repeat transmembrane protein kinase family protein | chr1:25646401-25648916 REVERSE LENGTH=670
comp30721_c0	548	45	248	AT5G14360.1	163	81	148	0.75	0.89	0	68	108	2e-30	--	| Symbols: | Ubiquitin-like superfamily protein | chr5:4631038-4631641 FORWARD LENGTH=163
comp30723_c0	462	461	33	AT4G16820.1	517	254	392	0.54	0.66	0.02	146	139	2e-39	--	| Symbols: PLA-I{beta]2 | alpha/beta-Hydrolases superfamily protein | chr4:9467563-9469116 FORWARD LENGTH=517
comp30752_c0	590	1	588	AT3G46510.1	660	434	624	0.48	0.62	0.01	199	152	4e-43	--	| Symbols: PUB13, ATPUB13 | plant U-box 13 | chr3:17124106-17126539 REVERSE LENGTH=660
comp30757_c0	1213	1158	379	AT5G06360.1	260	1	260	0.9	0.94	0	260	483	1e-173	--	| Symbols: | Ribosomal protein S8e family protein | chr5:1944835-1946512 FORWARD LENGTH=260
comp30788_c0	1363	31	1182	AT2G33560.2	396	3	394	0.51	0.66	0.02	395	395	1e-135	--	| Symbols: BUBR1 | BUB1-related (BUB1: budding uninhibited by benzymidazol 1) | chr2:14213810-14215918 REVERSE LENGTH=396
comp30801_c0	864	695	294	AT5G24270.2	222	1	134	0.73	0.81	0.02	138	195	5e-62	--	| Symbols: SOS3 | Calcium-binding EF-hand family protein | chr5:8238781-8240179 REVERSE LENGTH=222
comp30803_c0	201	199	2	AT4G23190.1	667	410	475	0.68	0.87	0	66	101	6e-27	--	| Symbols: CRK11, AT-RLK3 | cysteine-rich RLK (RECEPTOR-like protein kinase) 11 | chr4:12141197-12143710 REVERSE LENGTH=667
comp30806_c0	272	33	272	AT2G25470.1	935	839	915	0.31	0.43	0	80	46.2	4e-07	--	| Symbols: AtRLP21, RLP21 | receptor like protein 21 | chr2:10838420-10841881 FORWARD LENGTH=935
comp30813_c0	1432	1153	245	AT3G12145.1	325	21	325	0.44	0.56	0.01	308	226	3e-70	--	| Symbols: FLR1, FLOR1 | Leucine-rich repeat (LRR) family protein | chr3:3874764-3876075 REVERSE LENGTH=325
comp30816_c0	919	6	869	AT1G74630.1	643	355	643	0.43	0.65	0	289	266	2e-84	--	| Symbols: | Tetratricopeptide repeat (TPR)-like superfamily protein | chr1:28030521-28032452 FORWARD LENGTH=643
comp30819_c0	268	40	228	AT5G04820.1	260	142	207	0.63	0.8	0.04	66	88.6	6e-23	--	| Symbols: ATOFP13, OFP13 | ovate family protein 13 | chr5:1399685-1400467 FORWARD LENGTH=260
comp30822_c0	725	656	384	AT3G04040.1	138	1	90	0.68	0.82	0	91	132	4e-39	--	| Symbols: | unknown protein; BEST Arabidopsis thaliana protein match is: unknown protein (TAIR:AT5G18250.1); Has 58 Blast hits to 58 proteins in 12 species: Archae - 0; Bacteria - 0; Metazoa - 0; Fungi - 0; Plants - 58; Viruses - 0; Other Eukaryotes - 0 (source: NCBI BLink). | chr3:1047754-1049026 FORWARD LENGTH=138
comp30830_c0	1377	1	1377	AT1G44900.2	934	191	649	0.91	0.95	0	459	853	0	--	| Symbols: MCM2 | minichromosome maintenance (MCM2/3/5) family protein | chr1:16970291-16974457 FORWARD LENGTH=934
comp30831_c0	1388	270	1106	AT3G47860.1	353	73	353	0.62	0.75	0.01	282	359	1e-122	--	| Symbols: CHL | chloroplastic lipocalin | chr3:17656778-17658269 REVERSE LENGTH=353
comp30833_c0	601	543	1	AT4G31700.1	250	1	185	0.61	0.73	0.02	185	220	1e-72	--	| Symbols: RPS6, RPS6A | ribosomal protein S6 | chr4:15346306-15347714 REVERSE LENGTH=250
comp30843_c0	347	225	28	AT5G36210.1	730	51	118	0.58	0.72	0.02	68	77	1e-17	--	| Symbols: | alpha/beta-Hydrolases superfamily protein | chr5:14248202-14253272 REVERSE LENGTH=730
comp30857_c0	1479	1278	97	AT1G60590.1	540	120	539	0.56	0.72	0.06	421	502	1e-175	--	| Symbols: | Pectin lyase-like superfamily protein | chr1:22314426-22316867 REVERSE LENGTH=540
comp30868_c0	540	216	67	AT2G39720.1	401	204	253	0.62	0.7	0	50	75.9	2e-16	--	| Symbols: RHC2A | RING-H2 finger C2A | chr2:16567506-16568711 REVERSE LENGTH=401
comp30886_c0	464	449	6	AT2G42740.1	182	9	156	0.74	0.89	0	148	233	2e-79	--	| Symbols: RPL16A | ribosomal protein large subunit 16A | chr2:17791794-17792946 FORWARD LENGTH=182
comp30887_c0	707	30	578	AT3G21550.1	184	1	179	0.52	0.69	0	183	198	2e-64	--	| Symbols: DMP2, AtDMP2 | DUF679 domain membrane protein 2 | chr3:7591708-7592262 REVERSE LENGTH=184
comp30891_c0	615	608	96	AT1G34040.1	457	282	448	0.5	0.71	0	171	184	3e-56	--	| Symbols: | Pyridoxal phosphate (PLP)-dependent transferases superfamily protein | chr1:12374433-12376179 FORWARD LENGTH=457
comp30895_c0	579	65	322	AT1G65480.1	175	89	174	0.75	0.89	0	86	147	5e-45	--	| Symbols: FT | PEBP (phosphatidylethanolamine-binding protein) family protein | chr1:24331510-24333689 FORWARD LENGTH=175
comp30913_c0	493	45	488	AT2G45290.1	741	359	501	0.45	0.61	0	148	133	1e-36	--	| Symbols: | Transketolase | chr2:18672737-18675589 FORWARD LENGTH=741
comp30934_c0	420	177	416	AT1G32960.1	777	15	93	0.3	0.54	0.02	82	45.4	3e-06	--	| Symbols: ATSBT3.3, SBT3.3 | Subtilase family protein | chr1:11945351-11948429 FORWARD LENGTH=777
comp30953_c0	310	2	310	AT4G37870.1	671	376	477	0.68	0.82	0	103	154	4e-45	--	| Symbols: PCK1, PEPCK | phosphoenolpyruvate carboxykinase 1 | chr4:17802974-17806332 REVERSE LENGTH=671
comp30958_c0	549	137	3	AT2G05710.1	990	214	258	0.77	0.82	0	45	70.9	2e-14	--	| Symbols: ACO3 | aconitase 3 | chr2:2141591-2146350 FORWARD LENGTH=990
comp30962_c0	318	317	60	AT1G55580.1	445	360	445	0.34	0.52	0	86	57.8	5e-11	--	| Symbols: LAS, SCL18 | GRAS family transcription factor | chr1:20764106-20765443 FORWARD LENGTH=445
comp31010_c0	783	87	506	AT2G47810.1	160	19	157	0.61	0.71	0.01	142	170	2e-53	--	| Symbols: NF-YB5 | nuclear factor Y, subunit B5 | chr2:19582938-19583420 REVERSE LENGTH=160
comp31031_c0	221	218	3	ATMG00510.1	394	248	319	0.62	0.77	0	72	102	2e-27	--	| Symbols: NAD7 | NADH dehydrogenase subunit 7 | chrM:132071-138153 FORWARD LENGTH=394
comp31034_c0	282	282	1	AT3G48000.1	538	167	260	0.69	0.79	0	94	146	4e-43	--	| Symbols: ALDH2B4, ALDH2, ALDH2A | aldehyde dehydrogenase 2B4 | chr3:17717082-17719843 REVERSE LENGTH=538
comp31057_c0	543	58	534	AT4G23160.1	1262	118	293	0.31	0.46	0.09	176	73.9	1e-15	--	| Symbols: CRK8 | cysteine-rich RLK (RECEPTOR-like protein kinase) 8 | chr4:12129485-12134086 FORWARD LENGTH=1262
comp31098_c0	337	55	309	AT1G60740.1	162	35	117	0.48	0.65	0.02	87	75.9	2e-18	--	| Symbols: | Thioredoxin superfamily protein | chr1:22361127-22361817 FORWARD LENGTH=162
comp31101_c0	427	375	130	AT4G20520.1	376	1	82	0.41	0.6	0	82	71.6	2e-15	--	| Symbols: | RNA binding;RNA-directed DNA polymerases | chr4:11045912-11047716 FORWARD LENGTH=376
comp31101_c1	247	2	244	AT1G43760.1	626	535	615	0.39	0.56	0	81	67.8	7e-15	--	| Symbols: | DNAse I-like superfamily protein | chr1:16528880-16531065 REVERSE LENGTH=626
comp31104_c0	841	840	112	AT2G37520.1	829	571	815	0.44	0.65	0.02	249	226	4e-68	--	| Symbols: | Acyl-CoA N-acyltransferase with RING/FYVE/PHD-type zinc finger domain | chr2:15745033-15749615 REVERSE LENGTH=829
comp31119_c0	582	346	582	AT1G19630.1	476	229	303	0.44	0.63	0.04	83	68.6	1e-13	--	| Symbols: CYP722A1 | cytochrome P450, family 722, subfamily A, polypeptide 1 | chr1:6785427-6787967 REVERSE LENGTH=476
comp31125_c0	335	202	2	AT1G59900.1	389	28	91	0.55	0.68	0	67	75.1	4e-17	--	| Symbols: AT-E1 ALPHA, E1 ALPHA | pyruvate dehydrogenase complex E1 alpha subunit | chr1:22051368-22053660 FORWARD LENGTH=389
comp31142_c0	393	68	385	AT3G46670.1	451	326	431	0.5	0.67	0	106	114	5e-31	--	| Symbols: UGT76E11 | UDP-glucosyl transferase 76E11 | chr3:17192795-17194227 REVERSE LENGTH=451
comp31155_c0	259	258	1	AT5G54200.1	825	521	606	0.76	0.88	0	86	142	3e-41	--	| Symbols: | Transducin/WD40 repeat-like superfamily protein | chr5:21993565-21997076 REVERSE LENGTH=825
comp31164_c0	207	191	3	AT4G36020.1	299	225	295	0.38	0.53	0.11	71	65.9	1e-14	--	| Symbols: CSDP1 | cold shock domain protein 1 | chr4:17043443-17044342 REVERSE LENGTH=299
comp31177_c0	369	326	6	AT2G19770.1	134	1	116	0.39	0.55	0.07	116	84	8e-22	--	| Symbols: PRF5 | profilin 5 | chr2:8519885-8521119 REVERSE LENGTH=134
comp31184_c0	532	266	532	AT2G01050.1	515	79	167	0.29	0.44	0	89	56.2	1e-09	--	| Symbols: | zinc ion binding;nucleic acid binding | chr2:68337-69884 REVERSE LENGTH=515
comp31187_c0	671	522	244	AT5G35740.1	119	26	119	0.71	0.86	0.01	94	155	1e-48	--	| Symbols: | Carbohydrate-binding X8 domain superfamily protein | chr5:13910572-13911095 REVERSE LENGTH=119
comp31212_c0	1935	1584	82	AT2G26710.1	520	22	513	0.66	0.81	0	502	694	0	--	| Symbols: BAS1, CYP734A1, CYP72B1 | Cytochrome P450 superfamily protein | chr2:11380700-11383413 FORWARD LENGTH=520
comp31225_c0	464	296	463	AT1G16170.1	92	8	54	0.55	0.64	0	56	60.1	1e-12	--	| Symbols: | unknown protein; FUNCTIONS IN: molecular_function unknown; INVOLVED IN: biological_process unknown; LOCATED IN: cellular_component unknown; EXPRESSED IN: 24 plant structures; EXPRESSED DURING: 15 growth stages; BEST Arabidopsis thaliana protein match is: unknown protein (TAIR:AT1G79660.1); Has 55 Blast hits to 55 proteins in 13 species: Archae - 0; Bacteria - 0; Metazoa - 0; Fungi - …
comp31225_c1	279	1	117	AT1G16170.1	92	50	92	0.53	0.76	0.09	43	46.6	4e-08	--	| Symbols: | unknown protein; FUNCTIONS IN: molecular_function unknown; INVOLVED IN: biological_process unknown; LOCATED IN: cellular_component unknown; EXPRESSED IN: 24 plant structures; EXPRESSED DURING: 15 growth stages; BEST Arabidopsis thaliana protein match is: unknown protein (TAIR:AT1G79660.1); Has 55 Blast hits to 55 proteins in 13 species: Archae - 0; Bacteria - 0; Metazoa - 0; Fungi - …
comp31229_c0	443	332	30	AT5G48580.1	163	52	144	0.47	0.59	0	102	82	2e-20	--	| Symbols: FKBP15-2 | FK506- and rapamycin-binding protein 15 kD-2 | chr5:19696156-19697304 REVERSE LENGTH=163
comp31251_c0	287	27	287	AT1G57860.1	164	1	87	0.72	0.82	0	87	137	6e-43	--	| Symbols: | Translation protein SH3-like family protein | chr1:21430034-21430827 REVERSE LENGTH=164
comp31276_c0	545	5	328	AT3G25855.1	112	7	80	0.35	0.55	0	108	75.9	4e-18	--	| Symbols: | Copper transport protein family | chr3:9459608-9460267 REVERSE LENGTH=112
comp31278_c0	726	513	172	AT3G10020.1	149	38	142	0.49	0.68	0	114	113	2e-31	--	| Symbols: | unknown protein; FUNCTIONS IN: molecular_function unknown; INVOLVED IN: response to oxidative stress, anaerobic respiration; LOCATED IN: cellular_component unknown; EXPRESSED IN: 23 plant structures; EXPRESSED DURING: 13 growth stages; Has 47 Blast hits to 47 proteins in 12 species: Archae - 0; Bacteria - 0; Metazoa - 1; Fungi - 0; Plants - 46; Viruses - 0; Other Eukaryotes - 0 (sour…
comp31284_c0	295	273	1	AT1G60030.1	538	194	284	0.64	0.78	0	91	130	6e-37	--	| Symbols: ATNAT7, NAT7 | nucleobase-ascorbate transporter 7 | chr1:22113993-22116648 REVERSE LENGTH=538
comp31298_c0	445	436	164	AT3G60245.1	92	1	91	0.68	0.79	0	91	135	2e-42	--	| Symbols: | Zinc-binding ribosomal protein family protein | chr3:22268803-22269750 FORWARD LENGTH=92
comp31299_c1	264	124	2	AT5G02500.2	521	24	68	0.71	0.84	0.08	45	65.1	7e-14	--	| Symbols: HSC70-1, HSP70-1, AT-HSC70-1, HSC70 | heat shock cognate protein 70-1 | chr5:554055-556334 REVERSE LENGTH=521
comp31322_c0	258	3	257	AT5G63800.1	718	58	142	0.75	0.84	0	85	147	8e-43	--	| Symbols: MUM2, BGAL6 | Glycosyl hydrolase family 35 protein | chr5:25530323-25535678 FORWARD LENGTH=718
comp31355_c0	472	147	470	AT1G70940.1	640	466	573	0.57	0.73	0	108	131	3e-36	--	| Symbols: PIN3, ATPIN3 | Auxin efflux carrier family protein | chr1:26743170-26745871 FORWARD LENGTH=640
comp31370_c0	378	357	229	AT1G54740.1	299	103	145	0.53	0.72	0	43	49.7	6e-08	--	| Symbols: | Protein of unknown function (DUF3049) | chr1:20430839-20431738 FORWARD LENGTH=299
comp31382_c1	275	1	213	AT5G07740.1	1649	309	374	0.45	0.56	0	71	56.2	1e-10	--	| Symbols: | actin binding | chr5:2459076-2466580 REVERSE LENGTH=1649
comp31398_c1	549	338	102	AT2G16050.1	243	99	171	0.49	0.63	0	79	84	3e-26	--	| Symbols: | Cysteine/Histidine-rich C1 domain family protein | chr2:6980450-6981939 FORWARD LENGTH=243
comp31416_c0	540	535	65	AT1G57860.1	164	1	155	0.43	0.61	0	157	136	3e-41	--	| Symbols: | Translation protein SH3-like family protein | chr1:21430034-21430827 REVERSE LENGTH=164
comp31419_c0	243	173	6	AT3G48190.1	3845	982	1037	0.42	0.6	0	56	48.5	4e-08	--	| Symbols: ATM, ATATM | ataxia-telangiectasia mutated | chr3:17797628-17828361 FORWARD LENGTH=3845
comp31424_c0	382	75	380	AT5G26360.1	555	1	102	0.91	0.95	0	102	183	2e-56	--	| Symbols: | TCP-1/cpn60 chaperonin family protein | chr5:9255561-9258891 REVERSE LENGTH=555
comp31425_c0	383	304	92	AT1G12790.1	250	27	97	0.57	0.77	0	71	92.4	7e-24	--	| Symbols: | CONTAINS InterPro DOMAIN/s: RuvA domain 2-like (InterPro:IPR010994); Has 29 Blast hits to 29 proteins in 9 species: Archae - 0; Bacteria - 2; Metazoa - 0; Fungi - 0; Plants - 27; Viruses - 0; Other Eukaryotes - 0 (source: NCBI BLink). | chr1:4359597-4361222 REVERSE LENGTH=250
comp31437_c1	1754	1664	375	AT5G48560.1	498	43	498	0.42	0.51	0.11	487	271	3e-84	--	| Symbols: | basic helix-loop-helix (bHLH) DNA-binding superfamily protein | chr5:19684160-19686871 FORWARD LENGTH=498
comp31452_c0	519	423	518	AT5G59850.1	130	99	130	0.87	0.87	0	32	58.9	1e-11	--	| Symbols: | Ribosomal protein S8 family protein | chr5:24112499-24113084 REVERSE LENGTH=130
comp31472_c0	1059	946	707	AT3G16340.2	1411	174	253	0.61	0.7	0	80	88.6	6e-19	--	| Symbols: PDR1 | pleiotropic drug resistance 1 | chr3:5539897-5546263 FORWARD LENGTH=1411
comp31494_c0	356	298	143	AT5G23420.2	157	17	72	0.67	0.8	0.07	56	76.6	9e-19	--	| Symbols: HMGB6 | high-mobility group box 6 | chr5:7888657-7890111 REVERSE LENGTH=157
comp31494_c1	355	3	191	AT2G17560.3	134	38	100	0.57	0.74	0	63	80.9	1e-20	--	| Symbols: HMGB4, NFD4, NFD04 | high mobility group B4 | chr2:7642486-7643468 REVERSE LENGTH=134
comp31495_c0	349	1	348	AT1G09270.3	456	165	281	0.62	0.73	0	117	140	5e-41	--	| Symbols: IMPA-4 | importin alpha isoform 4 | chr1:2995162-2997833 FORWARD LENGTH=456
comp31523_c0	247	243	1	AT4G19770.1	261	22	101	0.32	0.46	0.05	86	44.7	9e-07	--	| Symbols: | Glycosyl hydrolase family protein with chitinase insertion domain | chr4:10753310-10754181 REVERSE LENGTH=261
comp31525_c0	508	5	331	AT5G49110.1	1469	1228	1365	0.5	0.6	0.21	138	123	7e-33	--	| Symbols: | unknown protein; INVOLVED IN: biological_process unknown; LOCATED IN: cellular_component unknown; EXPRESSED IN: cultured cell; Has 30201 Blast hits to 17322 proteins in 780 species: Archae - 12; Bacteria - 1396; Metazoa - 17338; Fungi - 3422; Plants - 5037; Viruses - 0; Other Eukaryotes - 2996 (source: NCBI BLink). | chr5:19900203-19905925 FORWARD LENGTH=1469
comp31526_c0	436	5	436	AT2G24280.1	494	46	184	0.64	0.79	0	144	192	4e-60	--	| Symbols: | alpha/beta-Hydrolases superfamily protein | chr2:10334622-10336927 FORWARD LENGTH=494
comp31551_c0	265	27	257	AT1G08360.1	216	1	59	0.5	0.61	0	77	70.9	2e-16	--	| Symbols: | Ribosomal protein L1p/L10e family | chr1:2636231-2637694 FORWARD LENGTH=216
comp31559_c0	257	255	7	AT2G34930.1	905	671	752	0.48	0.69	0	83	84.3	1e-20	--	| Symbols: | disease resistance family protein / LRR family protein | chr2:14737169-14739886 REVERSE LENGTH=905
comp31563_c0	220	219	1	AT1G79530.1	422	274	346	0.83	0.91	0	73	129	1e-37	--	| Symbols: GAPCP-1 | glyceraldehyde-3-phosphate dehydrogenase of plastid 1 | chr1:29916232-29919088 REVERSE LENGTH=422
comp31570_c0	750	554	240	AT3G13960.1	397	7	121	0.56	0.64	0.09	116	129	4e-35	--	| Symbols: AtGRF5, GRF5 | growth-regulating factor 5 | chr3:4608526-4610160 FORWARD LENGTH=397
comp31582_c0	471	30	470	AT4G27250.1	354	176	321	0.34	0.56	0.02	150	87.4	6e-21	--	| Symbols: | NAD(P)-binding Rossmann-fold superfamily protein | chr4:13642803-13644425 REVERSE LENGTH=354
comp31594_c0	297	173	24	AT4G24660.1	220	158	207	0.8	0.88	0	50	87.8	8e-23	--	| Symbols: ATHB22, MEE68, HB22, ZHD2 | homeobox protein 22 | chr4:12724851-12725513 REVERSE LENGTH=220
comp31612_c0	1022	1021	335	AT1G09210.1	424	134	362	0.73	0.87	0	229	389	1e-134	--	| Symbols: CRT1b, AtCRT1b | calreticulin 1b | chr1:2973217-2976655 REVERSE LENGTH=424
comp31619_c0	870	592	26	AT3G17450.1	877	146	367	0.25	0.42	0.18	231	66.2	5e-12	--	| Symbols: | hAT dimerisation domain-containing protein | chr3:5972793-5975684 REVERSE LENGTH=877
comp31631_c0	350	349	179	AT5G58710.1	204	151	202	0.52	0.59	0	57	50.8	1e-08	--	| Symbols: ROC7 | rotamase CYP 7 | chr5:23717840-23719495 FORWARD LENGTH=204
comp31646_c0	313	143	313	AT4G27240.1	431	30	93	0.57	0.73	0.1	64	74.3	7e-17	--	| Symbols: | zinc finger (C2H2 type) family protein | chr4:13640160-13641640 FORWARD LENGTH=431
comp31646_c1	668	2	667	AT5G54630.1	472	85	313	0.5	0.6	0.06	237	213	5e-67	--	| Symbols: | zinc finger protein-related | chr5:22192607-22194260 REVERSE LENGTH=472
comp31646_c2	529	6	470	AT5G54630.1	472	310	472	0.66	0.82	0.04	163	218	2e-69	--	| Symbols: | zinc finger protein-related | chr5:22192607-22194260 REVERSE LENGTH=472
comp31652_c0	444	34	252	AT1G55790.2	151	13	84	0.38	0.68	0	73	60.1	4e-12	--	| Symbols: | Domain of unknown function (DUF2431) | chr1:20852685-20853310 REVERSE LENGTH=151
comp31669_c0	792	790	320	AT1G15360.1	199	5	199	0.51	0.61	0.2	198	175	1e-54	--	| Symbols: SHN1, WIN1 | Integrase-type DNA-binding superfamily protein | chr1:5283609-5284506 FORWARD LENGTH=199
comp31675_c0	247	245	150	AT1G71830.1	625	366	397	0.56	0.68	0	32	37.7	1e-07	--	| Symbols: SERK1, ATSERK1 | somatic embryogenesis receptor-like kinase 1 | chr1:27018575-27021842 FORWARD LENGTH=625
comp31686_c1	282	2	280	AT5G06400.1	1030	623	715	0.58	0.77	0	93	119	8e-33	--	| Symbols: | Pentatricopeptide repeat (PPR) superfamily protein | chr5:1955959-1959051 FORWARD LENGTH=1030
comp31702_c0	378	376	44	AT1G68470.1	455	335	443	0.54	0.72	0	111	125	3e-35	--	| Symbols: | Exostosin family protein | chr1:25676545-25678267 REVERSE LENGTH=455
comp31702_c1	394	383	6	AT1G68470.1	455	214	338	0.51	0.69	0	126	143	8e-42	--	| Symbols: | Exostosin family protein | chr1:25676545-25678267 REVERSE LENGTH=455
comp31707_c1	430	430	137	AT1G54830.3	217	79	176	0.71	0.79	0	98	142	1e-43	--	| Symbols: NF-YC3 | nuclear factor Y, subunit C3 | chr1:20451672-20452325 FORWARD LENGTH=217
comp31710_c0	287	284	12	AT1G36180.1	2355	1855	1945	0.47	0.68	0	91	89.4	3e-22	--	| Symbols: ACC2 | acetyl-CoA carboxylase 2 | chr1:13546047-13558339 FORWARD LENGTH=2355
comp31717_c0	278	1	276	AT1G72700.1	1228	10	101	0.55	0.76	0	92	119	1e-32	--	| Symbols: | ATPase E1-E2 type family protein / haloacid dehalogenase-like hydrolase family protein | chr1:27366910-27371491 FORWARD LENGTH=1228
comp31740_c0	586	100	504	AT4G00980.1	488	251	385	0.3	0.55	0	136	78.2	6e-17	--	| Symbols: | zinc knuckle (CCHC-type) family protein | chr4:422732-424580 REVERSE LENGTH=488
comp31762_c0	235	234	4	AT1G79440.1	528	299	375	0.48	0.58	0	77	74.7	2e-17	--	| Symbols: ALDH5F1, SSADH1, SSADH | aldehyde dehydrogenase 5F1 | chr1:29882525-29887275 REVERSE LENGTH=528
comp31763_c0	1260	1150	500	AT5G37810.1	283	41	257	0.46	0.65	0	219	210	3e-65	--	| Symbols: NIP4;1, NLM4 | NOD26-like intrinsic protein 4;1 | chr5:15045232-15047807 FORWARD LENGTH=283
comp31767_c0	480	157	450	AT2G35980.1	227	59	156	0.38	0.64	0	98	87.8	7e-22	--	| Symbols: YLS9, NHL10, ATNHL10 | Late embryogenesis abundant (LEA) hydroxyproline-rich glycoprotein family | chr2:15110635-15111318 FORWARD LENGTH=227
comp31773_c1	262	261	1	AT1G79920.2	831	376	462	0.67	0.85	0	87	132	1e-37	--	| Symbols: | Heat shock protein 70 (Hsp 70) family protein | chr1:30058935-30062224 REVERSE LENGTH=831
comp31789_c0	283	21	125	AT1G75710.1	462	423	460	0.68	0.76	0.07	38	48.5	6e-08	--	| Symbols: | C2H2-like zinc finger protein | chr1:28428806-28431128 FORWARD LENGTH=462
comp31810_c0	588	437	270	AT1G28510.1	171	97	152	0.48	0.73	0	56	56.2	5e-10	--	| Symbols: | Optic atrophy 3 protein (OPA3) | chr1:10024036-10025939 FORWARD LENGTH=171
comp31846_c0	907	8	904	AT1G27880.1	911	138	432	0.51	0.67	0.01	304	268	3e-83	--	| Symbols: | DEAD/DEAH box RNA helicase family protein | chr1:9708940-9713901 FORWARD LENGTH=911
comp31855_c0	804	761	147	AT1G72370.2	294	18	223	0.6	0.78	0	207	265	2e-88	--	| Symbols: P40, AP40, RP40, RPSAA | 40s ribosomal protein SA | chr1:27243148-27244842 REVERSE LENGTH=294
comp31857_c0	267	209	3	AT3G04770.2	280	13	81	0.55	0.75	0	69	86.7	4e-22	--	| Symbols: RPSAb | 40s ribosomal protein SA B | chr3:1309544-1310846 REVERSE LENGTH=280
comp31861_c0	503	501	4	AT2G42520.1	633	330	502	0.57	0.69	0.04	173	181	4e-54	--	| Symbols: | P-loop containing nucleoside triphosphate hydrolases superfamily protein | chr2:17705382-17708744 FORWARD LENGTH=633
comp31882_c0	210	165	1	AT3G26180.2	368	243	297	0.6	0.8	0	55	81.6	4e-20	--	| Symbols: CYP71B20 | cytochrome P450, family 71, subfamily B, polypeptide 20 | chr3:9578407-9579993 REVERSE LENGTH=368
comp31890_c0	277	275	3	AT1G18300.1	207	101	191	0.57	0.75	0	91	119	2e-35	--	| Symbols: atnudt4, NUDT4 | nudix hydrolase homolog 4 | chr1:6299841-6300799 FORWARD LENGTH=207
comp31901_c0	453	69	452	AT1G63910.1	370	1	95	0.69	0.73	0	128	187	4e-59	--	| Symbols: AtMYB103, MYB103 | myb domain protein 103 | chr1:23719968-23721625 REVERSE LENGTH=370
comp31944_c0	255	2	253	AT4G04370.1	729	18	106	0.39	0.58	0.05	89	68.2	5e-15	--	| Symbols: | Tetratricopeptide repeat (TPR)-like superfamily protein | chr4:2134060-2136249 REVERSE LENGTH=729
comp32004_c0	851	804	505	AT3G22600.1	170	8	106	0.6	0.76	0	100	129	4e-37	--	| Symbols: | Bifunctional inhibitor/lipid-transfer protein/seed storage 2S albumin superfamily protein | chr3:8006711-8007397 REVERSE LENGTH=170
comp32008_c0	403	1	399	AT3G57490.1	276	121	253	0.78	0.88	0	133	221	5e-74	--	| Symbols: | Ribosomal protein S5 family protein | chr3:21279824-21280887 REVERSE LENGTH=276
comp32015_c0	246	195	4	AT1G06350.1	300	189	255	0.35	0.53	0.04	67	43.9	2e-06	--	| Symbols: | Fatty acid desaturase family protein | chr1:1935510-1936789 REVERSE LENGTH=300
comp32067_c0	233	125	229	AT3G23510.1	867	425	459	0.62	0.71	0	35	42.4	5e-06	--	| Symbols: | Cyclopropane-fatty-acyl-phospholipid synthase | chr3:8428071-8433159 FORWARD LENGTH=867
comp32071_c0	256	209	51	AT5G49170.1	185	8	55	0.56	0.71	0	53	64.7	2e-14	--	| Symbols: | unknown protein; BEST Arabidopsis thaliana protein match is: unknown protein (TAIR:AT3G06840.1); Has 1807 Blast hits to 1807 proteins in 277 species: Archae - 0; Bacteria - 0; Metazoa - 736; Fungi - 347; Plants - 385; Viruses - 0; Other Eukaryotes - 339 (source: NCBI BLink). | chr5:19938839-19939482 REVERSE LENGTH=185
comp32072_c0	441	203	415	AT3G56370.1	964	118	189	0.34	0.56	0.01	72	44.7	7e-06	--	| Symbols: | Leucine-rich repeat protein kinase family protein | chr3:20899403-20902390 REVERSE LENGTH=964
comp32075_c0	363	358	2	AT4G09320.1	169	15	133	0.63	0.75	0	119	161	5e-52	--	| Symbols: NDPK1 | Nucleoside diphosphate kinase family protein | chr4:5923424-5924366 FORWARD LENGTH=169
comp32099_c0	706	249	704	AT4G36920.2	432	1	157	0.31	0.4	0.13	176	77.4	2e-16	--	| Symbols: AP2 | Integrase-type DNA-binding superfamily protein | chr4:17400998-17403140 FORWARD LENGTH=432
comp32103_c0	353	2	241	AT1G35140.1	309	230	308	0.52	0.65	0	80	84.3	1e-20	--	| Symbols: PHI-1, EXL7 | Phosphate-responsive 1 family protein | chr1:12852089-12853018 FORWARD LENGTH=309
comp32117_c0	1672	1653	1	AT5G67360.1	757	23	573	0.42	0.56	0.02	567	408	1e-134	--	| Symbols: ARA12 | Subtilase family protein | chr5:26872192-26874465 REVERSE LENGTH=757
comp32129_c0	201	159	4	AT2G16700.1	143	1	52	0.75	0.84	0	52	80.1	4e-21	--	| Symbols: ADF5, ATADF5 | actin depolymerizing factor 5 | chr2:7244717-7245467 FORWARD LENGTH=143
comp32129_c1	344	3	293	AT2G16700.2	132	36	132	0.82	0.9	0	97	171	3e-56	--	| Symbols: ADF5 | actin depolymerizing factor 5 | chr2:7244827-7245467 FORWARD LENGTH=132
comp32139_c0	1702	1492	116	AT1G31830.1	495	15	481	0.7	0.83	0.01	467	696	0	--	| Symbols: | Amino acid permease family protein | chr1:11418875-11420362 REVERSE LENGTH=495
comp32160_c0	979	2	277	AT2G36830.1	251	56	147	0.34	0.46	0	92	52	1e-07	--	| Symbols: GAMMA-TIP, TIP1;1, GAMMA-TIP1 | gamma tonoplast intrinsic protein | chr2:15445490-15446336 FORWARD LENGTH=251
comp32177_c0	536	354	536	AT1G19850.1	902	21	79	0.55	0.65	0	61	67	3e-13	--	| Symbols: MP, ARF5, IAA24 | Transcriptional factor B3 family protein / auxin-responsive factor AUX/IAA-related | chr1:6887353-6891182 FORWARD LENGTH=902
comp32188_c0	398	194	385	AT2G04235.1	1253	19	93	0.49	0.66	0.14	75	59.3	4e-11	--	| Symbols: | unknown protein; FUNCTIONS IN: molecular_function unknown; INVOLVED IN: biological_process unknown; LOCATED IN: cellular_component unknown; EXPRESSED IN: cultured cell; Has 713 Blast hits to 345 proteins in 122 species: Archae - 2; Bacteria - 262; Metazoa - 138; Fungi - 55; Plants - 39; Viruses - 0; Other Eukaryotes - 217 (source: NCBI BLink). | chr2:1449414-1455018 FORWARD LENGTH=12…
comp32189_c0	412	405	1	AT2G12400.1	541	59	193	0.63	0.71	0	135	168	2e-50	--	| Symbols: | unknown protein; FUNCTIONS IN: molecular_function unknown; INVOLVED IN: biological_process unknown; LOCATED IN: endomembrane system; EXPRESSED IN: 25 plant structures; EXPRESSED DURING: 13 growth stages; BEST Arabidopsis thaliana protein match is: unknown protein (TAIR:AT2G25270.1); Has 177 Blast hits to 172 proteins in 23 species: Archae - 0; Bacteria - 2; Metazoa - 3; Fungi - 0; Pl…
comp32212_c0	350	2	349	AT5G20850.1	342	197	312	0.94	0.98	0	116	216	2e-71	--	| Symbols: ATRAD51, RAD51 | RAS associated with diabetes protein 51 | chr5:7070758-7072860 REVERSE LENGTH=342
comp32224_c0	253	3	251	AT3G14067.1	777	122	222	0.37	0.42	0.17	101	62	8e-13	--	| Symbols: | Subtilase family protein | chr3:4658421-4660754 REVERSE LENGTH=777
[truncated: 18,258 more rows]
