# Supplementary material for: De novo Transcriptome Assembly and the Putative Biosynthetic Pathway of Steroidal Sapogenins of Dioscorea composita
Source: PLoS One. 2015 Apr 10;10(4):e0124560. doi: 10.1371/journal.pone.0124560 (PMC4393236; doi:10.1371/journal.pone.0124560)
Supplement: S3 Table — (XLSX) [file pone.0124560.s003.xlsx]

## Sheet: Sheet1
Query_id	Query_length	Query_start	Query_end	Subject_id	Subject_length	Subject_start	Subject_end	Identity	Positive	Gap	Align_length	Score	E_value	Query_annotation	Subject_annotation
comp15_c0	287	285	40	LOC_Os10g07310.1	764	283	364	0.39	0.57	0	82	67	4e-14	--	protein|retrotransposon protein, putative, unclassified, expressed
comp15_c1	608	1	606	LOC_Os05g42370.1	1380	904	1103	0.34	0.56	0.01	206	130	1e-34	--	protein|retrotransposon protein, putative, unclassified, expressed
comp31_c0	209	14	208	LOC_Os11g43900.1	168	100	164	0.32	0.58	0	65	50.1	6e-09	--	protein|translationally-controlled tumor protein, putative, expressed
comp31_c1	281	232	17	LOC_Os11g43900.2	130	3	77	0.36	0.58	0.04	75	45.1	7e-07	--	protein|translationally-controlled tumor protein, putative, expressed
comp36_c0	384	1	279	LOC_Os06g04620.1	375	283	358	0.39	0.54	0	93	65.9	3e-13	--	protein|GDP-mannose 4,6 dehydratase 2, putative, expressed
comp36_c1	831	776	3	LOC_Os06g04620.1	375	31	286	0.57	0.74	0	259	310	1e-104	--	protein|GDP-mannose 4,6 dehydratase 2, putative, expressed
comp48_c0	326	326	72	LOC_Os10g05020.1	530	135	217	0.29	0.57	0	85	50.4	4e-08	--	protein|cytochrome P450, putative, expressed
comp48_c1	244	242	69	LOC_Os10g36980.1	520	49	106	0.48	0.62	0	58	60.1	7e-12	--	protein|transposon protein, putative, unclassified, expressed
comp59_c0	344	21	272	LOC_Os02g43010.2	447	363	447	0.61	0.75	0.01	85	103	9e-27	--	protein|vacuolar-processing enzyme precursor, putative, expressed
comp59_c1	354	1	198	LOC_Os02g43010.1	496	430	495	0.68	0.75	0	66	97.8	1e-24	--	protein|vacuolar-processing enzyme precursor, putative, expressed
comp62_c0	393	220	5	LOC_Os01g20160.1	554	206	277	0.48	0.68	0	72	79.7	5e-18	--	protein|OsHKT1;5 - Na+ transporter, expressed
comp66_c0	211	138	1	LOC_Os02g32690.2	1184	796	841	0.69	0.82	0	46	71.6	4e-16	--	protein|pleiotropic drug resistance protein 15, putative, expressed
comp66_c1	376	60	263	LOC_Os12g32820.2	581	439	506	0.61	0.72	0	68	105	4e-27	--	protein|pleiotropic drug resistance protein 3, putative, expressed
comp74_c0	320	12	320	LOC_Os04g20140.1	791	400	502	0.54	0.75	0	103	120	1e-32	--	protein|retrotransposon, putative, centromere-specific, expressed
comp86_c1	350	164	6	LOC_Os03g36220.1	1269	665	719	0.42	0.73	0.05	56	47	6e-10	--	protein|retrotransposon protein, putative, unclassified, expressed
comp90_c0	257	1	252	LOC_Os07g48060.2	254	77	160	0.57	0.8	0	84	112	4e-32	--	protein|peroxidase precursor, putative, expressed
comp100_c0	234	3	230	LOC_Os04g14710.2	446	47	119	0.28	0.47	0.05	80	43.1	6e-06	--	protein|flavin-containing monooxygenase family protein, putative, expressed
comp107_c0	243	208	41	LOC_Os05g02670.1	1056	931	987	0.5	0.63	0.01	57	57.4	6e-11	--	protein|kinesin motor domain containing protein, putative, expressed
comp113_c0	226	216	7	LOC_Os10g13960.1	1347	141	210	0.35	0.54	0	70	48.5	7e-08	--	protein|retrotransposon protein, putative, unclassified, expressed
comp129_c0	459	458	177	LOC_Os03g54890.3	115	13	102	0.52	0.68	0	94	102	2e-28	--	protein|ribosomal protein L13, putative, expressed
comp130_c0	329	60	329	LOC_Os01g36390.1	862	121	213	0.7	0.82	0.03	93	129	1e-35	--	protein|MCM4 - Putative minichromosome maintenance MCM complex subunit 4, expressed
comp133_c0	291	2	145	LOC_Os08g44420.1	409	361	408	0.66	0.87	0	48	72.8	4e-16	--	protein|kinesin-related protein, putative, expressed
comp134_c0	647	4	642	LOC_Os05g05880.1	434	82	313	0.43	0.6	0.08	232	200	5e-62	--	protein|retrotransposon protein, putative, unclassified, expressed
comp137_c0	205	104	205	LOC_Os03g31360.1	496	149	182	0.61	0.79	0	34	56.6	7e-11	--	protein|glutelin, putative, expressed
comp144_c0	248	247	2	LOC_Os03g50250.1	669	327	408	0.78	0.9	0	82	133	8e-38	--	protein|DnaK family protein, putative, expressed
comp159_c0	578	571	2	LOC_Os09g38030.2	442	188	376	0.64	0.79	0	190	246	2e-80	--	protein|UTP--glucose-1-phosphate uridylyltransferase, putative, expressed
comp168_c0	447	441	1	LOC_Os10g21850.1	1505	900	1046	0.27	0.49	0	147	73.6	2e-15	--	protein|retrotransposon protein, putative, unclassified, expressed
comp177_c0	401	396	22	LOC_Os03g44590.1	983	549	673	0.48	0.72	0	125	135	1e-37	--	protein|transposon protein, putative, unclassified, expressed
comp177_c1	292	282	1	LOC_Os04g28290.1	723	571	664	0.43	0.63	0	94	94.4	1e-23	--	protein|transposon protein, putative, unclassified, expressed
comp181_c0	268	1	123	LOC_Os02g55370.1	51	10	50	0.75	0.9	0	41	74.7	3e-19	--	protein|60S ribosomal protein L39, putative, expressed
comp200_c0	541	533	324	LOC_Os01g51650.1	1486	136	207	0.38	0.59	0.02	72	55.8	5e-09	--	protein|retrotransposon protein, putative, unclassified, expressed
comp202_c0	520	507	109	LOC_Os09g39400.1	149	6	143	0.29	0.56	0.03	138	75.9	2e-17	--	protein|histidine-containing phosphotransfer protein, putative, expressed
comp211_c0	232	225	85	LOC_Os04g45420.1	2641	1840	1886	0.59	0.8	0	47	65.5	8e-14	--	protein|retrotransposon protein, putative, unclassified, expressed
comp224_c0	723	723	34	LOC_Os01g59120.1	449	213	447	0.65	0.77	0.02	235	301	1e-101	--	protein|cyclin, putative, expressed
comp228_c0	294	4	294	LOC_Os06g40190.1	817	652	750	0.63	0.78	0.02	99	132	5e-37	--	protein|phospholipase D, putative, expressed
comp228_c1	321	317	3	LOC_Os01g07760.2	812	547	651	0.59	0.74	0	105	133	4e-37	--	protein|phospholipase D, putative, expressed
comp245_c0	408	7	291	LOC_Os06g09060.1	1353	513	608	0.65	0.79	0.01	96	125	1e-35	--	protein|retrotransposon protein, putative, unclassified, expressed
comp250_c0	208	202	5	LOC_Os06g02510.5	97	2	68	0.38	0.46	0.01	67	43.9	5e-07	--	protein|ribosomal protein L13, putative, expressed
comp268_c0	225	14	220	LOC_Os10g38080.1	759	613	680	0.53	0.66	0	69	75.5	2e-17	--	protein|OsSub61 - Putative Subtilisin homologue, expressed
comp269_c0	258	258	1	LOC_Os02g19990.2	449	277	363	0.54	0.67	0.01	87	93.2	1e-23	--	protein|reticulon domain containing protein, putative, expressed
comp269_c1	208	2	199	LOC_Os02g19990.1	450	215	280	0.46	0.63	0	66	64.7	1e-13	--	protein|reticulon domain containing protein, putative, expressed
comp272_c0	274	2	274	LOC_Os08g42750.1	565	360	450	0.6	0.72	0	91	107	2e-28	--	protein|CAMK_CAMK_like.37 - CAMK includes calcium/calmodulin depedent protein kinases, expressed
comp275_c0	215	36	149	LOC_Os07g01150.3	268	181	218	0.47	0.76	0	38	52.4	2e-09	--	protein|fatty acid hydroxylase, putative, expressed
comp275_c1	288	281	9	LOC_Os11g48020.1	266	87	176	0.43	0.61	0	91	88.6	2e-22	--	protein|fatty acid hydroxylase, putative, expressed
comp291_c0	514	110	514	LOC_Os02g03060.2	302	82	214	0.78	0.87	0	135	208	2e-67	--	protein|cyclin-dependent kinase A-2, putative, expressed
comp291_c1	223	222	1	LOC_Os02g03060.2	302	209	282	0.86	0.95	0	74	142	2e-43	--	protein|cyclin-dependent kinase A-2, putative, expressed
comp294_c0	213	60	212	LOC_Os12g30720.1	954	755	806	0.32	0.57	0.01	52	43.5	3e-06	--	protein|disease resistance protein RPS2, putative, expressed
comp298_c0	394	339	7	LOC_Os05g26730.1	784	73	183	0.25	0.41	0	111	45.4	5e-06	--	protein|retrotransposon protein, putative, LINE subclass, expressed
comp299_c0	485	428	33	LOC_Os03g31090.1	146	8	138	0.48	0.73	0	132	145	6e-45	--	protein|40S ribosomal protein S19, putative, expressed
comp301_c0	454	328	2	LOC_Os07g08000.1	585	1	109	0.84	0.94	0	109	199	2e-61	--	protein|expressed protein
comp315_c0	335	288	1	LOC_Os01g45840.1	252	20	116	0.39	0.56	0.01	97	68.9	6e-15	--	protein|CRR2, putative, expressed
comp326_c0	211	13	210	LOC_Os08g10740.1	828	286	352	0.71	0.8	0.01	67	105	3e-28	--	protein|transposon protein, putative, CACTA, En/Spm sub-class, expressed
comp330_c0	237	234	1	LOC_Os01g67740.1	1175	877	954	0.8	0.92	0	78	134	4e-38	--	protein|chromosome segregation protein, putative, expressed
comp336_c0	295	2	295	LOC_Os05g47980.1	552	115	212	0.67	0.82	0	98	137	2e-39	--	protein|ATP synthase, putative, expressed
comp337_c0	590	208	11	LOC_Os05g31070.1	1301	124	189	0.34	0.54	0	66	59.3	5e-10	--	protein|retrotransposon protein, putative, unclassified, expressed
comp348_c0	241	1	240	LOC_Os01g10050.1	494	52	131	0.5	0.72	0	80	96.7	7e-25	--	protein|DEAD-box ATP-dependent RNA helicase, putative, expressed
comp349_c0	281	2	271	LOC_Os02g30620.3	734	91	167	0.5	0.63	0	90	82	2e-19	--	protein|dnaJ domain containing protein, expressed
comp349_c1	328	61	327	LOC_Os03g28310.1	748	1	89	0.7	0.84	0	89	133	4e-37	--	protein|dnaJ domain containing protein, expressed
comp358_c0	359	131	271	LOC_Os03g10900.1	984	200	252	0.43	0.62	0.11	53	48.9	2e-07	--	protein|disease resistance protein, putative, expressed
comp361_c0	346	26	286	LOC_Os05g41310.1	1007	909	996	0.43	0.6	0.01	88	72	2e-15	--	protein|disease resistance protein RGA2, putative, expressed
comp394_c0	223	223	20	LOC_Os10g31770.1	725	653	720	0.88	0.91	0	68	114	6e-31	--	protein|START domain containing protein, expressed
comp407_c0	376	127	366	LOC_Os12g44200.1	1198	302	381	0.56	0.76	0	80	100	3e-25	--	protein|retrotransposon protein, putative, unclassified, expressed
comp464_c0	219	5	217	LOC_Os03g04590.3	104	9	79	0.78	0.91	0	71	116	1e-35	--	protein|ribosomal protein, putative, expressed
comp466_c0	292	1	150	LOC_Os07g40290.1	605	551	600	0.9	0.96	0	50	97.4	9e-25	--	protein|OsGH3.8 - Probable indole-3-acetic acid-amido synthetase, expressed
comp470_c0	208	4	207	LOC_Os04g18380.1	618	517	577	0.43	0.59	0.01	69	56.2	1e-10	--	protein|cytochrome P450, putative, expressed
comp492_c0	292	272	117	LOC_Os10g28320.1	343	73	124	0.63	0.84	0	52	73.6	1e-23	--	protein|oxidoreductase, aldo/keto reductase family protein, putative, expressed
comp501_c0	209	2	208	LOC_Os03g08050.1	447	130	200	0.71	0.85	0.02	71	110	4e-30	--	protein|elongation factor Tu, putative, expressed
comp504_c0	576	472	44	LOC_Os02g53690.1	397	211	396	0.34	0.44	0.24	190	76.3	4e-16	--	protein|growth regulating factor protein, putative, expressed
comp547_c0	583	278	15	LOC_Os05g50410.2	586	475	564	0.44	0.61	0.07	95	62.8	2e-11	--	protein|Rad21 / Rec8 like protein, putative, expressed
comp560_c0	202	1	192	LOC_Os12g40530.1	749	360	423	0.59	0.68	0	64	80.5	3e-19	--	protein|transposon protein, putative, unclassified, expressed
comp593_c0	433	3	185	LOC_Os04g58000.1	433	356	417	0.5	0.72	0.01	62	62	1e-11	--	protein|B3 DNA binding domain containing protein, expressed
comp593_c1	222	27	221	LOC_Os08g01090.2	326	216	280	0.69	0.83	0	65	100	7e-27	--	protein|B3 DNA binding domain containing protein, expressed
comp595_c0	340	111	320	LOC_Os11g05562.1	108	39	108	0.52	0.75	0	70	77.4	2e-19	--	protein|40S ribosomal protein S25, putative, expressed
comp631_c0	718	119	718	LOC_Os07g36770.1	1468	14	207	0.43	0.6	0.01	203	171	2e-48	--	protein|retrotransposon protein, putative, Ty3-gypsy subclass, expressed
comp657_c0	314	247	122	LOC_Os02g06850.1	126	4	45	0.71	0.76	0	42	57.4	2e-11	--	protein|expressed protein
comp668_c0	509	2	328	LOC_Os03g61780.2	574	393	505	0.51	0.63	0.03	113	120	1e-31	--	protein|glucan endo-1,3-beta-glucosidase-related, putative, expressed
comp680_c0	227	5	226	LOC_Os03g20190.1	798	495	568	0.67	0.83	0	74	108	7e-29	--	protein|pentatricopeptide, putative, expressed
comp686_c0	390	28	384	LOC_Os01g67134.1	301	4	119	0.59	0.68	0	119	136	5e-40	--	protein|ribosomal L18p/L5e family protein, putative, expressed
comp688_c0	263	2	244	LOC_Os11g29570.1	1498	1420	1497	0.44	0.62	0	81	73.6	2e-16	--	protein|retrotransposon protein, putative, Ty3-gypsy subclass, expressed
comp702_c0	401	69	401	LOC_Os02g30060.1	312	71	178	0.27	0.49	0	111	50.1	1e-07	--	protein|3-oxoacyl-reductase, chloroplast precursor, putative, expressed
comp711_c0	588	255	557	LOC_Os12g05520.1	1142	1023	1123	0.42	0.63	0	101	87.8	8e-28	--	protein|retrotransposon protein, putative, unclassified, expressed
comp770_c1	296	71	178	LOC_Os01g19750.1	335	47	82	0.66	0.77	0	36	59.3	2e-11	--	protein|glycosyl hydrolase, putative, expressed
comp779_c0	350	349	236	LOC_Os07g48560.1	262	36	73	0.97	1	0	38	82	1e-19	--	protein|homeobox domain containing protein, expressed
comp781_c0	262	261	1	LOC_Os05g48240.1	609	427	513	0.88	0.95	0	87	159	3e-47	--	protein|dynamin family protein, putative, expressed
comp788_c0	515	127	513	LOC_Os03g03540.1	366	1	129	0.93	0.97	0	129	263	5e-88	--	protein|no apical meristem protein, putative, expressed
comp802_c0	737	116	475	LOC_Os05g35650.1	581	373	495	0.24	0.48	0.02	123	56.6	8e-09	--	protein|peptide transporter PTR2, putative, expressed
comp810_c0	370	5	370	LOC_Os04g30770.1	479	167	286	0.38	0.51	0.02	125	86.7	1e-20	--	protein|glycosyl hydrolase, putative, expressed
comp953_c0	345	20	295	LOC_Os03g36780.1	757	452	517	0.51	0.6	0	92	87	8e-21	--	protein|elongation factor, putative, expressed
comp1012_c0	540	2	538	LOC_Os02g11760.1	1444	514	692	0.59	0.7	0	179	206	2e-61	--	protein|pleiotropic drug resistance protein, putative, expressed
comp1012_c1	234	1	234	LOC_Os02g11760.1	1444	439	517	0.7	0.82	0.01	79	119	1e-32	--	protein|pleiotropic drug resistance protein, putative, expressed
comp1018_c0	533	2	532	LOC_Os03g36900.1	429	229	396	0.54	0.7	0.02	181	178	2e-54	--	protein|expressed protein
comp1035_c0	433	139	414	LOC_Os12g32660.2	1271	956	1051	0.36	0.51	0.08	100	50.8	1e-07	--	protein|NB-ARC domain containing protein, expressed
comp1037_c0	250	28	249	LOC_Os05g39710.1	171	69	158	0.42	0.52	0.17	90	55.8	7e-11	--	protein|expressed protein
comp1037_c1	265	198	34	LOC_Os05g07240.1	170	1	55	0.8	0.89	0	55	99	2e-27	--	protein|expressed protein
comp1048_c0	324	3	275	LOC_Os10g21070.1	1701	943	1033	0.38	0.51	0	91	76.6	3e-17	--	protein|retrotransposon protein, putative, unclassified, expressed
comp1053_c0	293	1	288	LOC_Os09g20820.1	479	331	426	0.63	0.77	0	96	131	3e-37	--	protein|enolase, putative, expressed
comp1054_c0	394	394	287	LOC_Os03g57980.1	199	95	130	0.66	0.86	0	36	55.8	5e-10	--	protein|LTPL99 - Protease inhibitor/seed storage/LTP family protein precursor, expressed
comp1065_c0	213	1	213	LOC_Os12g07010.1	389	4	74	0.73	0.85	0	71	114	9e-32	--	protein|ribosomal protein L3, putative, expressed
comp1070_c1	351	7	294	LOC_Os11g38890.1	1469	136	231	0.23	0.45	0	96	45.4	4e-06	--	protein|retrotransposon protein, putative, unclassified, expressed
comp1081_c0	533	521	282	LOC_Os12g38020.1	1432	1318	1403	0.34	0.51	0.06	86	52	1e-07	--	protein|retrotransposon protein, putative, unclassified, expressed
comp1093_c0	574	5	310	LOC_Os09g24680.1	810	712	810	0.53	0.66	0	102	108	5e-27	--	protein|pentatricopeptide, putative, expressed
comp1097_c0	582	532	11	LOC_Os03g17210.2	976	7	183	0.44	0.59	0.02	179	131	3e-35	--	protein|expressed protein
comp1098_c0	236	149	235	LOC_Os11g47760.6	395	8	36	0.82	0.96	0	29	55.8	2e-10	--	protein|DnaK family protein, putative, expressed
comp1100_c0	376	1	372	LOC_Os02g52830.1	482	297	419	0.61	0.75	0	124	167	1e-50	--	protein|lipase, putative, expressed
comp1103_c0	326	227	42	LOC_Os06g05660.3	373	1	69	0.53	0.64	0.12	71	62	4e-12	--	protein|NAP domain containing protein, putative, expressed
comp1117_c0	236	2	235	LOC_Os01g72930.1	785	128	205	0.56	0.71	0	78	91.7	5e-23	--	protein|pentatricopeptide, putative, expressed
comp1159_c0	646	213	635	LOC_Os12g29700.1	1621	700	843	0.39	0.56	0.02	144	115	4e-29	--	protein|retrotransposon protein, putative, unclassified, expressed
comp1159_c1	517	1	495	LOC_Os07g48470.1	1118	240	403	0.29	0.49	0	165	83.6	1e-18	--	protein|retrotransposon protein, putative, unclassified, expressed
comp1172_c0	513	509	108	LOC_Os10g07310.1	764	351	481	0.34	0.52	0.01	136	83.6	9e-19	--	protein|retrotransposon protein, putative, unclassified, expressed
comp1202_c1	364	340	119	LOC_Os05g26954.2	299	207	281	0.29	0.6	0.01	75	53.1	6e-09	--	protein|saposin-like type B, region 1 family protein, putative, expressed
comp1205_c0	502	2	451	LOC_Os12g44020.2	455	301	450	0.69	0.82	0	150	236	2e-76	--	protein|Ser/Thr protein phosphatase family protein, putative, expressed
comp1205_c1	358	4	357	LOC_Os01g56880.2	400	186	303	0.73	0.87	0	118	205	4e-66	--	protein|purple acid phosphatase precursor, putative, expressed
comp1207_c0	417	416	3	LOC_Os10g37160.1	516	237	378	0.41	0.62	0.04	145	114	3e-30	--	protein|transposon protein, putative, unclassified, expressed
comp1217_c0	211	2	178	LOC_Os07g44690.1	310	80	143	0.71	0.82	0.07	64	99.8	7e-27	--	protein|HSF-type DNA-binding domain containing protein, expressed
comp1234_c0	243	16	243	LOC_Os05g41060.1	181	1	76	0.94	0.97	0	76	146	4e-46	--	protein|ADP-ribosylation factor, putative, expressed
comp1238_c0	279	2	133	LOC_Os09g24220.1	1276	601	648	0.55	0.63	0.1	49	46.2	8e-07	--	protein|MSH-like DNA mismatch repair protein, putative, expressed
comp1273_c1	660	33	551	LOC_Os07g45970.1	1736	1525	1689	0.26	0.4	0	174	67	2e-12	--	protein|retrotransposon protein, putative, unclassified, expressed
comp1279_c0	758	758	282	LOC_Os04g33200.2	378	220	378	0.74	0.89	0	159	269	6e-89	--	protein|heparan-alpha-glucosaminide N-acetyltransferase, putative, expressed
comp1279_c1	446	446	3	LOC_Os02g32504.2	376	75	222	0.65	0.78	0	148	209	2e-67	--	protein|heparan-alpha-glucosaminide N-acetyltransferase, putative, expressed
comp1317_c0	911	326	904	LOC_Os06g35590.1	531	95	284	0.51	0.69	0	193	213	1e-64	--	protein|reticuline oxidase-like protein precursor, putative, expressed
comp1336_c0	242	2	241	LOC_Os01g12290.1	775	646	723	0.61	0.77	0	80	97.4	5e-25	--	protein|S-locus lectin protein kinase family protein, putative, expressed
comp1348_c0	755	718	5	LOC_Os03g61850.1	839	506	737	0.41	0.55	0	238	189	8e-55	--	protein|transposon protein, putative, unclassified, expressed
comp1363_c0	421	420	1	LOC_Os01g52470.1	853	358	499	0.62	0.81	0.01	142	192	8e-58	--	protein|elongation factor, putative, expressed
comp1375_c0	351	7	351	LOC_Os06g02510.4	141	1	116	0.5	0.59	0	116	111	3e-32	--	protein|ribosomal protein L13, putative, expressed
comp1383_c0	913	25	258	LOC_Os01g51650.1	1486	129	207	0.39	0.58	0.01	79	57.4	1e-08	--	protein|retrotransposon protein, putative, unclassified, expressed
comp1405_c0	333	220	2	LOC_Os01g65010.1	824	483	555	0.76	0.87	0	73	115	7e-31	--	protein|serine/threonine-protein kinase receptor precursor, putative, expressed
comp1416_c0	383	7	336	LOC_Os12g40530.1	749	625	745	0.31	0.43	0.09	121	74.3	4e-16	--	protein|transposon protein, putative, unclassified, expressed
comp1421_c0	643	64	642	LOC_Os08g35420.1	353	14	206	0.73	0.84	0	193	308	1e-105	--	protein|photosynthetic reaction center protein, putative, expressed
comp1429_c0	476	463	140	LOC_Os03g19080.1	944	452	586	0.36	0.48	0.22	139	58.5	3e-10	--	protein|expressed protein
comp1429_c1	314	314	3	LOC_Os03g19080.1	944	321	431	0.47	0.68	0.07	112	85.5	2e-20	--	protein|expressed protein
comp1431_c0	1123	1122	4	LOC_Os02g18730.1	1039	565	932	0.27	0.44	0.02	383	142	1e-36	--	protein|retrotransposon protein, putative, LINE subclass, expressed
comp1444_c1	258	11	208	LOC_Os07g44690.1	310	158	228	0.46	0.56	0.07	71	61.2	3e-12	--	protein|HSF-type DNA-binding domain containing protein, expressed
comp1446_c0	690	2	178	LOC_Os01g10890.1	461	374	432	0.83	0.91	0	59	101	1e-24	--	protein|CAMK_KIN1/SNF1/Nim1_like.8 - CAMK includes calcium/calmodulin depedent protein kinases, expressed
comp1468_c0	862	840	688	LOC_Os09g04960.1	1370	951	1001	0.5	0.64	0	51	52.8	2e-26	--	protein|retrotransposon protein, putative, unclassified, expressed
comp1472_c0	487	480	169	LOC_Os03g64380.1	280	157	260	0.4	0.63	0	104	99.4	2e-25	--	protein|expressed protein
comp1477_c0	745	528	737	LOC_Os03g57950.1	565	1	74	0.62	0.72	0.05	74	89.7	5e-20	--	protein|type I inositol-1,4,5-trisphosphate 5-phosphatase, putative, expressed
comp1478_c0	318	308	3	LOC_Os06g12360.1	921	2	103	0.46	0.66	0	102	99.4	3e-25	--	protein|pentatricopeptide, putative, expressed
comp1483_c0	563	546	1	LOC_Os01g42760.1	592	298	478	0.46	0.63	0	183	170	7e-50	--	protein|integral membrane protein TmpA, putative, expressed
comp1489_c0	515	213	1	LOC_Os01g71970.1	442	22	91	0.54	0.63	0.01	72	69.3	7e-14	--	protein|GRAS family transcription factor containing protein, expressed
comp1489_c1	214	2	214	LOC_Os01g71970.1	442	85	157	0.56	0.67	0.02	73	76.3	9e-18	--	protein|GRAS family transcription factor containing protein, expressed
comp1497_c0	268	22	234	LOC_Os08g01510.1	484	148	218	0.29	0.6	0	71	50.1	3e-08	--	protein|cytochrome P450, putative, expressed
comp1515_c0	365	362	3	LOC_Os02g08400.1	421	293	418	0.55	0.68	0.05	127	155	2e-46	--	protein|HLS, putative, expressed
comp1526_c0	802	127	531	LOC_Os04g10530.1	504	8	145	0.39	0.49	0.02	138	84	7e-18	--	protein|amidase, putative, expressed
comp1528_c0	240	48	239	LOC_Os02g27470.1	675	62	125	0.7	0.82	0	64	98.2	3e-25	--	protein|importin-7, putative, expressed
comp1530_c0	604	465	343	LOC_Os12g01020.1	845	570	612	0.46	0.65	0.04	43	39.3	9e-08	--	protein|expressed protein
comp1544_c0	206	15	143	LOC_Os11g33430.1	410	110	150	0.46	0.72	0	43	45.4	6e-07	--	protein|plant protein of unknown function domain containing protein, expressed
comp1554_c0	509	35	463	LOC_Os02g15810.1	504	8	137	0.26	0.42	0.04	149	47.8	2e-06	--	protein|HMG1/2, putative, expressed
comp1561_c0	615	551	3	LOC_Os05g39850.1	770	11	193	0.78	0.91	0	183	310	1e-101	--	protein|MCM3 - Putative minichromosome maintenance MCM complex subunit 3, expressed
comp1569_c0	555	2	181	LOC_Os11g05410.1	439	180	239	0.71	0.85	0	60	96.7	2e-23	--	protein|Ser/Thr protein phosphatase family protein, putative, expressed
comp1574_c0	573	362	3	LOC_Os12g05080.1	452	76	192	0.67	0.81	0	120	186	9e-57	--	protein|PMR5, putative, expressed
comp1576_c0	292	266	3	LOC_Os02g01332.1	192	1	88	0.59	0.78	0	88	105	7e-30	--	protein|ribosomal protein L6, putative, expressed
comp1595_c0	635	3	632	LOC_Os10g04674.3	925	406	619	0.45	0.63	0.01	214	174	5e-50	--	protein|disease resistance protein RPM1, putative, expressed
comp1614_c0	860	786	448	LOC_Os12g36510.1	589	265	375	0.35	0.5	0	114	68.2	2e-12	--	protein|retrotransposon protein, putative, unclassified, expressed
comp1622_c0	281	3	281	LOC_Os09g01100.1	1477	909	1007	0.38	0.53	0.06	99	65.1	2e-13	--	protein|retrotransposon protein, putative, Ty3-gypsy subclass, expressed
comp1661_c0	723	8	706	LOC_Os11g14900.5	378	138	371	0.53	0.66	0.02	238	243	3e-79	--	protein|thiol protease SEN102 precursor, putative, expressed
comp1673_c0	402	1	402	LOC_Os02g45770.1	250	13	146	0.85	0.93	0	134	231	1e-77	--	protein|OsMADS6 - MADS-box family gene with MIKCc type-box, expressed
comp1678_c0	976	683	57	LOC_Os04g49500.1	714	484	683	0.44	0.66	0	209	193	8e-56	--	protein|U-box domain-containing protein, putative, expressed
comp1682_c0	647	45	647	LOC_Os08g01510.1	484	148	347	0.3	0.55	0	202	111	4e-28	--	protein|cytochrome P450, putative, expressed
comp1692_c0	732	1	618	LOC_Os06g36990.1	1222	1004	1206	0.67	0.81	0	206	293	1e-91	--	protein|phospholipid-transporting ATPase 4, putative, expressed
comp1695_c0	769	2	616	LOC_Os02g44590.1	791	568	773	0.41	0.56	0	207	151	2e-41	--	protein|OsSub20 - Putative Subtilisin homologue, expressed
comp1703_c0	434	92	433	LOC_Os02g39390.2	243	1	127	0.4	0.53	0.11	129	75.9	4e-17	--	protein|expressed protein
comp1718_c0	309	32	253	LOC_Os09g38030.1	469	393	465	0.6	0.68	0	74	83.6	8e-20	--	protein|UTP--glucose-1-phosphate uridylyltransferase, putative, expressed
comp1728_c0	312	13	261	LOC_Os09g04130.1	1328	1018	1099	0.43	0.68	0	83	80.5	1e-18	--	protein|retrotransposon protein, putative, unclassified, expressed
comp1730_c0	286	286	98	LOC_Os08g03290.3	292	227	289	0.66	0.88	0	63	99	3e-26	--	protein|glyceraldehyde-3-phosphate dehydrogenase, putative, expressed
comp1764_c0	225	212	6	LOC_Os03g02710.1	463	245	315	0.4	0.5	0.02	71	51.6	5e-09	--	protein|hydroxymethylglutaryl-CoA synthase, putative, expressed
comp1778_c0	800	3	419	LOC_Os02g43620.1	494	334	472	0.72	0.85	0	139	200	8e-61	--	protein|transporter, major facilitator family, putative, expressed
comp1786_c0	305	167	3	LOC_Os10g31790.2	310	209	263	0.52	0.61	0	55	52	9e-09	--	protein|ubiquitin family protein, putative, expressed
comp1787_c0	1455	1179	517	LOC_Os01g67410.1	695	241	468	0.68	0.78	0.03	228	310	6e-98	--	protein|AP2/EREBP transcription factor BABY BOOM, putative, expressed
comp1788_c0	251	1	207	LOC_Os07g10720.2	130	62	130	0.71	0.85	0	69	108	5e-32	--	protein|40S ribosomal protein S15a, putative, expressed
comp1826_c0	273	7	273	LOC_Os06g09060.1	1353	1151	1239	0.47	0.61	0	89	89	7e-22	--	protein|retrotransposon protein, putative, unclassified, expressed
comp1829_c0	411	5	409	LOC_Os07g05280.1	1303	711	865	0.29	0.45	0.13	156	60.8	3e-11	--	protein|retrotransposon protein, putative, unclassified, expressed
comp1861_c0	807	20	640	LOC_Os03g02200.2	276	63	269	0.65	0.78	0	207	285	2e-96	--	protein|thymidine kinase, putative, expressed
comp1866_c0	222	2	217	LOC_Os06g07620.1	1111	120	191	0.55	0.73	0	72	78.6	2e-18	--	protein|expressed protein
comp1873_c0	502	29	268	LOC_Os02g42180.1	1525	929	1030	0.35	0.46	0.21	102	50.4	3e-09	--	protein|retrotransposon protein, putative, unclassified, expressed
comp1878_c0	269	267	1	LOC_Os01g07260.1	597	348	436	0.67	0.84	0	89	126	3e-35	--	protein|expressed protein
comp1884_c0	322	321	136	LOC_Os08g44450.3	133	72	133	0.62	0.79	0	62	82	5e-21	--	protein|L1P family of ribosomal proteins domain containing protein, expressed
comp1902_c0	1270	34	1269	LOC_Os12g36890.1	1215	299	721	0.81	0.87	0.02	423	704	0	--	protein|CSLD4 - cellulose synthase-like family D, expressed
comp1917_c0	335	334	2	LOC_Os02g30800.1	2286	105	226	0.65	0.78	0.09	122	160	1e-46	--	protein|POLE1 - Putative DNA polymerase epsilon catalytic subunit, expressed
comp1921_c0	236	1	234	LOC_Os10g13700.2	534	224	301	0.75	0.89	0	78	129	1e-36	--	protein|phosphoenolpyruvate carboxykinase, putative, expressed
comp1948_c0	248	100	246	LOC_Os01g04730.1	157	18	66	0.79	0.85	0	49	79.7	3e-20	--	protein|ribosomal protein L24, putative, expressed
comp1951_c0	424	20	409	LOC_Os03g53610.1	211	1	126	0.52	0.62	0.01	132	114	4e-32	--	protein|late embryogenesis abundant protein D-34, putative, expressed
comp1952_c0	269	115	201	LOC_Os03g09100.1	1029	500	528	0.89	0.96	0	29	62.8	2e-13	--	protein|calmodulin-binding transcription activator, putative, expressed
comp1958_c0	298	298	95	LOC_Os04g32660.1	278	212	278	0.77	0.89	0	68	125	1e-36	--	protein|cytochrome b-c1 complex subunit Rieske, mitochondrial precursor, putative, expressed
comp1960_c0	214	168	1	LOC_Os03g16390.1	470	9	64	0.53	0.78	0	56	61.6	1e-12	--	protein|avr9/Cf-9 rapidly elicited protein, putative, expressed
comp1965_c0	311	307	2	LOC_Os06g45240.1	688	462	563	0.6	0.76	0.01	104	123	1e-33	--	protein|inactive receptor kinase At2g26730 precursor, putative, expressed
comp1971_c0	505	501	40	LOC_Os03g26290.1	1167	473	626	0.52	0.72	0	154	181	5e-53	--	protein|retrotransposon protein, putative, unclassified, expressed
comp1987_c0	867	1	849	LOC_Os11g03460.1	627	134	366	0.35	0.52	0.01	286	157	2e-43	--	protein|Mad3/BUB1 homology region 1 domain containing protein, expressed
comp1991_c0	336	335	3	LOC_Os11g41780.1	1001	696	779	0.42	0.54	0	111	90.9	3e-22	--	protein|transposon protein, putative, CACTA, En/Spm sub-class, expressed
comp2021_c0	213	2	211	LOC_Os08g41810.1	183	103	172	0.75	0.85	0	70	114	7e-34	--	protein|ribosomal protein L22, putative, expressed
comp2057_c0	1005	964	2	LOC_Os11g41540.4	501	77	406	0.31	0.49	0.03	333	146	1e-39	--	protein|disease resistance RPP8-like protein 3, putative, expressed
comp2059_c0	481	9	479	LOC_Os03g51740.1	487	106	264	0.71	0.84	0.01	159	238	2e-77	--	protein|aminotransferase, classes I and II, domain containing protein, expressed
comp2060_c0	292	291	7	LOC_Os10g31950.1	461	125	217	0.51	0.67	0	95	92.8	3e-23	--	protein|3-ketoacyl-CoA thiolase, peroxisomal precursor, putative, expressed
comp2072_c0	547	543	1	LOC_Os02g39670.1	564	59	237	0.48	0.64	0	181	168	3e-49	--	protein|retrotransposon, putative, centromere-specific, expressed
comp2073_c0	385	176	6	LOC_Os10g30790.1	541	13	70	0.58	0.75	0.01	58	75.1	2e-16	--	protein|inorganic phosphate transporter, putative, expressed
comp2085_c0	293	293	3	LOC_Os12g38000.1	261	6	102	0.71	0.84	0	97	154	5e-48	--	protein|60S ribosomal protein L8, putative, expressed
comp2121_c0	393	45	386	LOC_Os02g57240.1	328	1	111	0.54	0.69	0	114	125	2e-35	--	protein|oxidoreductase, aldo/keto reductase family protein, putative, expressed
comp2173_c0	497	7	495	LOC_Os08g42840.1	940	467	628	0.34	0.53	0	164	93.6	3e-22	--	protein|leucine rich repeat protein, putative, expressed
comp2187_c0	578	33	476	LOC_Os04g41570.1	156	1	153	0.41	0.6	0.09	163	110	2e-30	--	protein|ethylene-responsive protein related, putative, expressed
comp2200_c0	815	815	357	LOC_Os11g03910.1	483	294	444	0.36	0.55	0	153	100	2e-23	--	protein|zinc finger DHHC domain-containing protein, putative, expressed
comp2202_c0	232	133	2	LOC_Os07g15930.1	573	279	322	0.61	0.77	0	44	60.5	4e-12	--	protein|legume lectins beta domain containing protein, expressed
comp2220_c0	578	571	68	LOC_Os07g13140.1	1250	1016	1181	0.22	0.39	0	168	46.6	9e-06	--	protein|retrotransposon protein, putative, unclassified, expressed
comp2245_c0	305	282	37	LOC_Os07g41650.2	324	241	322	0.68	0.82	0	82	129	1e-37	--	protein|pectinesterase, putative, expressed
comp2256_c0	208	208	2	LOC_Os12g07010.1	389	315	383	0.56	0.76	0	69	83.2	2e-20	--	protein|ribosomal protein L3, putative, expressed
comp2264_c0	514	514	2	LOC_Os05g39320.1	605	80	250	0.69	0.79	0	171	248	1e-79	--	protein|thiamine pyrophosphate enzyme, C-terminal TPP binding domain containing protein, expressed
comp2309_c0	1141	590	1072	LOC_Os07g48700.1	926	183	317	0.29	0.45	0	161	60.5	2e-09	--	protein|expressed protein
comp2347_c0	211	207	76	LOC_Os01g13460.1	617	478	521	0.61	0.84	0	44	62.4	7e-13	--	protein|helix-loop-helix DNA-binding domain containing protein, expressed
comp2352_c0	464	16	201	LOC_Os02g52020.1	1059	906	967	0.58	0.72	0	62	72	6e-15	--	protein|retrotransposon protein, putative, Ty1-copia subclass, expressed
comp2369_c0	258	4	258	LOC_Os09g26260.1	523	61	146	0.51	0.69	0.01	86	88.6	8e-22	--	protein|AAA-type ATPase family protein, putative, expressed
comp2371_c0	258	1	258	LOC_Os11g40284.1	612	144	229	0.67	0.75	0	86	112	2e-30	--	protein|retrotransposon protein, putative, unclassified, expressed
comp2382_c0	366	259	2	LOC_Os06g48180.1	288	15	100	0.68	0.84	0	86	129	2e-37	--	protein|glycosyl hydrolases family 16, putative, expressed
comp2398_c0	242	66	173	LOC_Os02g48360.2	520	1	36	0.66	0.83	0	36	53.1	2e-09	--	protein|pyrophosphate--fructose 6-phosphate 1-phosphotransferase subunit alpha, putative, expressed
comp2420_c0	471	471	79	LOC_Os11g07180.1	1014	882	1013	0.47	0.69	0.02	134	124	3e-33	--	protein|receptor protein kinase CLAVATA1 precursor, putative, expressed
comp2431_c0	1494	202	1380	LOC_Os11g19240.1	483	87	481	0.61	0.75	0	395	494	1e-172	--	protein|transmembrane amino acid transporter protein, putative, expressed
comp2463_c0	289	288	1	LOC_Os01g33040.1	954	193	288	0.89	0.94	0	96	171	7e-51	--	protein|kinesin motor domain containing protein, expressed
comp2466_c0	318	32	307	LOC_Os03g29250.1	247	1	88	0.53	0.7	0	92	97.4	7e-26	--	protein|SPX domain-containing protein, putative, expressed
comp2478_c0	418	417	1	LOC_Os03g63310.1	527	58	193	0.46	0.62	0	139	119	5e-32	--	protein|cytochrome P450 71E1, putative, expressed
comp2480_c0	254	160	252	LOC_Os01g01689.1	2911	2164	2194	0.77	0.87	0	31	54.7	5e-12	--	protein|phosphatidylinositol 3- and 4-kinase family protein, expressed
comp2498_c0	1052	1030	14	LOC_Os12g23980.1	733	19	357	0.51	0.64	0.01	344	323	1e-104	--	protein|OsSub63 - Putative Subtilisin homologue, expressed
comp2554_c0	228	1	228	LOC_Os01g52000.1	1433	464	540	0.64	0.83	0.01	77	107	1e-28	--	protein|retrotransposon protein, putative, unclassified, expressed
comp2611_c0	321	8	211	LOC_Os07g34020.1	222	128	219	0.4	0.52	0.26	92	52	7e-09	--	protein|expressed protein
comp2615_c0	309	1	186	LOC_Os11g26860.1	256	198	255	0.47	0.58	0.01	63	45.1	2e-06	--	protein|serine hydroxymethyltransferase, mitochondrial precursor, putative, expressed
comp2631_c0	296	30	140	LOC_Os08g23870.1	150	1	37	0.62	0.78	0	37	47.4	1e-07	--	protein|late embryogenesis abundant group 1, putative, expressed
comp2664_c0	518	3	365	LOC_Os08g05780.1	276	108	235	0.61	0.71	0.05	128	160	7e-49	--	protein|expressed protein
comp2669_c0	377	4	375	LOC_Os01g23330.1	1030	658	781	0.62	0.77	0	124	160	2e-46	--	protein|retrotransposon, putative, centromere-specific, expressed
comp2685_c0	616	94	510	LOC_Os11g07670.1	176	32	170	0.59	0.73	0	139	160	6e-50	--	protein|dirigent, putative, expressed
comp2695_c0	230	230	3	LOC_Os03g08050.1	447	201	264	0.65	0.73	0	76	100	1e-26	--	protein|elongation factor Tu, putative, expressed
comp2713_c0	1078	835	176	LOC_Os02g42950.1	256	5	256	0.55	0.62	0.14	258	250	9e-82	--	protein|YABBY domain containing protein, putative, expressed
comp2717_c0	434	264	1	LOC_Os02g57520.1	266	7	106	0.51	0.61	0.12	100	90.5	2e-22	--	protein|DNA binding protein, putative, expressed
comp2723_c0	554	551	228	LOC_Os11g16390.3	421	147	262	0.33	0.47	0.07	117	50.8	2e-07	--	protein|expressed protein
comp2743_c0	540	515	3	LOC_Os02g42910.1	1706	239	409	0.3	0.5	0.01	173	79.3	4e-17	--	protein|expressed protein
comp2746_c0	280	280	194	LOC_Os06g47000.3	466	438	466	0.93	0.93	0	29	57.8	7e-11	--	protein|external NADH-ubiquinone oxidoreductase 1, mitochondrial precursor, putative, expressed
comp2758_c0	613	612	1	LOC_Os03g04950.1	783	25	246	0.55	0.71	0.08	222	254	8e-80	--	protein|OsSub26 - Putative Subtilisin homologue, expressed
comp2776_c0	257	231	7	LOC_Os04g04950.1	819	684	757	0.52	0.68	0	75	84.3	2e-20	--	protein|copper methylamine oxidase precursor, putative, expressed
comp2796_c0	432	432	142	LOC_Os03g05640.1	528	341	441	0.46	0.59	0.03	101	100	4e-25	--	protein|inorganic phosphate transporter, putative, expressed
comp2894_c0	906	505	116	LOC_Os05g37410.1	1829	792	924	0.52	0.62	0.03	135	124	5e-31	--	protein|hhH-GPD superfamily base excision DNA repair protein, expressed
comp2906_c0	486	1	414	LOC_Os01g57100.1	696	157	293	0.4	0.57	0.01	140	98.2	5e-24	--	protein|expressed protein
comp2913_c0	672	670	2	LOC_Os01g52750.1	782	409	629	0.67	0.78	0	223	296	2e-95	--	protein|OsSub3 - Putative Subtilisin homologue, expressed
comp2935_c0	411	406	14	LOC_Os01g72990.2	952	89	219	0.39	0.58	0	131	103	4e-26	--	protein|expressed protein
comp2959_c0	470	468	16	LOC_Os08g05830.1	399	160	313	0.32	0.55	0.03	156	90.5	1e-21	--	protein|transaldolase, putative, expressed
comp2969_c0	329	206	3	LOC_Os08g38640.1	1371	1252	1324	0.47	0.63	0.06	73	63.9	3e-16	--	protein|retrotransposon protein, putative, unclassified, expressed
comp2980_c0	1023	152	907	LOC_Os06g25250.1	299	39	292	0.59	0.76	0	254	307	1e-103	--	protein|endoribonuclease Dicer, putative, expressed
comp2999_c0	310	42	308	LOC_Os06g41070.1	528	178	266	0.48	0.67	0	89	87.4	4e-21	--	protein|cytochrome P450, putative, expressed
comp3003_c0	408	406	35	LOC_Os11g47010.1	277	133	256	0.6	0.77	0	124	152	2e-46	--	protein|retrotransposon protein, putative, unclassified, expressed
comp3012_c0	1827	9	1775	LOC_Os02g17780.1	867	198	784	0.57	0.72	0	593	683	0	--	protein|ent-kaurene synthase, chloroplast precursor, putative, expressed
comp3037_c0	920	176	919	LOC_Os11g24540.2	534	44	292	0.52	0.7	0.01	252	262	1e-83	--	protein|signal peptide peptidase-like 2B, putative, expressed
comp3044_c0	379	322	2	LOC_Os11g36110.1	1133	176	287	0.32	0.49	0.06	115	63.5	2e-12	--	protein|retrotransposon protein, putative, unclassified, expressed
comp3069_c0	427	426	145	LOC_Os09g17630.1	999	870	963	0.6	0.76	0	94	119	2e-31	--	protein|receptor-like protein kinase 2, putative, expressed
comp3086_c0	286	282	7	LOC_Os04g40970.1	926	625	715	0.63	0.77	0	92	111	9e-30	--	protein|DEAD-box ATP-dependent RNA helicase, putative, expressed
comp3090_c0	528	528	304	LOC_Os10g29650.2	1682	577	642	0.45	0.6	0	75	60.5	1e-10	--	protein|retrotransposon protein, putative, unclassified, expressed
comp3110_c0	747	734	192	LOC_Os02g58390.1	690	28	212	0.6	0.72	0.02	186	204	7e-61	--	protein|inactive receptor kinase At2g26730 precursor, putative, expressed
comp3118_c0	350	2	349	LOC_Os03g08560.1	956	131	203	0.35	0.43	0	116	53.9	4e-09	--	protein|plasma membrane ATPase, putative, expressed
comp3137_c0	617	119	382	LOC_Os03g59450.1	470	184	271	0.54	0.7	0	88	100	3e-41	--	protein|transporter-related, putative, expressed
comp3176_c0	209	207	1	LOC_Os04g53540.4	781	641	710	0.61	0.78	0.01	70	84	2e-20	--	protein|homeobox and START domains containing protein, putative, expressed
comp3180_c0	223	1	222	LOC_Os05g22940.1	2414	217	290	0.66	0.83	0	74	106	2e-28	--	protein|acetyl-CoA carboxylase, putative, expressed
comp3192_c0	740	339	668	LOC_Os03g05350.1	1461	727	836	0.49	0.57	0	110	109	4e-46	--	protein|retrotransposon protein, putative, unclassified, expressed
comp3203_c0	630	25	606	LOC_Os03g02290.1	622	414	622	0.29	0.42	0.08	211	64.7	8e-12	--	protein|kinesin motor domain containing protein, putative, expressed
comp3258_c0	343	343	5	LOC_Os02g46650.1	672	263	375	0.56	0.74	0	113	134	1e-37	--	protein|ubiquitin carboxyl-terminal hydrolase domain containing protein, expressed
comp3269_c0	480	478	137	LOC_Os02g18550.1	261	121	234	0.64	0.82	0	114	155	3e-47	--	protein|40S ribosomal protein S3a, putative, expressed
comp3284_c0	498	14	445	LOC_Os03g05240.1	387	20	157	0.31	0.44	0	145	65.1	2e-12	--	protein|retrotransposon protein, putative, unclassified, expressed
comp3292_c0	448	448	5	LOC_Os01g15480.1	1346	500	647	0.66	0.82	0	148	200	7e-60	--	protein|EMB3013, putative, expressed
comp3319_c0	552	109	537	LOC_Os11g22780.1	248	23	165	0.47	0.66	0	143	130	1e-37	--	protein|retrotransposon, putative, centromere-specific, expressed
comp3348_c0	646	375	19	LOC_Os05g37350.1	1847	788	904	0.37	0.51	0.04	124	71.2	6e-14	--	protein|hhH-GPD superfamily base excision DNA repair protein, expressed
comp3349_c0	461	460	23	LOC_Os08g34910.1	664	12	169	0.4	0.55	0.07	158	108	9e-28	--	protein|pectinesterase, putative, expressed
comp3354_c0	393	189	326	LOC_Os01g45290.1	1660	1547	1592	0.47	0.73	0	46	57	3e-13	--	protein|retrotransposon protein, putative, unclassified, expressed
comp3388_c0	481	1	450	LOC_Os05g41000.1	552	360	512	0.77	0.88	0.01	153	259	2e-84	--	protein|endonuclease/exonuclease/phosphatase family domain containing protein, expressed
comp3413_c0	301	297	4	LOC_Os11g33240.3	441	310	407	0.72	0.87	0	98	158	7e-48	--	protein|citrate synthase, putative, expressed
comp3415_c0	297	181	5	LOC_Os11g31050.1	1091	860	926	0.41	0.58	0.11	67	46.6	7e-07	--	protein|retrotransposon protein, putative, unclassified, expressed
comp3429_c0	494	36	494	LOC_Os03g51740.1	487	13	167	0.76	0.86	0.01	155	251	2e-82	--	protein|aminotransferase, classes I and II, domain containing protein, expressed
comp3432_c0	229	1	219	LOC_Os08g43030.1	242	42	114	0.56	0.69	0	73	79	3e-19	--	protein|retrotransposon protein, putative, unclassified
comp3459_c0	375	272	84	LOC_Os02g07190.1	962	744	806	0.53	0.69	0	63	68.2	5e-14	--	protein|expressed protein
comp3482_c0	386	304	62	LOC_Os01g61330.1	426	47	132	0.48	0.68	0.05	86	84.7	7e-20	--	protein|ankyrin homolog precursor, putative, expressed
comp3511_c0	606	117	563	LOC_Os01g67690.1	1448	1067	1216	0.37	0.54	0	150	88.2	6e-20	--	protein|retrotransposon protein, putative, Ty1-copia subclass, expressed
comp3525_c0	404	336	19	LOC_Os07g31380.1	622	181	286	0.45	0.61	0	106	100	2e-25	--	protein|NAD-dependent malic enzyme, mitochondrial precursor, putative, expressed
comp3550_c0	1110	2	931	LOC_Os06g11780.1	322	2	315	0.54	0.65	0.01	315	331	1e-112	--	protein|MYB family transcription factor, putative, expressed
comp3560_c0	342	4	252	LOC_Os11g02480.2	224	77	161	0.35	0.5	0.05	88	59.3	2e-11	--	protein|WRKY46, expressed
comp3567_c0	359	3	248	LOC_Os03g24170.1	380	169	250	0.8	0.89	0	82	142	1e-41	--	protein|phosphatidylinositol-4-phosphate 5-kinase, putative, expressed
comp3578_c0	582	2	304	LOC_Os07g25590.1	469	365	465	0.54	0.73	0	101	119	3e-31	--	protein|decarboxylase, putative, expressed
comp3580_c0	243	1	210	LOC_Os07g31690.1	781	553	614	0.45	0.65	0	70	62.8	8e-13	--	protein|retrotransposon protein, putative, unclassified, expressed
comp3601_c0	410	402	1	LOC_Os12g03180.1	622	15	148	0.64	0.84	0	134	196	3e-60	--	protein|Mad3/BUB1 homology region 1 domain containing protein, expressed
comp3603_c0	306	245	54	LOC_Os07g02350.1	333	72	137	0.6	0.8	0.03	66	78.2	4e-18	--	protein|casein kinase II subunit alpha-2, putative, expressed
comp3626_c0	216	216	1	LOC_Os09g28160.1	278	46	117	0.47	0.68	0	72	72.8	7e-17	--	protein|phosphate carrier protein, mitochondrial precursor, putative, expressed
comp3628_c0	256	2	256	LOC_Os06g15420.1	591	390	463	0.55	0.7	0	85	93.6	1e-23	--	protein|asparagine synthetase, putative, expressed
comp3657_c0	720	713	84	LOC_Os03g20350.1	432	26	264	0.38	0.47	0.13	244	118	1e-30	--	protein|expressed protein
comp3701_c0	480	1	480	LOC_Os09g12240.1	1214	388	548	0.51	0.62	0.01	162	156	3e-44	--	protein|serine/threonine-protein kinase BRI1-like 1 precursor, putative, expressed
comp3703_c0	296	2	73	LOC_Os04g52606.1	628	442	465	0.83	0.91	0	24	44.3	5e-06	--	protein|SHR5-receptor-like kinase, putative, expressed
comp3705_c0	281	279	127	LOC_Os05g23620.3	304	248	298	0.45	0.72	0	51	55.8	3e-10	--	protein|cytochrome c1-1, heme protein, mitochondrial precursor, putative, expressed
comp3710_c0	332	1	306	LOC_Os01g08820.1	607	499	604	0.68	0.8	0.03	106	160	2e-47	--	protein|PHD-finger domain containing protein, putative, expressed
comp3722_c0	999	1	831	LOC_Os12g44390.1	573	49	325	0.25	0.44	0.04	291	72.4	2e-13	--	protein|RecF/RecN/SMC N terminal domain containing protein, expressed
comp3734_c0	213	7	207	LOC_Os11g07225.1	1338	417	483	0.47	0.61	0	67	64.3	2e-13	--	protein|expressed protein
comp3748_c0	294	294	4	LOC_Os03g04970.1	577	147	243	0.6	0.81	0	97	125	1e-34	--	protein|T-complex protein, putative, expressed
comp3808_c0	1067	1	1065	LOC_Os12g24550.1	1346	215	565	0.47	0.63	0.02	365	302	1e-92	--	protein|expressed protein
comp3813_c0	466	392	3	LOC_Os08g07950.1	1721	1159	1282	0.38	0.58	0	131	86.3	7e-20	--	protein|NB-ARC domain containing protein, expressed
comp3885_c0	546	9	497	LOC_Os06g41070.1	528	346	511	0.63	0.76	0.01	166	228	2e-72	--	protein|cytochrome P450, putative, expressed
comp3894_c0	254	1	252	LOC_Os01g53200.1	442	69	152	0.64	0.8	0	84	123	7e-35	--	protein|flavin monooxygenase, putative, expressed
comp3902_c0	1434	1429	464	LOC_Os07g09580.1	774	185	514	0.4	0.59	0.02	330	259	9e-78	--	protein|aminoacyl-tRNA synthetase, putative, expressed
comp3907_c0	589	2	589	LOC_Os05g02670.1	1056	102	301	0.81	0.86	0.02	200	307	2e-98	--	protein|kinesin motor domain containing protein, putative, expressed
comp3913_c0	452	71	451	LOC_Os03g57130.1	330	52	177	0.55	0.71	0	127	133	2e-38	--	protein|expressed protein
comp3918_c0	444	443	48	LOC_Os07g01870.1	206	46	177	0.53	0.67	0	132	144	4e-44	--	protein|ribosomal protein L13, putative, expressed
comp3936_c0	315	315	1	LOC_Os06g02180.1	1170	969	1073	0.71	0.79	0	105	151	2e-43	--	protein|CSLD2 - cellulose synthase-like family D, expressed
comp3948_c0	640	6	590	LOC_Os04g58920.1	413	207	401	0.24	0.39	0	196	71.2	4e-14	--	protein|U-box domain-containing protein, putative, expressed
comp3952_c0	269	44	190	LOC_Os10g27174.1	65	3	51	0.73	0.85	0	49	73.2	1e-18	--	protein|40S ribosomal protein S28, putative, expressed
comp3969_c0	705	686	3	LOC_Os08g33550.1	831	348	572	0.35	0.59	0	228	167	2e-47	--	protein|transposon protein, putative, Mutator sub-class, expressed
comp3974_c0	798	350	622	LOC_Os01g62230.1	139	49	139	0.93	0.97	0	91	167	3e-52	--	protein|Core histone H2A/H2B/H3/H4 domain containing protein, putative, expressed
comp3983_c0	1079	1074	1	LOC_Os05g16200.1	1044	26	391	0.41	0.57	0.04	373	239	1e-70	--	protein|blight resistance protein T118, putative, expressed
comp3985_c0	324	264	1	LOC_Os04g31960.1	620	66	143	0.36	0.44	0	88	50.4	4e-08	--	protein|thiamine pyrophosphate enzyme, C-terminal TPP binding domain containing protein, expressed
comp4005_c0	383	382	2	LOC_Os01g49360.1	592	117	242	0.51	0.65	0	127	120	1e-32	--	protein|FAD-binding and arabino-lactone oxidase domains containing protein, putative, expressed
comp4017_c0	384	1	354	LOC_Os09g12240.1	1214	1099	1213	0.77	0.87	0	118	178	2e-52	--	protein|serine/threonine-protein kinase BRI1-like 1 precursor, putative, expressed
comp4038_c0	358	86	211	LOC_Os07g46210.1	299	256	297	0.52	0.71	0	42	55.8	7e-10	--	protein|LTPL2 - Protease inhibitor/seed storage/LTP family protein precursor, expressed
comp4042_c0	215	213	112	LOC_Os03g53610.1	211	172	205	0.7	0.76	0	34	50.4	8e-09	--	protein|late embryogenesis abundant protein D-34, putative, expressed
comp4059_c0	251	14	238	LOC_Os04g44420.1	157	46	120	0.36	0.57	0	75	52.4	1e-09	--	protein|isochorismatase family protein, putative, expressed
comp4063_c0	480	459	1	LOC_Os03g33760.1	1535	1255	1372	0.31	0.43	0	153	77.4	1e-16	--	protein|retrotransposon protein, putative, unclassified, expressed
comp4075_c0	365	18	149	LOC_Os02g55370.1	51	1	44	0.77	0.86	0	44	79	2e-20	--	protein|60S ribosomal protein L39, putative, expressed
comp4088_c0	445	399	121	LOC_Os02g06600.1	757	659	750	0.39	0.53	0	93	74.7	5e-16	--	protein|receptor-like protein kinase 2 precursor, putative, expressed
comp4108_c0	385	324	4	LOC_Os05g02940.1	373	9	115	0.86	0.96	0	107	188	2e-59	--	protein|calcium-transporting ATPase 2, endoplasmic reticulum-type, putative, expressed
comp4109_c0	457	2	454	LOC_Os06g41040.1	583	64	219	0.38	0.55	0.03	156	94.7	6e-23	--	protein|pentatricopeptide, putative, expressed
comp4120_c0	448	448	2	LOC_Os05g31910.1	658	431	579	0.59	0.71	0	149	171	1e-50	--	protein|white-brown complex homolog protein 16, putative, expressed
comp4124_c0	380	195	1	LOC_Os03g08440.2	269	28	92	0.7	0.84	0	65	102	3e-27	--	protein|ribosomal protein S2, putative, expressed
comp4144_c0	220	8	205	LOC_Os12g39700.1	1618	567	629	0.4	0.57	0	66	52	4e-09	--	protein|retrotransposon protein, putative, unclassified, expressed
comp4150_c0	446	2	217	LOC_Os08g28830.1	696	608	679	0.61	0.75	0	72	95.5	3e-23	--	protein|pentatricopeptide, putative, expressed
comp4153_c0	407	402	16	ChrUn.fgenesh.mRNA.5	581	359	487	0.61	0.78	0	129	175	1e-52	--	protein|expressed protein
comp4169_c0	402	401	3	LOC_Os05g47890.1	336	143	280	0.66	0.77	0.03	138	202	3e-65	--	protein|WD domain, G-beta repeat domain containing protein, expressed
comp4183_c0	227	225	1	LOC_Os02g35760.2	363	264	338	0.8	0.81	0	75	123	2e-35	--	protein|STRUBBELIG-RECEPTOR FAMILY 7 precursor, putative, expressed
comp4239_c0	263	245	3	LOC_Os06g11920.1	533	260	340	0.71	0.9	0	81	137	2e-39	--	protein|endonuclease/exonuclease/phosphatase family domain containing protein, expressed
comp4240_c0	454	2	448	LOC_Os06g30130.2	406	201	349	0.65	0.77	0	149	200	2e-63	--	protein|cysteine-rich receptor-like protein kinase 10 precursor, putative, expressed
comp4253_c0	937	937	230	LOC_Os06g29350.1	1529	1294	1529	0.9	0.92	0	236	428	1e-138	--	protein|myosin, putative, expressed
comp4279_c0	261	129	1	LOC_Os03g24620.1	1180	1009	1051	0.58	0.79	0	43	57.8	6e-11	--	protein|retrotransposon protein, putative, unclassified, expressed
comp4286_c0	754	2	730	LOC_Os02g55130.4	386	137	386	0.74	0.85	0.02	250	401	1e-141	--	protein|OsSCP10 - Putative Serine Carboxypeptidase homologue, expressed
comp4357_c0	549	134	547	LOC_Os07g44070.2	296	19	156	0.62	0.73	0	138	189	9e-60	--	protein|pectinacetylesterase domain containing protein, expressed
comp4401_c0	304	1	264	LOC_Os11g36160.2	294	198	285	0.42	0.57	0	88	70.5	2e-15	--	protein|receptor-like protein kinase 2 precursor, putative, expressed
comp4454_c0	299	299	6	LOC_Os08g38400.1	752	429	528	0.39	0.52	0.02	100	64.7	3e-13	--	protein|oligopeptide transporter, putative, expressed
comp4471_c0	761	91	759	LOC_Os02g10470.1	228	1	223	0.71	0.85	0	223	338	1e-118	--	protein|EF hand family protein, putative, expressed
comp4485_c0	288	286	2	LOC_Os03g54890.3	115	5	99	0.55	0.73	0	95	118	1e-35	--	protein|ribosomal protein L13, putative, expressed
comp4491_c0	309	1	279	LOC_Os08g06190.1	562	432	537	0.54	0.68	0.13	108	119	1e-32	--	protein|berberine and berberine like domain containing protein, expressed
comp4495_c0	489	49	489	LOC_Os12g29650.1	458	13	173	0.36	0.54	0.09	162	107	2e-27	--	protein|plant protein of unknown function domain containing protein, expressed
comp4508_c0	426	16	408	LOC_Os07g34720.1	200	25	173	0.26	0.52	0.12	150	57.8	1e-10	--	protein|harpin-induced protein 1 domain containing protein, expressed
comp4509_c0	284	177	1	LOC_Os03g50250.1	669	437	495	0.86	0.93	0	59	107	2e-28	--	protein|DnaK family protein, putative, expressed
comp4532_c0	312	310	20	LOC_Os09g04960.1	1370	660	757	0.52	0.69	0.01	98	109	8e-29	--	protein|retrotransposon protein, putative, unclassified, expressed
comp4542_c0	231	209	60	LOC_Os07g11680.1	1991	1474	1523	0.54	0.7	0	50	58.9	1e-11	--	protein|retrotransposon protein, putative, unclassified, expressed
comp4582_c0	349	293	27	LOC_Os08g14510.1	142	3	95	0.42	0.54	0.05	94	63.5	1e-13	--	protein|retrotransposon, putative, centromere-specific
comp4591_c0	1467	236	1465	LOC_Os04g51040.1	760	31	444	0.33	0.48	0.07	441	201	1e-56	--	protein|OsWAK50 - OsWAK receptor-like protein kinase, expressed
comp4616_c0	624	2	367	LOC_Os02g02930.1	595	465	594	0.33	0.53	0.06	130	77.4	3e-16	--	protein|terpene synthase, putative, expressed
comp4638_c0	458	190	2	LOC_Os03g58160.2	196	25	87	0.66	0.79	0	63	99.8	2e-26	--	protein|heat stress transcription factor, putative, expressed
comp4639_c0	302	18	302	LOC_Os08g42840.1	940	723	815	0.5	0.62	0	95	80.5	1e-18	--	protein|leucine rich repeat protein, putative, expressed
comp4660_c0	1724	2	1507	LOC_Os01g36390.1	862	365	862	0.83	0.89	0	502	809	0	--	protein|MCM4 - Putative minichromosome maintenance MCM complex subunit 4, expressed
comp4668_c0	445	3	353	LOC_Os03g18630.1	791	647	766	0.7	0.8	0.02	120	168	5e-49	--	protein|receptor-like kinase RHG1, putative, expressed
comp4674_c0	1638	1638	556	LOC_Os03g05240.1	387	38	387	0.24	0.4	0.02	370	83.6	8e-17	--	protein|retrotransposon protein, putative, unclassified, expressed
comp4678_c0	257	2	226	LOC_Os05g14810.1	353	267	341	0.58	0.81	0	75	101	4e-27	--	protein|retrotransposon protein, putative, Ty1-copia subclass
comp4680_c0	940	817	710	LOC_Os06g33390.1	197	37	75	0.64	0.84	0.07	39	54.7	2e-08	--	protein|avr9/Cf-9 rapidly elicited protein 194, putative, expressed
comp4754_c0	397	288	28	LOC_Os05g09380.2	617	2	86	0.38	0.52	0.05	92	56.2	9e-10	--	protein|AR791, putative, expressed
comp4756_c0	316	6	314	LOC_Os06g47070.1	189	13	113	0.34	0.6	0	103	58.9	1e-11	--	protein|retrotransposon protein, putative, unclassified, expressed
comp4770_c0	246	241	2	LOC_Os05g02670.1	1056	710	789	0.73	0.82	0	80	115	3e-31	--	protein|kinesin motor domain containing protein, putative, expressed
comp4816_c0	318	302	93	LOC_Os01g63180.1	482	405	473	0.44	0.57	0	70	63.5	1e-12	--	protein|laccase-6 precursor, putative, expressed
comp4824_c0	301	166	297	LOC_Os01g52390.1	380	135	178	0.61	0.63	0	44	51.6	1e-08	--	protein|plasminogen activator inhibitor 1 RNA-binding protein, putative, expressed
comp4833_c0	346	346	11	LOC_Os03g14010.3	470	359	470	0.63	0.82	0	112	166	2e-50	--	protein|glycosyl hydrolase family 10 protein, putative, expressed
comp4845_c0	735	2	634	LOC_Os10g02500.1	1110	892	1101	0.67	0.76	0.01	214	278	3e-86	--	protein|serine/threonine-protein kinase BRI1-like 2 precursor, putative, expressed
comp4849_c0	413	290	24	LOC_Os01g62350.1	110	13	101	0.53	0.71	0	89	101	2e-28	--	protein|60S ribosomal protein L36-2, putative, expressed
comp4882_c0	266	1	264	LOC_Os03g02710.1	463	131	219	0.56	0.73	0.01	89	108	3e-29	--	protein|hydroxymethylglutaryl-CoA synthase, putative, expressed
comp4898_c0	299	2	298	LOC_Os01g08540.1	1224	952	1048	0.67	0.84	0	99	140	6e-40	--	protein|DNA mismatch repair protein MSH6-2, putative, expressed
comp4920_c0	842	54	248	LOC_Os02g52280.1	1037	899	963	0.53	0.73	0	65	76.6	7e-32	--	protein|expressed protein
comp4923_c0	285	283	5	LOC_Os11g48020.1	266	9	102	0.33	0.56	0.03	96	53.5	2e-09	--	protein|fatty acid hydroxylase, putative, expressed
comp4932_c0	807	361	8	LOC_Os06g37290.1	1397	74	190	0.32	0.54	0	118	72	1e-13	--	protein|retrotransposon protein, putative, unclassified, expressed
comp4953_c0	304	303	1	LOC_Os02g09720.1	1245	662	762	0.58	0.76	0	101	128	2e-35	--	protein|multidrug resistance protein, putative, expressed
comp4989_c0	681	2	619	LOC_Os04g57860.1	625	416	622	0.48	0.67	0	208	216	3e-66	--	protein|endoglucanase precursor, putative, expressed
comp5000_c0	336	40	303	LOC_Os06g06520.1	379	291	378	0.65	0.79	0	88	132	6e-38	--	protein|GDSL-like lipase/acylhydrolase, putative, expressed
comp5052_c0	517	315	46	LOC_Os12g42840.1	292	202	290	0.44	0.64	0	90	82.8	5e-19	--	protein|expressed protein
comp5102_c0	219	3	218	LOC_Os01g68120.1	1597	476	547	0.4	0.68	0	72	62	1e-12	--	protein|DCL3, putative, expressed
comp5104_c0	838	782	201	LOC_Os03g50220.1	227	1	194	0.78	0.88	0	194	305	1e-105	--	protein|homologous-pairing protein meu13, putative, expressed
comp5142_c0	293	248	6	LOC_Os01g12690.1	394	311	388	0.6	0.81	0	81	103	2e-27	--	protein|plant-specific domain TIGR01568 family protein, expressed
comp5191_c0	395	103	393	LOC_Os01g10504.3	276	40	136	0.81	0.94	0	97	164	2e-51	--	protein|OsMADS3 - MADS-box family gene with MIKCc type-box, expressed
comp5245_c0	640	282	169	LOC_Os08g03400.1	257	220	257	0.63	0.81	0	38	51.2	2e-07	--	protein|expressed protein
comp5305_c0	400	397	290	LOC_Os10g21356.1	137	43	78	0.75	0.83	0	36	57	7e-11	--	protein|uncharacterized protein ycf72, putative, expressed
comp5347_c0	465	389	123	LOC_Os10g04074.1	1426	1333	1420	0.4	0.61	0	89	63.5	5e-12	--	protein|retrotransposon protein, putative, unclassified, expressed
comp5350_c0	471	117	329	LOC_Os06g46620.1	222	93	163	0.38	0.52	0	71	56.6	6e-10	--	protein|retrotransposon protein, putative, unclassified
comp5352_c0	478	8	478	LOC_Os10g41020.1	360	133	290	0.51	0.7	0	158	159	5e-48	--	protein|flavonol synthase/flavanone 3-hydroxylase, putative, expressed
comp5355_c0	470	1	453	LOC_Os03g59450.1	470	318	469	0.76	0.86	0	152	238	3e-77	--	protein|transporter-related, putative, expressed
comp5400_c0	1291	1289	81	LOC_Os02g43470.1	411	9	411	0.8	0.91	0	403	686	0	--	protein|glutamate dehydrogenase protein, putative, expressed
comp5428_c0	313	2	238	LOC_Os05g33900.1	420	306	384	0.51	0.65	0	79	79.7	2e-18	--	protein|auxin-induced protein 5NG4, putative, expressed
comp5452_c0	421	421	128	LOC_Os07g48060.2	254	155	253	0.61	0.76	0.01	99	135	7e-40	--	protein|peroxidase precursor, putative, expressed
comp5456_c0	217	2	157	LOC_Os12g34108.1	127	22	73	0.61	0.71	0	52	63.2	3e-14	--	protein|ATP synthase protein 9, mitochondrial, putative, expressed
comp5474_c0	429	24	425	LOC_Os03g14010.2	558	71	203	0.49	0.74	0	134	146	7e-42	--	protein|glycosyl hydrolase family 10 protein, putative, expressed
comp5505_c0	524	193	411	LOC_Os02g01470.1	525	132	206	0.49	0.68	0.02	75	65.9	3e-17	--	protein|retrotransposon protein, putative, unclassified, expressed
comp5524_c0	235	233	9	LOC_Os01g16900.3	320	113	187	0.6	0.81	0	75	100	4e-27	--	protein|dehydrogenase, putative, expressed
comp5543_c0	348	2	346	LOC_Os05g33820.1	471	91	204	0.77	0.86	0	115	192	3e-60	--	protein|lipase, putative, expressed
comp5557_c0	598	43	339	LOC_Os03g20910.2	328	218	327	0.58	0.71	0.1	111	119	2e-32	--	protein|homeobox domain containing protein, expressed
comp5603_c0	246	11	205	LOC_Os09g09470.2	635	535	600	0.6	0.71	0.01	66	78.2	3e-18	--	protein|WD domain, G-beta repeat domain containing protein, expressed
comp5605_c0	1312	622	68	LOC_Os07g44430.1	255	41	229	0.38	0.57	0.04	193	130	1e-34	--	protein|peroxiredoxin, putative, expressed
comp5638_c0	570	491	48	LOC_Os03g03630.1	162	13	160	0.41	0.55	0.03	154	97.4	2e-25	--	protein|expressed protein
comp5648_c0	356	232	11	LOC_Os07g47290.3	373	126	174	0.51	0.6	0	74	72.8	7e-16	--	protein|xylose isomerase, putative, expressed
comp5656_c0	392	2	292	LOC_Os07g37320.1	530	410	505	0.57	0.67	0	97	113	6e-30	--	protein|transporter family protein, putative, expressed
comp5693_c0	379	1	378	LOC_Os05g46740.2	1033	95	221	0.41	0.51	0.03	131	78.2	2e-17	--	protein|regulator of chromosome condensation, putative, expressed
comp5700_c0	294	293	3	LOC_Os09g28400.1	440	31	127	0.8	0.89	0	97	176	7e-55	--	protein|alpha-amylase precursor, putative, expressed
comp5756_c0	468	1	468	LOC_Os12g13110.1	704	471	626	0.62	0.82	0	156	221	1e-68	--	protein|pentatricopeptide, putative, expressed
comp5780_c0	632	411	121	LOC_Os06g40450.3	372	199	295	0.4	0.57	0	97	73.2	7e-15	--	protein|targeting protein for Xklp2, putative, expressed
comp5816_c0	1241	1158	1	LOC_Os04g35420.1	1174	174	539	0.56	0.69	0	387	394	1e-126	--	protein|helicase conserved C-terminal domain containing protein, expressed
comp5845_c0	387	384	91	LOC_Os07g13810.1	458	351	452	0.51	0.68	0.03	102	111	2e-29	--	protein|cytokinin-N-glucosyltransferase 1, putative, expressed
comp5889_c0	314	3	314	LOC_Os11g14270.1	1050	295	412	0.54	0.63	0.11	118	135	8e-38	--	protein|transposon protein, putative, unclassified, expressed
comp5893_c0	380	3	344	LOC_Os01g55530.1	1002	289	406	0.5	0.66	0.03	118	115	1e-30	--	protein|AP003256-AK101847 - NBS/LRR genes that are S-rich,divergent TIR, divergent NBS, expressed
comp5903_c0	255	33	254	LOC_Os01g65940.2	487	339	412	0.72	0.85	0	74	119	3e-33	--	protein|expressed protein
comp5920_c0	396	396	1	LOC_Os02g11760.1	1444	267	398	0.85	0.95	0	132	229	3e-70	--	protein|pleiotropic drug resistance protein, putative, expressed
comp5930_c0	202	20	202	LOC_Os11g32650.1	398	64	123	0.55	0.78	0	61	73.2	9e-17	--	protein|chalcone synthase, putative, expressed
comp5958_c0	273	271	2	LOC_Os04g55650.2	237	16	105	0.57	0.71	0	90	107	6e-30	--	protein|oryzain alpha chain precursor, putative, expressed
comp5963_c0	632	606	355	LOC_Os02g03890.2	448	53	135	0.35	0.6	0.01	85	53.5	4e-08	--	protein|nuclear transport factor 2, putative, expressed
comp5997_c0	290	33	287	LOC_Os03g01880.1	211	84	168	0.83	0.94	0	85	147	4e-46	--	protein|possible lysine decarboxylase domain containing protein, expressed
comp5999_c0	506	451	290	LOC_Os06g06560.1	641	586	639	0.61	0.7	0	54	75.9	4e-16	--	protein|starch synthase, putative, expressed
comp6002_c0	360	360	1	LOC_Os02g43010.2	447	256	375	0.64	0.77	0	120	163	2e-49	--	protein|vacuolar-processing enzyme precursor, putative, expressed
comp6021_c0	321	321	19	LOC_Os12g19180.1	600	380	484	0.35	0.52	0.03	105	65.1	3e-13	--	protein|ATP binding protein, putative, expressed
comp6028_c0	413	392	102	LOC_Os03g22090.1	940	575	670	0.31	0.47	0.01	98	54.3	5e-09	--	protein|retrotransposon protein, putative, unclassified, expressed
comp6079_c0	290	276	52	LOC_Os10g34860.1	756	656	730	0.49	0.68	0	75	82	2e-19	--	protein|transposon protein, putative, unclassified, expressed
comp6083_c0	251	2	250	LOC_Os06g15990.1	549	258	340	0.63	0.85	0	83	116	6e-32	--	protein|aldehyde dehydrogenase, putative, expressed
comp6084_c0	521	2	520	LOC_Os08g03180.1	1427	223	400	0.37	0.5	0.02	178	115	1e-29	--	protein|retrotransposon protein, putative, unclassified, expressed
comp6086_c0	747	234	647	LOC_Os03g50420.1	297	156	293	0.75	0.86	0	138	238	5e-78	--	protein|expressed protein
comp6120_c0	411	66	311	LOC_Os01g68790.2	150	36	118	0.44	0.72	0.01	83	81.3	4e-20	--	protein|RNA recognition motif containing protein, putative, expressed
comp6171_c0	556	177	383	LOC_Os05g41880.1	529	129	190	0.59	0.72	0	69	73.6	4e-15	--	protein|mutS domain V family protein, expressed
comp6221_c0	263	232	2	LOC_Os03g22190.1	1571	543	619	0.57	0.8	0	77	93.6	2e-23	--	protein|expressed protein
comp6232_c0	988	455	934	LOC_Os02g20500.1	434	163	328	0.36	0.48	0.03	166	90.9	7e-20	--	protein|expressed protein
comp6235_c0	231	214	119	LOC_Os05g51780.1	385	46	77	0.78	0.9	0	32	56.2	1e-10	--	protein|zinc finger, C3HC4 type domain containing protein, expressed
comp6366_c0	573	70	570	LOC_Os05g12380.1	421	73	244	0.56	0.72	0.02	172	225	2e-72	--	protein|expressed protein
comp6399_c0	474	457	2	LOC_Os02g37856.1	475	296	447	0.46	0.66	0.01	154	137	2e-38	--	protein|expressed protein
comp6419_c0	461	460	74	LOC_Os02g49560.1	169	23	153	0.47	0.66	0.02	132	115	8e-33	--	protein|bZIP transcription factor domain containing protein, expressed
comp6465_c0	1266	680	117	LOC_Os06g39020.1	1422	225	391	0.31	0.44	0	189	84.3	1e-23	--	protein|retrotransposon protein, putative, unclassified, expressed
comp6466_c0	528	80	526	LOC_Os01g41750.1	1128	29	181	0.41	0.54	0.02	153	121	6e-32	--	protein|expressed protein
comp6546_c0	300	142	300	LOC_Os11g37020.1	306	182	235	0.48	0.61	0.01	54	44.7	3e-06	--	protein|retrotransposon protein, putative, unclassified, expressed
comp6596_c0	758	3	680	LOC_Os05g03830.1	465	255	454	0.3	0.51	0	226	122	9e-32	--	protein|aminotransferase, putative, expressed
comp6634_c0	538	536	252	LOC_Os01g45050.1	1386	444	537	0.4	0.61	0	95	76.6	2e-28	--	protein|retrotransposon protein, putative, Ty3-gypsy subclass, expressed
comp6643_c0	203	200	3	LOC_Os03g04930.2	547	338	403	0.77	0.9	0	66	121	7e-34	--	protein|expressed protein
comp6655_c0	449	429	16	LOC_Os03g31090.1	146	4	141	0.51	0.73	0	138	155	6e-49	--	protein|40S ribosomal protein S19, putative, expressed
comp6695_c0	604	603	37	LOC_Os02g05720.1	973	634	822	0.49	0.67	0	189	199	1e-58	--	protein|pentatricopeptide repeat protein PPR986-12, putative, expressed
comp6711_c0	239	118	219	LOC_Os12g33610.1	680	75	108	0.5	0.64	0	34	43.1	6e-06	--	protein|phenylalanine ammonia-lyase, putative, expressed
comp6761_c0	523	1	504	LOC_Os12g37400.1	725	26	194	0.78	0.87	0	169	270	8e-87	--	protein|MCM7 - Putative minichromosome maintenance MCM complex subunit 7, expressed
comp6769_c0	749	116	748	LOC_Os05g31254.1	612	17	211	0.52	0.68	0.02	216	208	4e-63	--	protein|acetyltransferase, GNAT family, putative, expressed
comp6796_c0	440	438	1	LOC_Os02g18810.1	930	430	576	0.48	0.69	0	147	144	2e-40	--	protein|pentatricopeptide, putative, expressed
comp6823_c0	636	634	2	LOC_Os01g43490.1	418	199	414	0.65	0.81	0.02	216	292	3e-98	--	protein|polygalacturonase, putative, expressed
comp6845_c0	902	376	882	LOC_Os04g53930.1	392	1	170	0.43	0.57	0	170	142	4e-39	--	protein|organic cation transporter protein, putative, expressed
comp6850_c0	780	3	722	LOC_Os11g40210.1	493	229	481	0.59	0.7	0.06	257	292	2e-96	--	protein|remorin C-terminal domain containing protein, putative, expressed
comp6862_c0	265	2	265	LOC_Os12g01770.1	476	268	355	0.73	0.92	0	88	147	1e-43	--	protein|protein phosphatase 2c, putative, expressed
comp6916_c0	243	48	242	LOC_Os11g32650.1	398	5	69	0.53	0.73	0	65	83.6	3e-20	--	protein|chalcone synthase, putative, expressed
comp6940_c0	546	321	464	LOC_Os06g15620.1	110	51	98	0.7	0.75	0	48	87.4	2e-22	--	protein|GASR7 - Gibberellin-regulated GASA/GAST/Snakin family protein precursor, expressed
comp6965_c0	725	143	574	LOC_Os10g20280.1	870	561	721	0.37	0.56	0.1	161	105	2e-25	--	protein|transposon protein, putative, CACTA, En/Spm sub-class, expressed
comp6991_c0	268	3	263	LOC_Os10g30290.1	358	106	192	0.54	0.74	0	87	96.7	4e-25	--	protein|GDSL-like lipase/acylhydrolase, putative, expressed
comp7016_c0	370	123	368	LOC_Os02g40450.1	1199	409	490	0.89	0.97	0	82	157	2e-45	--	protein|DEAD/DEAH box helicase domain containing protein, expressed
comp7077_c0	266	2	265	LOC_Os02g42910.1	1706	719	805	0.47	0.62	0	88	79	2e-18	--	protein|expressed protein
comp7090_c0	230	5	214	LOC_Os12g40530.1	749	608	679	0.45	0.59	0.02	72	69.3	3e-15	--	protein|transposon protein, putative, unclassified, expressed
comp7096_c0	268	267	43	LOC_Os05g15950.1	518	330	404	0.45	0.62	0	75	71.2	1e-15	--	protein|retrotransposon protein, putative, unclassified, expressed
comp7100_c0	324	3	239	LOC_Os02g58660.2	754	354	431	0.43	0.61	0.02	81	59.7	3e-11	--	protein|ATCHX15, putative, expressed
comp7111_c0	649	121	507	LOC_Os03g12860.1	292	118	255	0.53	0.66	0.09	142	140	1e-40	--	protein|homeobox associated leucine zipper, putative, expressed
comp7126_c0	501	416	54	LOC_Os09g31458.1	367	1	125	0.38	0.51	0.07	131	69.7	4e-14	--	protein|expressed protein
comp7132_c0	356	355	56	LOC_Os10g33900.1	204	105	204	0.76	0.84	0	100	155	5e-49	--	protein|possible lysine decarboxylase domain containing protein, expressed
comp7138_c0	840	834	88	LOC_Os01g60850.1	437	176	429	0.45	0.62	0.03	257	221	3e-69	--	protein|expressed protein
comp7151_c0	246	16	153	LOC_Os05g28750.1	60	1	46	0.69	0.8	0	46	72	3e-18	--	protein|60S ribosomal protein L29-2, putative, expressed
comp7156_c0	385	3	227	LOC_Os11g24610.1	74	7	63	0.46	0.59	0.02	77	62.4	1e-13	--	protein|60S ribosomal protein L38, putative, expressed
comp7165_c0	282	3	278	LOC_Os12g35330.1	103	1	92	0.64	0.78	0	92	120	1e-36	--	protein|OsGrx_C12 - glutaredoxin subgroup III, expressed
comp7171_c0	251	249	1	LOC_Os08g03200.1	1854	771	853	0.72	0.87	0	83	131	5e-37	--	protein|retrotransposon protein, putative, unclassified, expressed
comp7197_c0	389	224	33	LOC_Os08g34258.1	66	3	66	0.37	0.56	0	64	48.1	3e-08	--	protein|inhibitor I family protein, putative, expressed
comp7234_c0	321	252	4	LOC_Os11g47760.6	395	9	91	0.84	0.92	0	83	147	5e-44	--	protein|DnaK family protein, putative, expressed
comp7240_c0	252	5	247	LOC_Os04g26880.1	1517	375	456	0.54	0.69	0.01	82	93.6	1e-23	--	protein|transposon protein, putative, unclassified, expressed
comp7250_c0	362	357	1	LOC_Os12g43750.1	147	1	118	0.35	0.46	0.07	128	60.1	4e-12	--	protein|expressed protein
comp7264_c0	342	2	334	LOC_Os06g24380.1	564	77	187	0.56	0.75	0	111	145	9e-42	--	protein|retrotransposon, putative, centromere-specific, expressed
comp7267_c0	539	2	526	LOC_Os05g39000.1	869	390	551	0.3	0.49	0	175	84.3	7e-19	--	protein|KIP1, putative, expressed
comp7303_c0	300	14	292	LOC_Os10g34430.1	1571	538	630	0.62	0.74	0	93	117	1e-31	--	protein|Dicer, putative, expressed
comp7329_c0	533	1	465	LOC_Os01g68090.1	455	293	454	0.41	0.58	0.04	163	121	2e-32	--	protein|harpin-induced protein 1 domain containing protein, expressed
comp7332_c0	376	354	163	LOC_Os12g10740.1	967	485	548	0.51	0.68	0	64	67.8	7e-14	--	protein|leucine-rich repeat family protein, putative, expressed
comp7354_c0	497	381	1	LOC_Os02g10020.1	398	95	219	0.33	0.58	0	127	85.5	1e-19	--	protein|Mad3/BUB1 homology region 1 domain containing protein, expressed
comp7359_c0	621	84	593	LOC_Os01g41750.1	1128	26	182	0.34	0.46	0.04	178	69.7	2e-13	--	protein|expressed protein
comp7370_c0	368	169	363	LOC_Os12g02280.1	518	109	177	0.39	0.55	0.05	69	49.7	1e-07	--	protein|pentatricopeptide, putative, expressed
comp7379_c0	578	2	559	LOC_Os02g32060.3	204	15	203	0.56	0.74	0.01	189	219	1e-72	--	protein|hydrolase, NUDIX family, domain containing protein, expressed
comp7384_c0	409	7	405	LOC_Os11g46020.1	807	549	682	0.29	0.46	0	134	65.1	9e-13	--	protein|retrotransposon protein, putative, unclassified, expressed
comp7389_c0	543	3	542	LOC_Os08g30770.1	957	621	800	0.7	0.84	0	180	272	6e-86	--	protein|ABC transporter, ATP-binding protein, putative, expressed
comp7392_c0	279	159	278	LOC_Os03g36930.1	404	28	67	0.72	0.85	0	40	62.8	1e-12	--	protein|DEAD-box ATP-dependent RNA helicase, putative, expressed
comp7415_c0	378	4	276	LOC_Os07g46990.1	152	60	150	0.6	0.73	0	91	122	2e-36	--	protein|copper/zinc superoxide dismutase, putative, expressed
comp7475_c0	282	5	277	LOC_Os02g25060.2	478	21	111	0.82	0.9	0	91	164	9e-50	--	protein|NTMC2Type1.2 protein, putative, expressed
comp7477_c0	232	47	199	LOC_Os08g03290.1	337	215	265	0.64	0.76	0	51	69.7	4e-17	--	protein|glyceraldehyde-3-phosphate dehydrogenase, putative, expressed
comp7512_c0	284	2	283	LOC_Os03g27910.1	1326	514	607	0.52	0.72	0	94	112	7e-30	--	protein|retrotransposon protein, putative, Ty1-copia subclass, expressed
comp7529_c0	1506	3	1505	LOC_Os03g05350.1	1461	713	1209	0.44	0.6	0	501	438	1e-140	--	protein|retrotransposon protein, putative, unclassified, expressed
comp7563_c0	545	543	1	LOC_Os10g02500.1	1110	288	462	0.5	0.64	0	181	179	7e-52	--	protein|serine/threonine-protein kinase BRI1-like 2 precursor, putative, expressed
comp7575_c0	267	266	3	LOC_Os03g17310.1	1062	43	130	0.51	0.67	0	88	88.2	1e-21	--	protein|calcium-transporting ATPase, endoplasmic reticulum-type, putative, expressed
comp7582_c0	345	345	1	LOC_Os07g49100.1	566	414	531	0.51	0.6	0.06	123	117	1e-31	--	protein|pectinesterase, putative, expressed
comp7595_c0	500	469	128	LOC_Os12g01530.2	255	138	251	0.6	0.73	0	114	140	1e-41	--	protein|ferritin-1, chloroplast precursor, putative, expressed
comp7615_c0	333	51	206	LOC_Os10g21342.1	123	17	69	0.58	0.69	0.01	53	52	2e-09	--	protein|chloroplast 50S ribosomal protein L14, putative, expressed
comp7625_c0	207	207	1	LOC_Os08g29560.1	1294	879	948	0.75	0.85	0.01	70	112	2e-30	--	protein|retrotransposon protein, putative, unclassified, expressed
comp7647_c0	334	137	331	LOC_Os09g32976.2	198	8	76	0.47	0.6	0.05	69	70.5	8e-16	--	protein|ribosomal protein L7Ae, putative, expressed
comp7666_c0	372	1	369	LOC_Os05g41310.1	1007	332	453	0.48	0.63	0	123	116	7e-31	--	protein|disease resistance protein RGA2, putative, expressed
comp7682_c0	961	98	961	LOC_Os01g31760.1	446	79	431	0.61	0.69	0.18	353	422	1e-147	--	protein|acyl-ACP thioesterase, putative, expressed
comp7689_c0	1341	184	1341	LOC_Os02g47180.1	469	47	432	0.5	0.69	0.01	393	400	1e-136	--	protein|WD repeat-containing protein, putative, expressed
comp7815_c0	403	400	2	LOC_Os01g41770.1	953	631	777	0.4	0.55	0.09	147	100	5e-25	--	protein|leucine rich repeat protein, putative, expressed
comp7818_c0	680	2	556	LOC_Os03g50490.1	370	172	355	0.62	0.76	0	185	246	2e-80	--	protein|glutamine synthetase, catalytic domain containing protein, expressed
comp7819_c0	254	252	1	LOC_Os03g56400.1	804	286	369	0.65	0.83	0	84	112	3e-30	--	protein|pentatricopeptide, putative, expressed
comp7823_c0	525	524	3	LOC_Os05g33630.3	746	574	719	0.39	0.5	0	175	107	4e-27	--	protein|inosine-uridine preferring nucleoside hydrolase family protein, putative, expressed
comp7851_c0	381	10	381	LOC_Os03g33240.1	777	421	544	0.5	0.65	0	124	128	4e-35	--	protein|retrotransposon protein, putative, unclassified, expressed
comp7887_c0	247	1	210	LOC_Os05g50340.1	90	27	90	0.54	0.7	0	70	76.6	9e-20	--	protein|MYB family transcription factor, putative, expressed
comp7888_c0	527	526	2	LOC_Os06g43044.1	382	68	240	0.69	0.81	0	175	244	2e-80	--	protein|GDSL-like lipase/acylhydrolase, putative, expressed
comp7890_c0	431	77	259	LOC_Os03g04410.1	986	312	372	0.81	0.85	0	61	99	2e-35	--	protein|aconitate hydratase protein, putative, expressed
comp7928_c0	321	291	46	LOC_Os02g10520.1	799	541	623	0.6	0.75	0.01	83	103	1e-26	--	protein|OsSub12 - Putative Subtilisin homologue, expressed
comp7932_c0	355	353	3	LOC_Os12g25690.1	480	301	417	0.9	0.94	0	117	223	4e-72	--	protein|UDP-glucose 6-dehydrogenase, putative, expressed
comp7980_c0	512	200	3	LOC_Os03g06180.1	684	531	596	0.31	0.59	0	66	47.8	3e-12	--	protein|expressed protein
comp8021_c0	327	325	149	LOC_Os04g45950.1	428	366	424	0.62	0.76	0	59	80.9	8e-19	--	protein|amino acid permease family protein, putative, expressed
comp8050_c0	529	224	511	LOC_Os12g35190.1	297	18	112	0.28	0.5	0	96	47	3e-06	--	protein|transposon protein, putative, CACTA, En/Spm sub-class, expressed
comp8069_c0	681	9	380	LOC_Os09g04160.2	486	86	208	0.3	0.51	0	124	70.1	1e-13	--	protein|expressed protein
comp8084_c0	277	3	275	LOC_Os07g35610.1	743	500	590	0.52	0.68	0	91	109	4e-29	--	protein|kelch repeat-containing protein, putative, expressed
comp8089_c0	236	225	25	LOC_Os03g61660.1	1335	513	578	0.56	0.67	0	67	70.5	1e-15	--	protein|retrotransposon protein, putative, unclassified, expressed
comp8126_c0	393	269	9	LOC_Os11g10750.1	465	252	340	0.56	0.73	0.02	89	97.8	4e-33	--	protein|OsSCP48 - Putative Serine Carboxypeptidase homologue, expressed
comp8157_c0	511	3	338	LOC_Os02g13830.1	185	64	175	0.72	0.87	0	112	184	9e-60	--	protein|osFTL13 FT-Like13 homologous to Flowering Locus T gene; contains Pfam profile PF01161: Phosphatidylethanolamine-binding protein, expressed
comp8203_c0	218	2	217	LOC_Os07g02340.1	77	2	73	0.41	0.52	0	72	62.4	2e-14	--	protein|expressed protein
comp8211_c0	898	138	884	LOC_Os02g08270.1	299	12	260	0.56	0.72	0	250	285	8e-96	--	protein|class I glutamine amidotransferase, putative, expressed
comp8304_c0	297	2	292	LOC_Os09g08920.1	193	38	132	0.53	0.75	0	97	115	1e-33	--	protein|cytochrome P450, putative, expressed
comp8307_c0	457	2	457	LOC_Os10g33520.1	637	316	466	0.6	0.78	0	152	200	2e-61	--	protein|alcohol oxidase, putative, expressed
comp8311_c0	406	2	406	LOC_Os09g08910.1	509	5	139	0.59	0.78	0	135	166	1e-49	--	protein|ATP synthase, putative, expressed
comp8321_c0	815	24	815	LOC_Os05g33030.1	840	100	344	0.61	0.75	0	264	324	1e-105	--	protein|kinesin motor domain containing protein, putative, expressed
comp8333_c0	467	465	187	LOC_Os03g61470.1	150	36	129	0.58	0.71	0.01	94	132	8e-40	--	protein|uncharacterized Cys-rich domain containing protein, putative, expressed
comp8360_c0	612	542	39	LOC_Os01g64410.1	244	5	203	0.41	0.53	0.17	203	116	7e-32	--	protein|ATOFP18/OFP18, putative, expressed
comp8388_c0	397	3	395	ChrUn.fgenesh.mRNA.36	778	340	467	0.64	0.77	0	131	171	2e-50	--	protein|hypothetical protein
comp8389_c0	407	158	403	LOC_Os04g43050.4	959	865	943	0.45	0.53	0	82	69.7	2e-14	--	protein|Dicer, putative, expressed
comp8419_c0	208	3	203	LOC_Os09g27580.3	649	535	599	0.38	0.52	0	67	47	2e-07	--	protein|potassium transporter, putative, expressed
comp8430_c0	381	275	3	LOC_Os02g53420.1	679	54	144	0.7	0.84	0	91	136	5e-38	--	protein|DnaK family protein, putative, expressed
comp8450_c0	339	88	252	LOC_Os05g12680.1	675	516	570	0.5	0.65	0	55	58.9	6e-11	--	protein|retrotransposon protein, putative, unclassified, expressed
comp8452_c0	562	560	192	LOC_Os02g14929.1	559	437	559	0.78	0.89	0	123	207	3e-64	--	protein|T-complex protein, putative, expressed
comp8464_c0	533	532	2	LOC_Os02g12010.1	1044	469	645	0.51	0.66	0	177	179	4e-52	--	protein|receptor-like protein kinase precursor, putative, expressed
comp8477_c0	608	2	607	LOC_Os09g12240.1	1214	723	920	0.58	0.67	0.01	205	220	4e-66	--	protein|serine/threonine-protein kinase BRI1-like 1 precursor, putative, expressed
comp8482_c0	488	181	483	LOC_Os05g30820.2	303	37	130	0.58	0.67	0	101	103	9e-27	--	protein|protein kinase, putative, expressed
comp8535_c0	328	237	1	LOC_Os01g11270.1	511	127	209	0.36	0.53	0.04	83	53.1	5e-09	--	protein|cytochrome P450, putative, expressed
comp8566_c0	258	94	231	LOC_Os02g48280.1	150	88	134	0.51	0.74	0.02	47	48.9	3e-08	--	protein|expressed protein
comp8567_c0	403	331	68	LOC_Os05g31910.1	658	84	174	0.61	0.8	0.03	91	108	3e-28	--	protein|white-brown complex homolog protein 16, putative, expressed
comp8582_c0	253	244	17	LOC_Os02g02410.1	665	588	665	0.35	0.56	0.02	78	54.3	8e-10	--	protein|DnaK family protein, putative, expressed
comp8594_c0	320	2	310	LOC_Os01g41490.1	507	191	297	0.35	0.52	0.04	108	61.2	7e-12	--	protein|retrotransposon protein, putative, Ty3-gypsy subclass
comp8598_c0	645	644	501	LOC_Os04g56850.2	920	369	418	0.52	0.68	0.04	50	54.7	2e-08	--	protein|auxin response factor, putative, expressed
comp8613_c0	420	417	4	LOC_Os04g57630.1	1012	298	435	0.47	0.63	0	138	131	7e-36	--	protein|phytosulfokine receptor precursor, putative, expressed
comp8631_c0	338	172	44	LOC_Os04g34580.1	292	51	93	0.58	0.72	0	43	54.7	1e-09	--	protein|FAD binding domain containing protein, expressed
comp8645_c0	275	274	170	LOC_Os01g20940.1	926	885	919	0.68	0.97	0	35	53.1	3e-09	--	protein|PHS1, putative, expressed
comp8654_c0	742	719	237	LOC_Os09g08430.1	171	1	162	0.59	0.72	0	162	191	3e-61	--	protein|ribosomal protein L22, putative, expressed
comp8656_c0	221	219	7	LOC_Os03g02260.1	676	473	543	0.77	0.9	0	71	113	7e-31	--	protein|DnaK family protein, putative, expressed
comp8695_c0	493	417	19	LOC_Os03g04410.1	986	520	661	0.32	0.52	0.06	143	64.3	4e-12	--	protein|aconitate hydratase protein, putative, expressed
comp8698_c0	594	205	594	LOC_Os02g37856.1	475	161	288	0.47	0.63	0	130	113	5e-29	--	protein|expressed protein
comp8701_c0	414	252	413	LOC_Os02g48320.3	336	84	131	0.55	0.61	0	54	53.9	6e-09	--	protein|DNA binding protein, putative, expressed
comp8710_c0	318	1	318	LOC_Os09g08910.1	509	260	365	0.87	0.92	0	106	186	8e-58	--	protein|ATP synthase, putative, expressed
comp8712_c0	728	2	622	LOC_Os04g40940.1	207	1	207	0.87	0.95	0	207	369	1e-131	--	protein|mitotic spindle checkpoint protein MAD2, putative, expressed
comp8741_c0	383	1	378	LOC_Os10g21910.2	349	79	207	0.4	0.51	0.02	129	96.7	2e-24	--	protein|acetyl-CoA carboxylase, putative, expressed
comp8762_c0	575	2	568	LOC_Os04g43410.1	505	86	275	0.62	0.83	0	190	275	8e-91	--	protein|Os4bglu18 - monolignol beta-glucoside homologue, expressed
comp8792_c0	984	2	973	LOC_Os06g36990.1	1222	423	710	0.48	0.63	0	324	283	2e-86	--	protein|phospholipid-transporting ATPase 4, putative, expressed
comp8846_c0	238	232	2	LOC_Os06g46720.1	1469	293	369	0.31	0.5	0	77	55.1	4e-10	--	protein|retrotransposon protein, putative, unclassified, expressed
comp8863_c0	504	330	503	ChrUn.fgenesh.mRNA.80	1802	390	447	0.39	0.51	0	58	49.3	6e-07	--	protein|expressed protein
comp8875_c0	425	35	424	LOC_Os08g44420.1	409	2	131	0.53	0.7	0	130	144	6e-42	--	protein|kinesin-related protein, putative, expressed
comp8886_c0	345	344	6	LOC_Os07g32650.1	517	359	469	0.38	0.58	0	114	76.3	5e-17	--	protein|retrotransposon protein, putative, unclassified, expressed
comp8911_c0	365	362	3	LOC_Os04g49260.1	122	9	118	0.57	0.7	0	120	139	2e-43	--	protein|heavy metal-associated domain containing protein, expressed
comp8954_c0	296	8	229	LOC_Os12g17840.1	278	1	73	0.41	0.64	0	74	64.3	3e-13	--	protein|ubiquitin family protein, expressed
comp8969_c0	325	1	321	LOC_Os02g35190.1	804	327	433	0.49	0.6	0	107	108	1e-28	--	protein|chloride channel protein, putative, expressed
comp8973_c0	794	35	634	LOC_Os04g44470.1	200	2	194	0.3	0.47	0.03	207	92.4	2e-22	--	protein|KUN1 - Kunitz-type trypsin inhibitor precursor, expressed
comp8976_c0	488	382	8	LOC_Os03g36930.1	404	4	128	0.56	0.77	0	125	144	8e-42	--	protein|DEAD-box ATP-dependent RNA helicase, putative, expressed
comp8988_c0	376	371	12	LOC_Os12g40530.1	749	486	605	0.58	0.75	0	120	147	5e-42	--	protein|transposon protein, putative, unclassified, expressed
comp8989_c0	205	201	10	LOC_Os07g28570.1	430	204	266	0.37	0.56	0	64	49.7	2e-08	--	protein|leucine rich repeat protein, putative, expressed
comp8998_c0	945	903	370	LOC_Os10g38834.1	341	1	178	0.72	0.84	0	178	283	3e-94	--	protein|no apical meristem protein, putative, expressed
comp9030_c0	304	54	302	LOC_Os01g22110.1	704	514	598	0.4	0.56	0.02	85	59.7	2e-11	--	protein|retrotransposon protein, putative, unclassified, expressed
comp9052_c0	594	593	51	LOC_Os04g28180.1	221	23	216	0.49	0.68	0.07	195	193	3e-62	--	protein|ribosomal protein, putative, expressed
comp9054_c0	311	190	38	LOC_Os02g56540.1	896	3	46	0.52	0.54	0	51	46.6	9e-07	--	protein|kinesin motor domain containing protein, putative, expressed
comp9059_c0	204	3	200	LOC_Os11g07060.5	1024	915	979	0.39	0.66	0	66	51.6	4e-09	--	protein|receptor protein kinase CLAVATA1 precursor, putative, expressed
comp9126_c0	232	178	2	LOC_Os06g04270.1	743	87	145	0.5	0.62	0	59	59.3	1e-11	--	protein|transketolase, chloroplast precursor, putative, expressed
comp9128_c0	309	33	308	LOC_Os08g03880.1	1450	303	403	0.41	0.5	0.1	103	72.4	7e-16	--	protein|retrotransposon protein, putative, unclassified, expressed
comp9133_c0	275	1	222	LOC_Os02g58020.1	722	635	708	0.39	0.68	0	74	70.9	2e-15	--	protein|ABC transporter, ATP-binding protein, putative, expressed
comp9136_c0	448	24	239	LOC_Os02g53660.1	303	11	85	0.4	0.52	0.04	75	47.4	1e-06	--	protein|expressed protein
comp9155_c0	323	322	53	LOC_Os04g16080.1	1046	196	288	0.47	0.58	0.03	93	85.1	3e-20	--	protein|transposon protein, putative, CACTA, En/Spm sub-class, expressed
comp9157_c0	259	5	214	LOC_Os04g49520.1	865	45	112	0.31	0.55	0.02	72	46.6	5e-07	--	protein|pentatricopeptide repeat protein PPR868-14, putative, expressed
comp9168_c0	273	19	273	LOC_Os02g02190.1	533	15	116	0.7	0.79	0.16	102	145	2e-42	--	protein|transporter, major facilitator family, putative, expressed
comp9175_c0	939	3	938	LOC_Os03g24220.2	636	187	500	0.7	0.85	0	314	458	1e-158	--	protein|villin protein, putative, expressed
comp9199_c0	571	569	3	LOC_Os01g52750.1	782	223	412	0.73	0.84	0	190	294	2e-95	--	protein|OsSub3 - Putative Subtilisin homologue, expressed
comp9265_c0	536	386	3	LOC_Os04g56400.4	311	70	201	0.53	0.67	0.03	132	133	4e-38	--	protein|glutamine synthetase, catalytic domain containing protein, expressed
comp9279_c0	326	242	18	LOC_Os09g07020.2	434	334	408	0.72	0.84	0	75	127	9e-36	--	protein|oxidoreductase, putative, expressed
comp9283_c0	320	233	3	LOC_Os03g13800.1	128	7	83	0.83	0.92	0	77	132	4e-41	--	protein|ribosomal protein L7Ae, putative, expressed
comp9290_c0	431	431	3	LOC_Os02g55410.2	625	66	208	0.87	0.94	0	143	254	3e-82	--	protein|MCM5 - Putative minichromosome maintenance MCM complex subunit 5, expressed
comp9318_c0	326	100	324	LOC_Os04g46880.2	515	34	104	0.44	0.55	0.01	76	54.3	2e-09	--	protein|transporter, major facilitator family, putative, expressed
comp9325_c0	230	55	228	LOC_Os01g33040.1	954	622	675	0.7	0.79	0	58	75.9	2e-17	--	protein|kinesin motor domain containing protein, expressed
comp9327_c0	507	2	310	LOC_Os05g48240.1	609	507	609	0.85	0.93	0	103	181	6e-54	--	protein|dynamin family protein, putative, expressed
comp9342_c0	280	1	276	LOC_Os02g32690.2	1184	841	932	0.83	0.92	0	92	162	1e-47	--	protein|pleiotropic drug resistance protein 15, putative, expressed
comp9345_c0	479	479	195	LOC_Os01g37910.2	410	316	410	0.7	0.83	0	95	148	4e-43	--	protein|vacuolar-processing enzyme precursor, putative, expressed
comp9373_c0	308	306	19	LOC_Os01g41590.1	469	186	277	0.36	0.5	0.01	97	55.1	8e-10	--	protein|transposon protein, putative, unclassified, expressed
comp9397_c0	501	114	404	LOC_Os05g19500.2	722	620	716	0.4	0.58	0	97	73.6	2e-15	--	protein|ATCHX, putative, expressed
comp9399_c0	278	39	263	LOC_Os01g06530.1	934	811	889	0.33	0.53	0.07	81	46.6	6e-07	--	protein|retrotransposon protein, putative, unclassified, expressed
comp9409_c0	500	77	484	LOC_Os12g25320.1	2013	1491	1620	0.27	0.48	0	136	60.5	9e-11	--	protein|transposon protein, putative, CACTA, En/Spm sub-class, expressed
comp9430_c0	354	352	2	LOC_Os07g47210.2	225	53	169	0.64	0.76	0	117	155	1e-48	--	protein|GDSL-like lipase/acylhydrolase, putative, expressed
comp9442_c0	205	3	203	LOC_Os09g25390.1	817	211	277	0.52	0.7	0	67	78.6	1e-18	--	protein|phospholipase D, putative, expressed
comp9474_c0	455	116	397	LOC_Os03g11770.1	336	159	252	0.48	0.79	0	94	105	1e-27	--	protein|expressed protein
comp9484_c0	641	500	3	LOC_Os06g15990.1	549	71	236	0.46	0.62	0	166	162	1e-46	--	protein|aldehyde dehydrogenase, putative, expressed
comp9585_c0	470	4	429	LOC_Os03g11530.1	615	322	429	0.3	0.44	0	142	60.1	8e-11	--	protein|nucleotide pyrophosphatase/phosphodiesterase, putative, expressed
comp9594_c0	255	245	3	LOC_Os05g51670.3	291	142	222	0.43	0.65	0	81	82.8	2e-20	--	protein|NAD dependent epimerase/dehydratase family protein, putative, expressed
comp9623_c0	202	191	3	LOC_Os10g27190.1	141	1	63	0.66	0.92	0	63	97.8	8e-28	--	protein|40S ribosomal protein S17, putative, expressed
comp9644_c0	329	327	1	LOC_Os12g15350.1	1202	408	551	0.28	0.41	0.25	146	48.9	2e-07	--	protein|retrotransposon protein, putative, unclassified, expressed
comp9680_c0	227	3	224	LOC_Os10g42580.1	602	360	433	0.56	0.68	0	74	86.7	2e-21	--	protein|retrotransposon protein, putative, unclassified, expressed
comp9735_c0	201	120	1	LOC_Os11g05730.1	136	1	40	0.95	1	0	40	79.3	1e-20	--	protein|histone H3, putative, expressed
comp9774_c0	299	1	291	LOC_Os03g03510.1	456	81	177	0.8	0.91	0	97	163	1e-49	--	protein|CAMK_KIN1/SNF1/Nim1_like.15 - CAMK includes calcium/calmodulin depedent protein kinases, expressed
comp9815_c0	281	209	27	LOC_Os01g61480.1	215	40	100	0.85	0.98	0	61	110	1e-31	--	protein|helix-loop-helix DNA-binding domain containing protein, expressed
comp9879_c0	225	180	1	LOC_Os01g60410.2	148	27	86	0.7	0.83	0	60	99.4	4e-28	--	protein|ubiquitin-conjugating enzyme, putative, expressed
comp9955_c0	742	693	1	LOC_Os02g52000.1	313	15	246	0.51	0.69	0.03	240	249	5e-82	--	protein|phosphate-induced protein 1 conserved region domain containing protein, expressed
comp9990_c0	504	369	268	LOC_Os02g40770.1	741	704	737	0.67	0.82	0	34	59.3	2e-10	--	protein|SET domain containing protein, expressed
comp10014_c0	221	221	3	LOC_Os04g53930.2	360	156	228	0.63	0.82	0	73	95.9	4e-25	--	protein|organic cation transporter protein, putative, expressed
comp10023_c0	689	543	202	LOC_Os03g53970.1	293	57	164	0.48	0.62	0.02	117	89.4	8e-21	--	protein|expressed protein
comp10161_c0	258	253	2	LOC_Os03g15250.1	1311	535	615	0.63	0.76	0	84	105	9e-28	--	protein|lectin-like receptor kinase, putative, expressed
comp10305_c0	418	3	407	LOC_Os07g34520.3	549	371	506	0.49	0.68	0	136	145	2e-41	--	protein|isocitrate lyase, putative, expressed
comp10332_c0	250	250	2	LOC_Os05g02940.2	267	132	215	0.61	0.7	0.01	84	101	1e-27	--	protein|calcium-transporting ATPase 2, endoplasmic reticulum-type, putative, expressed
comp10372_c0	412	10	411	LOC_Os01g41770.1	953	689	832	0.42	0.63	0.06	144	106	3e-27	--	protein|leucine rich repeat protein, putative, expressed
comp10399_c0	207	206	3	LOC_Os01g56320.1	849	361	430	0.8	0.92	0.02	70	117	3e-32	--	protein|OsSub4 - Putative Subtilisin homologue, expressed
comp10421_c0	223	13	219	LOC_Os01g74110.1	352	48	116	0.75	0.85	0	69	111	6e-31	--	protein|metal cation transporter, putative, expressed
comp10428_c0	247	245	3	LOC_Os08g23730.1	544	312	385	0.44	0.5	0.04	85	56.6	1e-10	--	protein|class I glutamine amidotransferase, putative, expressed
comp10505_c0	302	285	31	LOC_Os02g03100.2	375	196	280	0.44	0.61	0	85	71.2	1e-15	--	protein|oxidoreductase, aldo/keto reductase family protein, putative, expressed
comp10624_c0	237	54	221	LOC_Os10g06100.1	401	120	175	0.51	0.66	0	56	63.2	5e-13	--	protein|retrotransposon protein, putative, unclassified, expressed
comp10666_c0	397	397	5	LOC_Os07g08640.1	332	107	237	0.41	0.57	0	131	105	1e-27	--	protein|retrotransposon protein, putative, unclassified, expressed
comp10821_c0	412	3	149	LOC_Os06g08660.1	787	739	787	0.79	0.91	0	49	95.5	2e-23	--	protein|pentatricopeptide, putative, expressed
comp10850_c0	385	382	92	LOC_Os08g15090.1	1085	986	1082	0.81	0.88	0	97	168	5e-49	--	protein|diacylglycerol kinase catalytic domain family protein, expressed
comp11010_c0	253	228	28	LOC_Os04g36750.1	215	95	161	0.61	0.72	0.01	68	79	2e-19	--	protein|hsp20/alpha crystallin family protein, putative, expressed
comp11027_c0	427	285	7	LOC_Os03g15050.2	663	142	237	0.57	0.69	0.03	96	105	1e-26	--	protein|phosphoenolpyruvate carboxykinase, putative, expressed
comp11029_c0	455	215	54	LOC_Os03g11400.2	288	1	50	0.53	0.68	0	54	54.3	5e-09	--	protein|targeting protein-related, putative, expressed
comp11043_c0	237	2	226	LOC_Os11g08610.1	1411	979	1053	0.32	0.53	0	75	48.5	8e-08	--	protein|retrotransposon protein, putative, unclassified, expressed
comp11050_c0	623	621	286	LOC_Os01g15480.1	1346	1234	1344	0.54	0.75	0	112	119	8e-31	--	protein|EMB3013, putative, expressed
comp11067_c0	474	447	1	LOC_Os08g25380.1	1214	32	179	0.43	0.6	0	150	122	2e-32	--	protein|serine/threonine-protein kinase BRI1-like 1 precursor, putative, expressed
comp11069_c0	2266	373	1428	LOC_Os04g22060.1	1414	492	844	0.52	0.67	0	353	386	1e-158	--	protein|retrotransposon protein, putative, unclassified, expressed
comp11075_c0	238	238	107	LOC_Os02g49720.6	421	375	418	0.5	0.63	0	44	46.6	4e-07	--	protein|aldehyde dehydrogenase, putative, expressed
comp11119_c0	736	72	296	LOC_Os05g37520.1	484	409	483	0.64	0.82	0	75	110	2e-27	--	protein|expressed protein
comp11129_c0	368	367	32	LOC_Os01g59100.1	470	340	459	0.43	0.64	0.06	120	109	8e-29	--	protein|cytokinin-N-glucosyltransferase 1, putative, expressed
comp11133_c0	472	81	233	LOC_Os06g13100.1	215	75	125	0.7	0.82	0	51	77.4	7e-19	--	protein|CREG1 precursor, putative, expressed
comp11137_c0	226	2	193	LOC_Os02g11040.2	302	229	293	0.66	0.78	0.01	65	81.3	7e-20	--	protein|expressed protein
comp11154_c0	877	2	874	LOC_Os12g36620.1	1176	387	677	0.64	0.75	0	291	369	1e-119	--	protein|pentatricopeptide, putative, expressed
comp11178_c0	663	663	169	LOC_Os08g39740.1	603	440	603	0.7	0.84	0	165	244	3e-77	--	protein|expressed protein
comp11187_c0	294	294	1	LOC_Os06g07210.1	814	177	274	0.73	0.87	0	98	156	1e-45	--	protein|ribonucleoside-diphosphate reductase large subunit, putative, expressed
comp11190_c0	588	73	528	LOC_Os06g40850.1	432	148	309	0.5	0.69	0.07	164	154	1e-44	--	protein|IQ calmodulin-binding motif family protein, putative, expressed
comp11202_c0	814	460	813	LOC_Os03g14349.1	1104	167	276	0.31	0.51	0	118	68.9	1e-12	--	protein|retrotransposon protein, putative, Ty1-copia subclass, expressed
comp11239_c0	425	423	7	LOC_Os05g38350.1	522	124	299	0.31	0.44	0.21	176	80.5	4e-18	--	protein|glycerol-3-phosphate acyltransferase 8, putative, expressed
comp11255_c0	814	276	812	LOC_Os02g48570.1	584	7	185	0.69	0.79	0	179	263	4e-84	--	protein|peptide transporter PTR2, putative, expressed
comp11256_c0	480	35	262	LOC_Os08g34300.1	1082	502	578	0.4	0.61	0.01	77	57.8	6e-10	--	protein|retrotransposon protein, putative, unclassified, expressed
comp11321_c0	277	1	96	LOC_Os03g01850.2	293	258	289	0.71	0.84	0	32	50.1	3e-08	--	protein|cyclin-dependent kinase A-1, putative, expressed
comp11363_c0	501	500	171	LOC_Os07g07719.1	126	17	126	0.7	0.89	0	110	177	9e-58	--	protein|ribosomal protein S13p/S18e, putative, expressed
comp11370_c0	226	204	1	LOC_Os03g32630.1	710	482	549	0.41	0.7	0	68	67.4	1e-14	--	protein|ABC transporter, ATP-binding protein, putative, expressed
comp11428_c0	377	5	274	LOC_Os12g13570.1	845	177	253	0.42	0.58	0	90	69.7	1e-14	--	protein|MYB family transcription factor, putative, expressed
comp11431_c0	355	348	49	LOC_Os08g30250.1	993	686	784	0.32	0.52	0	101	51.6	3e-08	--	protein|transposon protein, putative, CACTA, En/Spm sub-class, expressed
comp11504_c0	372	3	335	LOC_Os03g59440.1	186	75	186	0.45	0.61	0	112	95.1	3e-25	--	protein|dirigent, putative, expressed
comp11510_c0	448	2	271	LOC_Os03g59240.1	410	323	410	0.36	0.55	0	90	61.6	2e-11	--	protein|carboxyl-terminal peptidase, putative, expressed
comp11548_c0	397	258	1	LOC_Os02g13965.1	836	507	591	0.45	0.56	0	86	66.2	3e-13	--	protein|lectin protein kinase family protein, putative, expressed
comp11591_c0	372	317	6	LOC_Os02g24740.1	108	1	103	0.6	0.74	0.01	106	119	1e-35	--	protein|OsSAUR9 - Auxin-responsive SAUR gene family member, expressed
comp11641_c0	241	32	238	LOC_Os05g03600.1	1618	600	668	0.35	0.51	0.09	76	43.9	3e-06	--	protein|retrotransposon protein, putative, unclassified, expressed
comp11680_c0	940	114	10	LOC_Os07g24690.1	673	223	257	0.74	0.85	0	35	58.9	3e-09	--	protein|retrotransposon protein, putative, unclassified, expressed
comp11786_c0	576	2	574	LOC_Os05g14590.1	830	643	823	0.64	0.73	0.03	198	222	9e-68	--	protein|MCM6 - Putative minichromosome maintenance MCM complex subunit 6, expressed
comp11788_c0	396	394	101	LOC_Os02g50820.1	538	441	538	0.69	0.81	0	98	152	3e-44	--	protein|nucleobase-ascorbate transporter, putative, expressed
comp11791_c0	530	4	525	LOC_Os07g32480.1	353	166	339	0.67	0.79	0	174	256	2e-85	--	protein|mitotic checkpoint serine/threonine-protein kinase BUB1, putative, expressed
comp11819_c0	299	299	3	LOC_Os03g63410.2	318	178	276	0.48	0.62	0	99	92	2e-23	--	protein|elongation factor Tu, putative, expressed
comp11858_c0	1474	4	1395	LOC_Os04g47160.1	760	287	757	0.51	0.64	0.02	478	444	1e-148	--	protein|OsSub44 - Putative Subtilisin homologue, expressed
comp11880_c0	209	1	174	LOC_Os08g28730.1	408	24	74	0.41	0.58	0	58	44.3	2e-06	--	protein|NAD dependent epimerase/dehydratase family protein, putative, expressed
comp11922_c0	202	5	199	LOC_Os01g63710.3	440	315	379	0.66	0.8	0	65	95.9	6e-25	--	protein|CDC6 - Putative DNA replication initiation protein, expressed
comp11956_c0	209	201	4	LOC_Os01g37910.2	410	177	243	0.58	0.79	0.01	67	82.8	3e-20	--	protein|vacuolar-processing enzyme precursor, putative, expressed
comp11961_c0	338	303	79	LOC_Os03g46490.1	82	1	74	0.52	0.74	0	75	85.1	1e-22	--	protein|40S ribosomal protein S21, putative, expressed
comp12010_c0	203	191	30	LOC_Os05g48310.1	111	10	63	0.53	0.7	0	54	62.4	4e-14	--	protein|60S ribosomal protein L35a-3, putative, expressed
comp12011_c1	582	2	328	LOC_Os03g21030.1	358	64	171	0.66	0.77	0	109	162	2e-48	--	protein|no apical meristem protein, putative, expressed
comp12097_c0	1280	3	1109	LOC_Os08g02050.1	748	338	730	0.55	0.65	0.06	393	398	1e-132	--	protein|protein kinase family protein, putative, expressed
comp12103_c0	285	2	283	LOC_Os08g13990.1	647	404	497	0.56	0.74	0	94	113	2e-30	--	protein|pentatricopeptide, putative, expressed
comp12122_c0	203	173	51	LOC_Os08g01100.1	203	5	50	0.52	0.65	0.1	46	49.3	2e-08	--	protein|HMG1/2, putative, expressed
comp12123_c0	250	154	2	LOC_Os01g39530.1	535	24	74	0.49	0.6	0	51	50.4	2e-08	--	protein|retrotransposon, putative, centromere-specific
comp12153_c0	205	204	1	LOC_Os06g08310.1	869	589	656	0.63	0.79	0	68	89.4	2e-22	--	protein|plasma membrane ATPase, putative, expressed
comp12164_c0	284	2	208	LOC_Os02g53470.1	1461	564	633	0.72	0.85	0.01	70	106	9e-30	--	protein|retrotransposon protein, putative, unclassified, expressed
comp12166_c0	284	79	279	LOC_Os01g15610.1	94	25	90	0.38	0.6	0.01	68	50.1	4e-09	--	protein|expressed protein
comp12206_c0	298	2	298	LOC_Os03g08050.1	447	318	416	0.7	0.85	0	99	156	6e-47	--	protein|elongation factor Tu, putative, expressed
comp12223_c0	505	4	504	LOC_Os10g28320.1	343	118	278	0.3	0.51	0	168	84	3e-19	--	protein|oxidoreductase, aldo/keto reductase family protein, putative, expressed
comp12252_c0	668	23	667	LOC_Os03g60350.1	441	152	366	0.58	0.76	0	215	273	4e-90	--	protein|leaf senescence related protein, putative, expressed
comp12252_c1	275	1	231	LOC_Os03g60350.1	441	360	436	0.61	0.77	0	77	110	1e-29	--	protein|leaf senescence related protein, putative, expressed
comp12309_c0	327	166	2	LOC_Os08g20000.1	1575	1422	1476	0.43	0.63	0	55	50.1	6e-08	--	protein|NB-ARC domain containing protein, expressed
comp12353_c0	255	2	154	LOC_Os10g21890.2	686	631	681	0.62	0.9	0	51	87	3e-21	--	protein|glycosyl transferase family 8, putative, expressed
comp12383_c0	828	683	72	LOC_Os09g31478.1	413	208	413	0.47	0.63	0	206	190	2e-57	--	protein|auxin efflux carrier component, putative, expressed
comp12400_c0	315	303	73	ChrSy.fgenesh.mRNA.80	472	326	403	0.47	0.62	0.01	78	66.6	8e-14	--	protein|expressed protein
comp12410_c0	287	279	121	LOC_Os06g36660.1	360	247	298	0.37	0.56	0	53	45.4	2e-06	--	protein|retrotransposon protein, putative, unclassified
comp12441_c0	245	36	236	LOC_Os08g35220.1	324	22	87	0.44	0.61	0	67	56.2	1e-10	--	protein|cyclin-dependent kinase C-3, putative, expressed
comp12478_c0	235	87	233	LOC_Os04g40970.1	926	747	795	0.53	0.79	0	49	63.5	4e-13	--	protein|DEAD-box ATP-dependent RNA helicase, putative, expressed
comp12532_c0	347	340	17	LOC_Os12g42884.3	766	270	377	0.39	0.56	0	108	73.2	6e-16	--	protein|5-methyltetrahydropteroyltriglutamate-- homocysteine methyltransferase, putative, expressed
comp12576_c0	659	659	27	LOC_Os11g32650.1	398	180	390	0.55	0.73	0	211	250	5e-82	--	protein|chalcone synthase, putative, expressed
comp12577_c0	253	242	9	LOC_Os01g64820.1	1534	351	428	0.62	0.82	0	78	114	9e-31	--	protein|POLA1 - Putative DNA polymerase alpha catalytic subunit, expressed
comp12620_c0	279	247	8	LOC_Os08g29560.1	1294	92	171	0.31	0.47	0	80	48.9	9e-08	--	protein|retrotransposon protein, putative, unclassified, expressed
comp12626_c0	289	17	226	LOC_Os10g21980.1	1647	542	615	0.5	0.67	0.05	74	75.9	4e-17	--	protein|transposon protein, putative, CACTA, En/Spm sub-class, expressed
comp12674_c0	284	282	1	LOC_Os11g47760.6	395	86	180	0.76	0.87	0.01	95	143	2e-42	--	protein|DnaK family protein, putative, expressed
comp12707_c0	372	114	269	LOC_Os05g37330.1	113	15	66	0.46	0.55	0	52	46.2	4e-07	--	protein|60S acidic ribosomal protein, putative, expressed
comp12733_c0	293	32	286	LOC_Os05g46230.1	364	115	199	0.47	0.65	0	85	85.1	1e-20	--	protein|NAP domain containing protein, putative, expressed
comp12771_c0	531	231	79	LOC_Os03g18530.1	151	63	113	0.62	0.78	0	51	75.9	2e-17	--	protein|ECAGL1 - ECA1 gametogenesis related family protein precursor, expressed
comp12836_c0	374	2	373	LOC_Os01g07530.1	840	153	284	0.42	0.59	0.06	132	111	4e-29	--	protein|uncharacterized glycosyltransferase, putative, expressed
comp12866_c0	700	81	698	LOC_Os06g22980.1	1012	78	250	0.58	0.69	0	206	241	1e-73	--	protein|CSLD5 - cellulose synthase-like family D, expressed
comp12909_c0	368	361	2	LOC_Os03g15540.1	326	132	247	0.36	0.55	0	120	71.6	2e-15	--	protein|HEAT repeat family protein, putative, expressed
comp12924_c0	267	239	3	LOC_Os07g12710.1	441	84	162	0.84	0.94	0	79	155	7e-47	--	protein|GIY-YIG catalytic domain containing protein, putative, expressed
comp12969_c0	225	13	210	LOC_Os01g66690.1	953	262	325	0.52	0.66	0.04	69	65.5	7e-14	--	protein|ZIP4/SPO22, putative, expressed
comp12974_c0	518	484	179	LOC_Os05g40820.2	161	1	103	0.43	0.58	0	103	91.7	2e-23	--	protein|ribosomal protein L24, putative, expressed
comp13020_c1	460	120	458	LOC_Os03g25890.1	904	528	640	0.68	0.8	0	113	158	3e-45	--	protein|retrotransposon protein, putative, unclassified, expressed
comp13035_c0	283	4	282	LOC_Os11g41540.1	528	19	111	0.37	0.58	0	93	70.5	2e-15	--	protein|disease resistance RPP8-like protein 3, putative, expressed
comp13054_c0	364	336	1	LOC_Os08g02410.1	151	1	112	0.7	0.83	0	112	168	2e-54	--	protein|40S ribosomal protein S13, putative, expressed
comp13066_c0	401	400	266	LOC_Os05g37320.1	845	723	770	0.39	0.64	0.06	48	45.8	4e-06	--	protein|transposon protein, putative, unclassified, expressed
comp13106_c0	430	251	3	LOC_Os04g16728.1	90	3	76	0.56	0.77	0	83	95.9	2e-26	--	protein|chloroplast 30S ribosomal protein S15, putative, expressed
comp13111_c0	392	6	392	LOC_Os04g48010.1	698	401	531	0.42	0.61	0.01	131	110	1e-28	--	protein|WD-40 repeat family protein, putative, expressed
comp13137_c0	263	2	250	LOC_Os09g32010.1	529	359	441	0.56	0.74	0	83	102	1e-26	--	protein|ternary complex factor MIP1, putative, expressed
comp13149_c0	283	118	2	LOC_Os10g02070.1	326	32	70	0.58	0.74	0	39	53.1	3e-09	--	protein|peroxidase precursor, putative, expressed
comp13183_c0	257	253	2	LOC_Os03g19960.2	564	248	329	0.54	0.65	0	84	86.3	5e-21	--	protein|ATP-dependent RNA helicase, putative, expressed
comp13221_c0	575	6	428	LOC_Os01g61240.1	246	36	176	0.62	0.79	0	141	210	1e-68	--	protein|gamma-interferon-inducible lysosomal thiol reductase precursor, putative, expressed
comp13315_c0	236	157	65	LOC_Os01g07870.1	1505	1472	1502	0.58	0.87	0	31	43.1	6e-06	--	protein|ABC transporter family protein, putative, expressed
comp13329_c0	232	10	231	LOC_Os03g12790.1	644	211	284	0.43	0.59	0	74	63.9	3e-13	--	protein|MATE efflux family protein, putative, expressed
comp13346_c0	246	246	4	LOC_Os03g44620.2	417	193	273	0.53	0.69	0	81	100	3e-26	--	protein|chaperone protein dnaJ, putative, expressed
comp13369_c0	290	113	3	LOC_Os08g02380.1	477	2	38	0.7	0.81	0	37	53.9	2e-09	--	protein|kinesin motor domain containing protein, putative, expressed
comp13376_c0	251	66	251	LOC_Os09g08670.1	792	484	544	0.48	0.61	0	62	58.5	3e-11	--	protein|protein of unknown function DUF1296 domain containing protein, expressed
comp13414_c0	252	1	201	LOC_Os04g12700.1	269	148	214	0.37	0.61	0	67	50.8	1e-08	--	protein|retrotransposon protein, putative, unclassified, expressed
comp13417_c0	925	163	924	LOC_Os01g03914.2	381	15	269	0.54	0.69	0	255	275	3e-90	--	protein|cation efflux family protein, putative, expressed
comp13475_c0	349	1	345	LOC_Os02g57240.1	328	182	292	0.47	0.59	0.06	123	100	3e-26	--	protein|oxidoreductase, aldo/keto reductase family protein, putative, expressed
comp13477_c0	915	23	913	LOC_Os12g44150.1	956	3	299	0.75	0.83	0	297	446	1e-150	--	protein|plasma membrane ATPase, putative, expressed
comp13482_c0	288	276	145	LOC_Os02g47850.2	446	398	441	0.43	0.59	0	44	43.9	6e-06	--	protein|class I glutamine amidotransferase, putative, expressed
comp13492_c0	242	1	237	LOC_Os01g68260.1	398	152	230	0.88	0.96	0	79	160	2e-49	--	protein|lysine ketoglutarate reductase trans-splicing related 1, putative, expressed
comp13525_c0	391	390	100	LOC_Os12g39980.1	2793	1431	1527	0.45	0.69	0	97	79.7	6e-18	--	protein|kinesin motor domain containing protein, putative, expressed
comp13532_c0	237	226	11	LOC_Os08g15110.1	153	61	136	0.52	0.65	0.05	76	79.7	2e-20	--	protein|retrotransposon protein, putative, unclassified, expressed
comp13557_c0	214	209	9	LOC_Os10g01550.2	818	345	411	0.43	0.65	0	67	66.2	3e-14	--	protein|transposon protein, putative, unclassified, expressed
comp13563_c0	331	331	2	LOC_Os06g09570.1	676	26	135	0.66	0.85	0	110	160	3e-47	--	protein|nucleolar GTP-binding protein 1, putative, expressed
comp13602_c0	267	24	266	LOC_Os12g03720.2	492	61	136	0.41	0.56	0	81	65.9	8e-14	--	protein|glucosamine--fructose-6-phosphate aminotransferase 1, putative, expressed
comp13619_c0	216	215	3	LOC_Os10g29650.2	1682	510	580	0.59	0.67	0	71	87.4	1e-21	--	protein|retrotransposon protein, putative, unclassified, expressed
comp13713_c0	507	504	280	LOC_Os03g15050.4	455	361	435	0.42	0.65	0	75	74.7	9e-16	--	protein|phosphoenolpyruvate carboxykinase, putative, expressed
comp13725_c0	543	173	541	LOC_Os01g60000.1	1031	520	641	0.37	0.56	0	123	91.7	2e-21	--	protein|pentatricopeptide, putative, expressed
comp13725_c1	249	3	248	LOC_Os03g58100.1	611	224	303	0.42	0.64	0	82	68.2	1e-14	--	protein|pentatricopeptide, putative, expressed
comp13737_c0	207	1	207	LOC_Os01g50470.1	1044	535	603	0.85	0.91	0	69	132	2e-37	--	protein|regulator of chromosome condensation, putative, expressed
comp13737_c1	278	2	277	LOC_Os05g46740.2	1033	446	537	0.76	0.91	0	92	157	7e-46	--	protein|regulator of chromosome condensation, putative, expressed
comp13793_c0	221	220	5	LOC_Os08g43170.1	467	31	102	0.7	0.86	0	72	103	2e-27	--	protein|hydroxymethylglutaryl-CoA synthase, putative, expressed
comp13798_c0	562	21	494	LOC_Os05g20100.1	537	200	361	0.46	0.67	0.02	162	161	7e-47	--	protein|glycerol-3-phosphate acyltransferase, putative, expressed
comp13804_c0	300	300	52	LOC_Os12g30520.1	769	677	760	0.57	0.75	0.01	84	95.5	5e-24	--	protein|pumilio-family RNA binding repeat containing protein, expressed
comp13857_c0	233	232	2	LOC_Os07g01310.1	956	757	833	0.67	0.8	0	77	113	9e-31	--	protein|glutamate receptor, putative, expressed
comp13899_c0	494	1	492	LOC_Os03g10350.1	724	75	243	0.55	0.63	0.02	169	170	1e-49	--	protein|NPGR1, putative, expressed
comp13912_c0	419	183	419	LOC_Os01g66490.1	452	59	137	0.74	0.88	0	79	138	2e-39	--	protein|no apical meristem protein, putative, expressed
comp13927_c0	308	115	306	LOC_Os06g28980.1	935	253	316	0.45	0.62	0	64	61.2	6e-12	--	protein|retrotransposon protein, putative, unclassified, expressed
comp13930_c0	209	204	1	LOC_Os03g53780.1	299	149	218	0.65	0.77	0.02	70	97.1	6e-26	--	protein|ammonium transporter 2, putative, expressed
comp13976_c0	458	190	456	LOC_Os05g44410.1	164	38	126	0.5	0.77	0	89	111	2e-31	--	protein|expressed protein
comp13982_c0	320	63	320	LOC_Os01g16810.1	338	43	128	0.86	0.95	0	86	167	5e-52	--	protein|MYB family transcription factor, putative, expressed
comp13985_c0	326	317	120	LOC_Os01g43720.1	380	31	96	0.59	0.72	0	66	85.9	1e-20	--	protein|cytochrome P450 72A1, putative, expressed
comp13994_c0	735	730	458	LOC_Os01g66790.1	1539	298	388	0.29	0.46	0	91	49.3	6e-11	--	protein|retrotransposon protein, putative, unclassified, expressed
comp14009_c0	231	16	168	LOC_Os02g55370.1	51	1	51	0.6	0.68	0	51	70.9	5e-18	--	protein|60S ribosomal protein L39, putative, expressed
comp14019_c0	291	288	1	LOC_Os12g14630.1	579	257	353	0.35	0.5	0.01	97	63.2	1e-12	--	protein|retrotransposon protein, putative, LINE subclass, expressed
comp14026_c0	242	3	242	LOC_Os02g14059.2	104	7	86	0.75	0.81	0	80	122	7e-38	--	protein|ribosomal protein L5, putative, expressed
comp14037_c0	262	261	1	LOC_Os08g27420.1	484	178	259	0.37	0.55	0	87	60.5	6e-12	--	protein|transposon protein, putative, CACTA, En/Spm sub-class
comp14048_c0	226	224	12	LOC_Os04g48150.1	624	184	254	0.5	0.63	0	71	77	6e-18	--	protein|retrotransposon protein, putative, unclassified, expressed
comp14081_c0	235	234	1	LOC_Os12g01820.1	788	307	378	0.52	0.67	0	78	81.3	2e-19	--	protein|ATCHX, putative, expressed
comp14094_c0	231	2	223	LOC_Os04g50990.1	166	83	156	0.66	0.75	0	74	99	9e-28	--	protein|L11 domain containing ribosomal protein, putative, expressed
comp14104_c0	361	1	102	LOC_Os07g47780.2	187	132	168	0.67	0.81	0.08	37	52.4	6e-09	--	protein|60S ribosomal protein L18-3, putative, expressed
comp14110_c0	284	280	5	LOC_Os10g28310.1	1611	1333	1424	0.61	0.77	0	92	124	2e-34	--	protein|retrotransposon protein, putative, unclassified, expressed
comp14111_c0	752	707	3	LOC_Os03g55890.1	649	202	437	0.48	0.67	0	236	226	2e-69	--	protein|ternary complex factor MIP1, putative, expressed
comp14158_c0	295	2	295	LOC_Os04g56850.2	920	189	286	0.75	0.81	0	98	152	7e-44	--	protein|auxin response factor, putative, expressed
comp14179_c0	492	492	4	LOC_Os12g01530.2	255	85	248	0.52	0.68	0.02	167	162	3e-50	--	protein|ferritin-1, chloroplast precursor, putative, expressed
comp14209_c0	387	1	270	LOC_Os12g05520.1	1142	134	223	0.44	0.68	0	90	82.8	4e-19	--	protein|retrotransposon protein, putative, unclassified, expressed
comp14275_c0	240	2	232	LOC_Os08g44420.1	409	39	115	0.55	0.71	0	77	87.8	8e-22	--	protein|kinesin-related protein, putative, expressed
comp14302_c0	976	974	294	LOC_Os02g04240.1	520	286	512	0.73	0.86	0	227	350	1e-118	--	protein|wee1-like protein kinase, putative, expressed
comp14321_c0	258	256	17	LOC_Os02g54254.2	1039	698	777	0.48	0.65	0	80	83.2	6e-20	--	protein|saccharopine dehydrogenase, putative, expressed
comp14325_c0	327	325	44	LOC_Os09g36060.1	515	408	501	0.67	0.76	0	94	138	2e-39	--	protein|endoglucanase, putative, expressed
comp14325_c1	206	5	205	LOC_Os09g36060.1	515	342	410	0.52	0.69	0.02	69	79	9e-19	--	protein|endoglucanase, putative, expressed
comp14352_c0	579	372	10	LOC_Os11g36510.1	933	242	362	0.43	0.62	0	121	105	3e-35	--	protein|retrotransposon protein, putative, unclassified, expressed
comp14356_c0	440	14	439	LOC_Os08g06190.1	562	297	438	0.6	0.72	0	142	176	7e-53	--	protein|berberine and berberine like domain containing protein, expressed
comp14385_c0	333	333	4	LOC_Os04g38810.1	833	637	738	0.49	0.6	0	110	95.5	8e-24	--	protein|formin, putative, expressed
comp14385_c1	273	3	245	LOC_Os04g38810.1	833	733	813	0.54	0.69	0	81	86.7	5e-21	--	protein|formin, putative, expressed
comp14400_c0	262	44	220	LOC_Os08g30710.1	558	419	480	0.41	0.61	0.04	62	50.1	3e-08	--	protein|retrotransposon protein, putative, unclassified
comp14409_c0	448	219	344	LOC_Os05g47670.1	364	319	360	0.52	0.76	0	42	61.6	2e-11	--	protein|zinc finger, C3HC4 type domain containing protein, expressed
comp14423_c0	303	186	19	LOC_Os01g73530.1	1317	285	341	0.42	0.7	0.01	57	53.9	2e-09	--	protein|ABC transporter, ATP-binding protein, putative, expressed
comp14425_c0	371	89	289	LOC_Os06g50040.1	141	25	99	0.45	0.53	0.1	75	61.6	1e-12	--	protein|OsSAUR29 - Auxin-responsive SAUR gene family member, expressed
comp14430_c0	247	2	244	LOC_Os01g53240.1	429	295	379	0.45	0.61	0.04	85	70.5	1e-15	--	protein|BURP domain containing protein, expressed
comp14438_c0	294	51	290	LOC_Os04g24490.1	637	431	512	0.41	0.67	0.05	85	71.2	2e-15	--	protein|retrotransposon protein, putative, unclassified, expressed
comp14454_c0	276	276	1	LOC_Os08g45010.1	592	231	321	0.55	0.72	0	92	102	1e-26	--	protein|ABC transporter, ATP-binding protein, putative, expressed
comp14477_c0	308	1	282	LOC_Os04g10800.1	508	157	243	0.34	0.54	0	94	60.1	1e-11	--	protein|inorganic phosphate transporter, putative, expressed
comp14493_c0	206	205	35	LOC_Os02g52830.1	482	207	263	0.73	0.85	0	57	100	2e-26	--	protein|lipase, putative, expressed
comp14516_c0	236	3	236	LOC_Os02g42560.1	610	183	289	0.36	0.45	0.27	107	48.9	5e-08	--	protein|expressed protein
comp14542_c0	469	467	3	LOC_Os05g50624.1	513	12	166	0.77	0.85	0	155	245	8e-80	--	protein|transposon protein, putative, unclassified, expressed
comp14575_c0	334	256	8	LOC_Os04g48510.1	236	11	116	0.45	0.52	0.21	106	78.2	2e-18	--	protein|growth regulating factor protein, putative, expressed
comp14580_c0	207	6	170	LOC_Os04g52780.1	1183	193	247	0.38	0.63	0	55	47	2e-07	--	protein|leucine-rich repeat receptor protein kinase EXS precursor, putative, expressed
comp14598_c0	286	286	47	LOC_Os07g40760.1	1169	832	911	0.34	0.64	0.01	81	57.4	1e-10	--	protein|transposon protein, putative, unclassified, expressed
comp14623_c0	539	1	183	LOC_Os03g43810.1	494	352	411	0.69	0.83	0.01	62	85.9	2e-19	--	protein|helix-loop-helix DNA-binding domain containing protein, expressed
comp14657_c0	219	219	1	LOC_Os07g04240.1	630	317	389	0.9	0.95	0	73	134	3e-38	--	protein|succinate dehydrogenase flavoprotein subunit,mitochondrial precursor, putative, expressed
comp14658_c0	253	252	25	LOC_Os04g24600.1	381	100	179	0.41	0.54	0.09	84	64.7	2e-13	--	protein|cysteine proteinase 1 precursor, putative, expressed
comp14676_c0	393	393	1	LOC_Os06g38760.1	1204	107	237	0.44	0.6	0	131	111	5e-29	--	protein|retrotransposon protein, putative, unclassified, expressed
comp14676_c1	246	244	2	LOC_Os06g38650.1	1111	214	293	0.51	0.67	0	81	76.6	1e-17	--	protein|receptor-like protein kinase precursor, putative, expressed
comp14711_c0	223	201	43	LOC_Os05g25550.2	907	709	761	0.41	0.58	0	53	42.4	1e-05	--	protein|E1-E2 ATPase domain containing protein, expressed
comp14728_c0	219	214	8	LOC_Os05g34150.1	274	38	106	0.66	0.78	0	69	102	5e-28	--	protein|glutathione S-transferase, putative, expressed
comp14752_c0	222	46	210	LOC_Os11g19160.1	853	238	297	0.41	0.53	0.08	60	49.3	3e-08	--	protein|beta-D-xylosidase, putative, expressed
comp14757_c0	464	3	293	LOC_Os05g44200.1	365	269	365	0.64	0.8	0	97	149	5e-44	--	protein|GDSL-like lipase/acylhydrolase, putative, expressed
comp14780_c0	298	266	3	LOC_Os03g12790.1	644	1	100	0.38	0.47	0.12	101	48.1	2e-07	--	protein|MATE efflux family protein, putative, expressed
comp14798_c0	683	654	211	LOC_Os08g05710.1	1242	595	741	0.4	0.61	0	149	105	2e-25	--	protein|ABC transporter, ATP-binding protein, putative, expressed
comp14832_c0	892	632	342	LOC_Os02g10490.1	1002	513	605	0.61	0.75	0	97	115	9e-52	--	protein|expressed protein
comp14838_c1	316	223	2	LOC_Os01g53260.1	254	160	233	0.93	0.98	0	74	154	5e-48	--	protein|WRKY23, expressed
comp14846_c0	324	1	309	LOC_Os04g28180.1	221	23	126	0.61	0.71	0	104	125	7e-37	--	protein|ribosomal protein, putative, expressed
comp14848_c0	476	1	474	LOC_Os06g29350.1	1529	147	304	0.95	0.98	0	158	311	7e-99	--	protein|myosin, putative, expressed
comp14856_c0	262	251	9	LOC_Os03g59050.1	637	110	194	0.37	0.45	0.1	90	52.4	4e-09	--	protein|DEAD-box ATP-dependent RNA helicase, putative, expressed
comp14866_c0	695	694	125	LOC_Os05g04510.2	396	197	391	0.55	0.75	0.02	195	219	2e-69	--	protein|S-adenosylmethionine synthetase, putative, expressed
comp14889_c0	281	4	279	LOC_Os05g45580.1	529	109	200	0.44	0.63	0	92	75.9	3e-17	--	protein|expressed protein
comp14903_c0	267	175	2	LOC_Os02g43010.2	447	202	259	0.82	0.89	0	58	103	2e-27	--	protein|vacuolar-processing enzyme precursor, putative, expressed
comp14907_c0	225	221	6	LOC_Os04g33190.1	747	629	700	0.5	0.69	0	72	75.5	2e-17	--	protein|AMP-binding enzyme, putative, expressed
comp14923_c0	219	141	4	LOC_Os03g17230.1	419	95	143	0.61	0.71	0.06	49	58.2	2e-11	--	protein|NAD dependent epimerase/dehydratase family domain containing protein, expressed
comp14939_c0	258	254	18	LOC_Os07g13800.1	464	173	250	0.37	0.53	0.01	80	47.8	2e-07	--	protein|cytokinin-N-glucosyltransferase, putative, expressed
comp14939_c1	340	29	340	LOC_Os07g13634.1	474	269	368	0.47	0.54	0	104	86.7	9e-21	--	protein|cytokinin-N-glucosyltransferase 1, putative, expressed
comp14951_c0	289	3	236	LOC_Os03g38470.1	367	289	366	0.56	0.7	0	78	105	3e-28	--	protein|GDSL-like lipase/acylhydrolase, putative, expressed
comp14966_c0	323	15	323	LOC_Os12g33946.1	524	340	442	0.7	0.83	0	103	157	1e-46	--	protein|cytochrome c oxidase subunit 1, putative, expressed
comp14980_c0	452	437	84	LOC_Os10g23310.1	436	324	436	0.38	0.6	0	118	90.5	1e-21	--	protein|transferase family protein, putative, expressed
comp14985_c0	223	1	222	LOC_Os12g07010.1	389	129	206	0.47	0.66	0.05	78	65.9	5e-14	--	protein|ribosomal protein L3, putative, expressed
comp14997_c0	357	357	91	LOC_Os11g04940.1	405	300	400	0.55	0.65	0.11	101	106	6e-28	--	protein|phospholipase, putative, expressed
comp15001_c0	364	60	362	LOC_Os07g48330.1	534	21	123	0.46	0.66	0.01	103	108	2e-28	--	protein|cytochrome P450, putative, expressed
comp15001_c1	235	2	229	LOC_Os03g21400.1	437	16	91	0.76	0.93	0	76	128	7e-37	--	protein|cytochrome P450, putative, expressed
comp15033_c0	244	1	243	LOC_Os10g21394.1	393	56	136	0.92	0.96	0	81	156	7e-48	--	protein|NADPH-dependent oxidoreductase, putative, expressed
comp15035_c0	322	3	317	LOC_Os08g38560.1	1104	401	505	0.57	0.7	0	105	122	2e-33	--	protein|receptor-like protein kinase 2 precursor, putative, expressed
comp15035_c1	331	327	1	LOC_Os04g04330.2	1147	499	607	0.39	0.68	0	109	101	7e-26	--	protein|receptor-like protein kinase 2 precursor, putative, expressed
comp15075_c0	349	193	8	LOC_Os03g49750.1	741	50	108	0.48	0.59	0	62	55.5	1e-09	--	protein|protein kinase family protein, putative, expressed
comp15082_c0	320	3	320	LOC_Os02g55400.1	884	457	562	0.75	0.8	0	106	161	4e-47	--	protein|ATPase 8, plasma membrane-type, putative, expressed
comp15082_c1	265	265	2	LOC_Os12g44150.2	888	559	646	0.94	1	0	88	169	3e-50	--	protein|plasma membrane ATPase, putative, expressed
comp15116_c0	222	210	1	LOC_Os03g36220.1	1269	969	1038	0.5	0.64	0	70	82	1e-19	--	protein|retrotransposon protein, putative, unclassified, expressed
comp15126_c0	232	147	31	LOC_Os06g27980.1	480	1	39	0.48	0.74	0	39	47.4	2e-07	--	protein|methyltransferase domain containing protein, expressed
comp15207_c0	398	199	378	LOC_Os02g58770.1	2357	2022	2082	0.47	0.65	0.01	61	60.5	3e-11	--	protein|retrotransposon protein, putative, unclassified, expressed
comp15252_c1	472	45	470	LOC_Os12g42570.1	753	415	558	0.56	0.68	0.01	144	158	2e-45	--	protein|expressed protein
comp15266_c0	283	145	282	LOC_Os03g61850.1	839	612	653	0.34	0.54	0	46	43.5	4e-07	--	protein|transposon protein, putative, unclassified, expressed
comp15289_c0	215	2	169	LOC_Os07g19140.1	1322	1164	1231	0.44	0.55	0.17	68	48.1	8e-08	--	protein|retrotransposon protein, putative, unclassified, expressed
comp15304_c0	344	1	255	LOC_Os11g07050.1	1112	1017	1099	0.52	0.61	0	85	88.2	3e-21	--	protein|FHA domain containing protein, putative, expressed
comp15304_c1	284	5	283	LOC_Os11g07050.1	1112	924	1031	0.38	0.49	0.13	108	69.3	7e-15	--	protein|FHA domain containing protein, putative, expressed
comp15312_c0	319	24	227	LOC_Os02g58100.1	299	54	122	0.37	0.56	0.08	74	47.4	4e-07	--	protein|expressed protein
comp15326_c0	235	4	231	LOC_Os11g10170.1	387	133	207	0.34	0.57	0	76	53.1	2e-09	--	protein|flavin monooxygenase, putative, expressed
comp15400_c0	266	1	264	LOC_Os11g29190.3	128	29	116	0.8	0.97	0	88	154	9e-50	--	protein|40S ribosomal protein S5, putative, expressed
comp15401_c0	357	318	1	LOC_Os04g53950.2	319	38	148	0.39	0.52	0.06	113	64.7	5e-13	--	protein|glycosyl hydrolases family 16 protein, protein, expressed
comp15404_c0	239	1	225	LOC_Os02g30050.1	123	49	123	0.58	0.7	0	75	83.2	5e-22	--	protein|ribosomal protein L29, putative, expressed
comp15407_c0	220	220	2	LOC_Os10g42830.1	502	120	192	0.36	0.61	0	73	60.8	3e-12	--	protein|transporter family protein, putative, expressed
comp15490_c0	292	101	292	LOC_Os04g51190.3	384	52	116	0.67	0.89	0.01	65	100	3e-26	--	protein|growth-regulating factor, putative, expressed
comp15514_c0	374	224	6	LOC_Os07g05640.1	596	273	345	0.36	0.52	0	73	46.6	2e-06	--	protein|transporter family protein, putative, expressed
comp15521_c0	368	49	366	LOC_Os03g16900.1	447	210	315	0.9	0.94	0	106	203	1e-64	--	protein|rab GDP dissociation inhibitor alpha, putative, expressed
comp15523_c0	492	175	2	LOC_Os10g42180.1	529	23	80	0.48	0.63	0	58	57.8	6e-10	--	protein|aluminum-activated malate transporter, putative, expressed
comp15546_c0	212	21	212	LOC_Os03g05980.2	158	1	64	0.6	0.71	0	64	77.8	1e-19	--	protein|40S ribosomal protein S9-2, putative, expressed
comp15550_c0	768	577	188	LOC_Os08g08230.1	212	82	211	0.5	0.73	0	130	134	1e-38	--	protein|kinesin-like protein, identical, putative, expressed
comp15564_c0	241	240	1	LOC_Os10g41410.2	151	14	93	0.57	0.73	0	80	101	6e-29	--	protein|nucleoside diphosphate kinase, putative, expressed
comp15568_c0	247	2	247	LOC_Os07g38640.1	600	174	272	0.28	0.46	0.17	99	52.4	4e-09	--	protein|inactive receptor kinase At2g26730 precursor, putative, expressed
comp15572_c0	202	2	175	LOC_Os11g26910.1	173	8	65	0.43	0.7	0	58	56.2	3e-11	--	protein|SKP1-like protein 1B, putative, expressed
comp15576_c0	360	2	358	LOC_Os09g33500.2	356	84	202	0.73	0.82	0	119	177	9e-56	--	protein|transketolase, putative, expressed
comp15650_c0	367	365	21	LOC_Os07g10850.1	1586	661	775	0.62	0.77	0	115	160	1e-46	--	protein|retrotransposon protein, putative, unclassified, expressed
comp15684_c0	359	2	322	LOC_Os03g18580.1	192	87	187	0.55	0.75	0	107	121	1e-35	--	protein|40S ribosomal protein S7, putative, expressed
comp15725_c0	355	1	354	LOC_Os03g22740.1	568	253	370	0.77	0.86	0	118	180	6e-55	--	protein|nucleolar protein NOP5-1, putative, expressed
comp15730_c0	212	35	211	LOC_Os02g09900.1	720	175	232	0.42	0.55	0	59	43.1	4e-06	--	protein|transposon protein, putative, unclassified, expressed
comp15744_c0	229	224	3	LOC_Os07g42300.1	251	14	90	0.35	0.54	0.06	79	48.5	5e-08	--	protein|elongation factor protein, putative, expressed
comp15831_c0	254	252	4	LOC_Os05g09500.1	463	197	270	0.46	0.62	0	83	67.8	1e-14	--	protein|hexokinase, putative, expressed
comp15833_c0	1148	184	972	LOC_Os05g49730.1	381	76	376	0.47	0.59	0.12	301	249	3e-79	--	protein|protein phosphatase 2C, putative, expressed
comp15837_c0	350	2	298	LOC_Os02g53120.1	975	787	885	0.64	0.77	0	99	136	4e-38	--	protein|Peptidase family C50, putative, expressed
comp15871_c0	503	450	154	LOC_Os02g25290.1	1139	697	788	0.32	0.5	0	99	54.3	1e-08	--	protein|retrotransposon protein, putative, unclassified, expressed
comp15892_c0	538	521	60	LOC_Os12g18560.1	228	58	223	0.4	0.53	0.07	166	117	2e-32	--	protein|invertase/pectin methylesterase inhibitor family protein, putative, expressed
comp15981_c0	515	474	1	LOC_Os11g47840.1	374	16	169	0.6	0.77	0.01	161	206	1e-65	--	protein|OsRhmbd18 - Putative Rhomboid homologue, expressed
comp15984_c0	243	242	3	LOC_Os07g36230.4	473	62	143	0.41	0.63	0.02	82	70.1	2e-15	--	protein|BTBN15 - Bric-a-Brac, Tramtrack, Broad Complex BTB domain with non-phototropic hypocotyl 3 NPH3 and coiled-coil domains, expressed
comp16001_c0	501	4	276	LOC_Os12g32750.1	448	336	426	0.71	0.8	0	91	140	8e-40	--	protein|flavin monooxygenase, putative, expressed
comp16003_c0	212	10	210	LOC_Os03g12660.1	506	89	155	0.61	0.8	0	67	87	1e-21	--	protein|cytochrome P450, putative, expressed
comp16005_c0	396	385	143	LOC_Os11g24610.1	74	1	63	0.51	0.59	0	81	75.9	7e-19	--	protein|60S ribosomal protein L38, putative, expressed
comp16007_c0	215	213	4	LOC_Os04g40990.1	567	87	157	0.53	0.7	0.01	71	80.9	2e-19	--	protein|malate synthase, glyoxysomal, putative, expressed
comp16009_c0	201	199	23	LOC_Os08g33920.1	118	53	113	0.57	0.73	0.03	61	67.4	4e-16	--	protein|60S ribosomal protein L34, putative, expressed
comp16032_c0	1209	134	1207	LOC_Os01g56510.5	663	11	368	0.78	0.87	0	358	580	0	--	protein|periplasmic beta-glucosidase precursor, putative, expressed
comp16044_c0	418	1	411	LOC_Os06g14490.2	452	298	434	0.44	0.56	0.06	147	108	2e-28	--	protein|calmodulin-binding heat-shock protein, putative, expressed
comp16065_c0	449	14	448	LOC_Os03g18860.1	565	145	294	0.55	0.7	0.03	150	155	5e-45	--	protein|pectinesterase, putative, expressed
comp16125_c0	827	399	34	LOC_Os08g22354.2	645	501	619	0.45	0.58	0	122	88.6	2e-19	--	protein|polyadenylate-binding protein, putative, expressed
comp16129_c0	1688	498	268	LOC_Os07g38390.1	263	105	183	0.33	0.58	0.03	80	49.3	6e-06	--	protein|chalcone isomerase, putative, expressed
comp16135_c0	233	210	76	LOC_Os09g24220.1	1276	496	540	0.57	0.75	0	45	56.6	2e-13	--	protein|MSH-like DNA mismatch repair protein, putative, expressed
comp16140_c0	486	1	486	LOC_Os03g52460.1	511	215	376	0.7	0.83	0	162	244	2e-79	--	protein|glucose-1-phosphate adenylyltransferase large subunit, putative, expressed
comp16146_c0	282	210	1	LOC_Os02g48560.6	382	267	335	0.58	0.75	0	70	95.9	1e-24	--	protein|fatty acid desaturase, putative, expressed
comp16167_c0	235	21	230	LOC_Os07g10590.1	515	400	469	0.32	0.55	0	70	49.7	3e-08	--	protein|transporter family protein, putative, expressed
comp16175_c0	292	28	288	LOC_Os10g08450.1	955	733	820	0.34	0.55	0.03	90	55.1	7e-10	--	protein|transposon protein, putative, CACTA, En/Spm sub-class, expressed
comp16188_c0	925	892	155	LOC_Os12g05160.1	335	35	285	0.24	0.4	0.06	262	62.8	1e-10	--	protein|transposon protein, putative, Mutator sub-class, expressed
comp16270_c0	1030	1	903	LOC_Os02g26940.1	603	109	412	0.36	0.55	0.01	306	181	2e-51	--	protein|vegetative storage protein, putative, expressed
comp16273_c0	239	153	1	LOC_Os02g56130.1	263	189	239	0.88	0.96	0	51	90.5	2e-23	--	protein|PCNA - Putative DNA replicative polymerase clamp, expressed
comp16287_c0	286	275	3	LOC_Os03g39020.1	1129	713	797	0.38	0.52	0.09	100	49.3	7e-08	--	protein|Kinesin motor domain domain containing protein, expressed
comp16335_c0	372	1	372	LOC_Os01g07870.1	1505	937	1060	0.67	0.81	0	124	171	5e-50	--	protein|ABC transporter family protein, putative, expressed
comp16349_c0	378	114	7	LOC_Os08g14700.1	577	453	488	0.61	0.69	0	36	48.1	5e-07	--	protein|glucan endo-1,3-beta-glucosidase precursor, putative, expressed
comp16360_c0	388	184	387	LOC_Os08g45130.1	594	75	146	0.43	0.68	0.05	72	57.8	2e-10	--	protein|histone-lysine N-methyltransferase, putative, expressed
comp16366_c0	1334	581	1276	LOC_Os12g23980.1	733	23	266	0.5	0.67	0.04	244	244	7e-73	--	protein|OsSub63 - Putative Subtilisin homologue, expressed
comp16369_c0	247	246	178	LOC_Os08g09200.1	991	771	793	0.95	1	0	23	48.9	6e-08	--	protein|aconitate hydratase protein, putative, expressed
comp16378_c0	203	2	196	LOC_Os01g38740.1	614	457	521	0.58	0.73	0	65	89.4	2e-22	--	protein|retrotransposon protein, putative, Ty1-copia subclass, expressed
comp16409_c0	551	210	40	LOC_Os05g09050.1	366	155	211	0.68	0.87	0	57	88.2	1e-20	--	protein|MLO domain containing protein, putative, expressed
comp16462_c0	444	225	1	LOC_Os07g47710.1	130	17	92	0.5	0.68	0.01	76	77.8	9e-19	--	protein|60S ribosomal protein L22-2, putative, expressed
comp16476_c0	340	340	113	LOC_Os10g40934.9	194	120	193	0.35	0.61	0	76	55.5	4e-10	--	protein|flavonol synthase/flavanone 3-hydroxylase, putative, expressed
comp16480_c0	682	682	2	LOC_Os02g10700.1	660	412	632	0.35	0.58	0	227	135	3e-36	--	protein|OsFBL7 - F-box domain and LRR containing protein, expressed
comp16516_c0	310	25	309	LOC_Os04g27730.1	1177	658	751	0.33	0.53	0	95	72	1e-15	--	protein|retrotransposon protein, putative, unclassified, expressed
comp16516_c1	203	8	202	LOC_Os08g25960.1	965	312	375	0.33	0.55	0	65	43.5	3e-06	--	protein|transposon protein, putative, unclassified, expressed
comp16528_c0	341	341	3	LOC_Os03g62400.1	725	175	287	0.57	0.77	0	113	132	9e-37	--	protein|pentatricopeptide, putative, expressed
comp16605_c0	611	407	9	LOC_Os01g12840.1	687	506	641	0.36	0.5	0.05	141	70.1	1e-13	--	protein|expressed protein
comp16610_c0	285	6	284	LOC_Os04g47160.1	760	335	428	0.58	0.69	0.01	94	108	1e-28	--	protein|OsSub44 - Putative Subtilisin homologue, expressed
comp16615_c0	613	40	480	LOC_Os04g56680.1	143	2	143	0.5	0.6	0.03	153	132	2e-39	--	protein|OsSAUR22 - Auxin-responsive SAUR gene family member, expressed
comp16619_c0	225	212	48	LOC_Os01g51650.1	1486	152	208	0.36	0.56	0.03	57	45.8	6e-07	--	protein|retrotransposon protein, putative, unclassified, expressed
comp16622_c0	207	3	206	LOC_Os02g53420.1	679	66	133	0.66	0.8	0	68	95.9	1e-24	--	protein|DnaK family protein, putative, expressed
comp16632_c0	257	255	73	LOC_Os11g30360.1	69	9	69	0.45	0.63	0	61	61.2	7e-14	--	protein|expressed protein
comp16659_c0	299	291	22	LOC_Os10g27190.1	141	37	129	0.58	0.75	0.03	93	106	1e-30	--	protein|40S ribosomal protein S17, putative, expressed
comp16673_c0	496	2	439	LOC_Os09g19810.1	908	689	834	0.53	0.76	0	146	164	4e-47	--	protein|retrotransposon protein, putative, unclassified, expressed
comp16700_c0	403	333	401	LOC_Os02g32660.2	637	460	482	0.86	0.86	0	23	51.2	5e-08	--	protein|1,4-alpha-glucan-branching enzyme, chloroplast precursor, putative, expressed
comp16712_c0	305	295	29	LOC_Os05g04330.2	667	205	282	0.3	0.51	0	89	43.5	1e-05	--	protein|DNA methyltransferase protein, putative, expressed
comp16713_c0	398	4	354	LOC_Os04g38570.1	1259	104	220	0.46	0.76	0	117	132	2e-36	--	protein|multidrug resistance protein, putative, expressed
comp16727_c0	289	100	288	LOC_Os08g08760.1	203	96	159	0.67	0.79	0.01	64	78.2	5e-19	--	protein|ubiquitin family protein, putative, expressed
comp16729_c0	214	174	1	LOC_Os03g50290.2	260	1	60	0.73	0.83	0.03	60	80.1	1e-19	--	protein|14-3-3 protein, putative, expressed
comp16732_c0	323	278	3	LOC_Os09g27210.1	691	112	203	0.69	0.84	0	92	147	3e-42	--	protein|lecithine cholesterol acyltransferase, putative, expressed
comp16737_c0	300	300	1	LOC_Os04g42270.2	152	21	120	0.52	0.67	0	100	100	5e-28	--	protein|60S ribosomal protein L23A, putative, expressed
comp16751_c0	584	349	110	LOC_Os01g54090.1	400	52	132	0.34	0.5	0.01	81	47	5e-06	--	protein|expressed protein
comp16783_c0	283	5	280	LOC_Os04g49570.2	938	605	694	0.7	0.82	0	92	131	8e-37	--	protein|glutamate receptor, putative, expressed
comp16823_c0	348	63	308	LOC_Os08g30250.1	993	4	84	0.42	0.56	0	82	67.8	5e-14	--	protein|transposon protein, putative, CACTA, En/Spm sub-class, expressed
comp16837_c0	247	235	53	LOC_Os02g13730.1	681	599	656	0.45	0.73	0	61	60.5	5e-12	--	protein|retrotransposon protein, putative, unclassified, expressed
comp16846_c0	288	279	1	LOC_Os07g05580.1	138	21	113	0.54	0.73	0	93	112	6e-33	--	protein|ribosomal protein L7Ae, putative, expressed
comp16856_c0	531	526	8	LOC_Os02g51910.1	482	39	214	0.41	0.6	0.03	179	139	7e-39	--	protein|cytokinin-O-glucosyltransferase 2, putative, expressed
comp16889_c0	627	3	521	LOC_Os12g37400.2	637	465	637	0.78	0.84	0	173	267	4e-86	--	protein|MCM7 - Putative minichromosome maintenance MCM complex subunit 7, expressed
comp16903_c0	280	11	280	LOC_Os10g29570.1	161	17	124	0.4	0.47	0.16	108	61.2	7e-13	--	protein|late embryogenesis abundant protein D-34, putative, expressed
comp16921_c0	254	252	25	LOC_Os03g05140.1	1030	927	1003	0.67	0.85	0.01	77	110	1e-29	--	protein|receptor-like protein kinase 2 precursor, putative, expressed
comp16931_c0	876	305	850	LOC_Os06g47070.1	189	7	187	0.3	0.52	0.03	189	85.5	1e-19	--	protein|retrotransposon protein, putative, unclassified, expressed
comp16936_c0	297	1	294	LOC_Os08g30250.1	993	460	562	0.51	0.73	0.04	103	116	2e-31	--	protein|transposon protein, putative, CACTA, En/Spm sub-class, expressed
comp16951_c0	1756	1	1623	LOC_Os05g39850.1	770	231	770	0.79	0.88	0	543	843	0	--	protein|MCM3 - Putative minichromosome maintenance MCM complex subunit 3, expressed
comp16994_c0	321	1	321	LOC_Os02g56510.1	815	490	594	0.56	0.67	0	107	118	7e-32	--	protein|phosphate transporter 1, putative, expressed
comp17036_c0	574	566	6	LOC_Os09g15800.1	755	386	572	0.48	0.71	0	187	206	3e-62	--	protein|tetratricopeptide-like helical, putative, expressed
comp17103_c0	349	3	335	LOC_Os02g39670.1	564	7	115	0.47	0.63	0	111	97.8	1e-24	--	protein|retrotransposon, putative, centromere-specific, expressed
comp17120_c0	387	21	386	LOC_Os01g19380.1	461	124	246	0.44	0.6	0	123	111	2e-29	--	protein|pentatricopeptide, putative, expressed
comp17125_c0	290	289	2	LOC_Os04g38680.1	455	146	241	0.67	0.83	0	96	140	9e-41	--	protein|transmembrane amino acid transporter protein, putative, expressed
comp17185_c0	274	3	215	LOC_Os01g07260.1	597	79	145	0.66	0.76	0	71	105	1e-27	--	protein|expressed protein
comp17241_c0	369	365	3	LOC_Os12g43630.3	260	137	259	0.54	0.68	0.01	123	126	8e-37	--	protein|lactate/malate dehydrogenase, putative, expressed
comp17258_c0	507	505	143	LOC_Os01g72210.2	574	458	573	0.5	0.63	0	122	113	3e-29	--	protein|early-responsive to dehydration protein-related, putative, expressed
comp17316_c0	300	204	76	LOC_Os12g40530.1	749	632	674	0.44	0.55	0	43	48.5	2e-07	--	protein|transposon protein, putative, unclassified, expressed
comp17341_c0	307	3	305	LOC_Os08g36870.1	806	673	773	0.53	0.75	0	101	122	1e-33	--	protein|transposon protein, putative, CACTA, En/Spm sub-class, expressed
comp17356_c0	246	210	1	LOC_Os06g06320.1	179	7	76	0.68	0.84	0	70	105	6e-30	--	protein|osFTL2 FT-Like2 homologous to Flowering Locus T gene; contains Pfam profile PF01161: Phosphatidylethanolamine-binding protein, expressed
comp17366_c0	279	3	278	LOC_Os10g13960.1	1347	467	558	0.77	0.88	0	92	154	1e-44	--	protein|retrotransposon protein, putative, unclassified, expressed
comp17373_c0	385	107	376	LOC_Os05g01810.1	358	50	135	0.38	0.63	0	90	74.3	3e-16	--	protein|xylem cysteine proteinase 2 precursor, putative, expressed
comp17374_c0	416	94	330	LOC_Os05g02530.1	297	248	296	0.3	0.39	0	79	35	2e-06	--	protein|glutathione S-transferase, N-terminal domain containing protein, expressed
comp17399_c0	516	3	515	LOC_Os02g42920.1	375	150	320	0.6	0.77	0	171	235	4e-77	--	protein|DTA2, putative, expressed
comp17411_c0	357	203	355	LOC_Os09g12310.1	373	173	223	0.72	0.78	0	51	76.6	2e-27	--	protein|ubiquitin-conjugating enzyme domain containing protein, expressed
comp17462_c0	389	378	1	LOC_Os04g48480.1	474	121	246	0.59	0.75	0	126	171	8e-52	--	protein|exostosin family domain containing protein, expressed
comp17476_c0	1078	1050	22	LOC_Os05g09380.2	617	149	491	0.43	0.64	0.01	348	264	9e-83	--	protein|AR791, putative, expressed
comp17544_c0	319	234	314	LOC_Os06g40920.1	408	228	254	0.66	0.74	0	27	43.1	2e-07	--	protein|NAP domain containing protein, putative, expressed
comp17547_c0	262	2	262	LOC_Os10g28020.3	775	415	501	0.5	0.71	0	87	96.3	2e-24	--	protein|OsPOP21 - Putative Prolyl Oligopeptidase homologue, expressed
comp17568_c0	320	307	158	LOC_Os06g09060.1	1353	643	692	0.64	0.76	0	50	74.3	2e-16	--	protein|retrotransposon protein, putative, unclassified, expressed
comp17573_c0	502	40	489	LOC_Os02g10700.1	660	193	343	0.39	0.53	0	151	95.1	8e-23	--	protein|OsFBL7 - F-box domain and LRR containing protein, expressed
comp17630_c0	222	2	217	LOC_Os05g33490.1	1978	1063	1134	0.8	0.9	0	72	128	6e-36	--	protein|retrotransposon protein, putative, Ty3-gypsy subclass, expressed
comp17637_c0	241	19	234	LOC_Os01g51650.1	1486	129	202	0.32	0.56	0.02	74	49.7	3e-08	--	protein|retrotransposon protein, putative, unclassified, expressed
comp17646_c0	361	42	116	LOC_Os01g12640.2	410	352	376	0.76	0.88	0	25	44.3	9e-06	--	protein|expressed protein
comp17674_c0	523	323	523	LOC_Os11g37710.1	1230	795	861	0.46	0.73	0	67	75.1	9e-16	--	protein|retrotransposon protein, putative, unclassified, expressed
comp17693_c0	256	256	155	LOC_Os01g34480.1	336	298	331	0.61	0.82	0	34	47.8	2e-07	--	protein|NAD dependent epimerase/dehydratase family protein, putative, expressed
comp17714_c0	314	312	1	LOC_Os08g03290.3	292	136	239	0.8	0.89	0	104	169	1e-53	--	protein|glyceraldehyde-3-phosphate dehydrogenase, putative, expressed
comp17728_c0	759	9	758	LOC_Os09g07780.1	877	198	447	0.36	0.52	0	251	149	2e-40	--	protein|pentatricopeptide repeat protein PPR986-12, putative, expressed
comp17782_c0	1263	1262	93	LOC_Os01g57230.1	659	133	557	0.63	0.72	0.08	427	499	1e-172	--	protein|BTBN1 - Bric-a-Brac, Tramtrack, Broad Complex BTB domain with non-phototropic hypocotyl 3 NPH3 and coiled-coil domains, expressed
comp17784_c0	218	1	195	LOC_Os08g32170.1	314	163	229	0.35	0.59	0.02	67	53.5	9e-10	--	protein|oxidoreductase, 2OG-FeII oxygenase domain containing protein, putative, expressed
comp17805_c0	386	384	46	LOC_Os03g44670.1	784	619	743	0.49	0.64	0.1	126	108	4e-28	--	protein|expressed protein
comp17817_c0	247	247	2	LOC_Os07g25360.1	1106	909	990	0.51	0.65	0	82	90.1	2e-22	--	protein|retrotransposon protein, putative, unclassified, expressed
comp17828_c0	252	128	39	LOC_Os01g62605.1	76	46	74	0.76	0.9	0	30	54.7	3e-11	--	protein|expressed protein
comp17846_c0	377	130	375	LOC_Os03g22340.1	131	24	105	0.37	0.54	0.01	83	53.1	1e-09	--	protein|60S ribosomal protein L22-2, putative, expressed
comp17895_c0	378	1	297	LOC_Os03g62410.2	537	439	537	0.62	0.8	0	99	144	2e-41	--	protein|phospholipase D, putative, expressed
comp17923_c0	259	140	3	LOC_Os02g12794.3	252	105	152	0.52	0.68	0.04	48	49.7	3e-08	--	protein|elongation factor 1-gamma, putative, expressed
comp17946_c0	297	2	274	LOC_Os04g49930.1	926	458	545	0.38	0.61	0	91	68.6	1e-14	--	protein|sensitivity to red light reduced protein 1, putative, expressed
comp17989_c0	459	459	7	LOC_Os08g42410.2	356	185	333	0.6	0.74	0	151	176	2e-54	--	protein|transketolase, putative, expressed
comp17992_c0	212	211	2	LOC_Os05g51190.2	531	433	502	0.71	0.84	0.01	71	103	2e-27	--	protein|protein kinase family protein, putative, expressed
comp17998_c0	269	49	267	LOC_Os12g22030.2	528	71	143	0.73	0.82	0	73	105	1e-27	--	protein|serine hydroxymethyltransferase, mitochondrial precursor, putative, expressed
comp18012_c0	228	128	3	LOC_Os07g32390.1	792	637	678	0.76	0.85	0	42	66.2	4e-14	--	protein|targeting protein-related, putative, expressed
comp18043_c0	206	3	206	LOC_Os01g66690.1	953	123	187	0.5	0.67	0	68	62.8	5e-13	--	protein|ZIP4/SPO22, putative, expressed
comp18059_c0	202	202	5	LOC_Os11g07050.1	1112	90	155	0.51	0.68	0	66	73.2	1e-16	--	protein|FHA domain containing protein, putative, expressed
comp18073_c0	230	2	229	LOC_Os07g09340.1	957	453	536	0.52	0.66	0.09	84	87	2e-21	--	protein|plasma membrane ATPase, putative, expressed
comp18080_c0	283	282	28	LOC_Os11g26910.1	173	92	173	0.43	0.64	0	85	72	7e-17	--	protein|SKP1-like protein 1B, putative, expressed
comp18090_c0	218	3	218	LOC_Os11g01090.1	1399	922	993	0.66	0.8	0	72	103	3e-27	--	protein|retrotransposon protein, putative, unclassified, expressed
comp18093_c0	984	942	316	LOC_Os06g07620.1	1111	796	1005	0.31	0.53	0.01	212	103	7e-24	--	protein|expressed protein
comp18105_c0	303	3	302	LOC_Os01g07870.1	1505	658	757	0.63	0.74	0	100	134	2e-37	--	protein|ABC transporter family protein, putative, expressed
comp18120_c0	201	6	161	LOC_Os10g21910.1	2280	1505	1556	0.36	0.57	0	52	42	1e-05	--	protein|acetyl-CoA carboxylase, putative, expressed
comp18136_c0	686	686	3	LOC_Os02g36830.1	544	246	479	0.51	0.68	0.04	239	267	9e-87	--	protein|cytokinin-O-glucosyltransferase 2, putative, expressed
comp18141_c0	305	2	286	LOC_Os06g10390.1	829	48	137	0.32	0.47	0	95	51.6	1e-08	--	protein|retrotransposon protein, putative, unclassified, expressed
comp18144_c0	250	12	248	LOC_Os02g30900.1	526	146	224	0.75	0.87	0	79	125	4e-35	--	protein|protein kinase domain containing protein, expressed
comp18153_c0	453	452	3	LOC_Os03g51740.1	487	286	435	0.7	0.87	0	150	236	1e-76	--	protein|aminotransferase, classes I and II, domain containing protein, expressed
comp18159_c0	371	337	8	LOC_Os08g02340.2	110	1	110	0.38	0.51	0	110	81.6	7e-21	--	protein|60S acidic ribosomal protein, putative, expressed
comp18166_c0	301	299	3	LOC_Os02g43620.1	494	177	291	0.51	0.64	0.13	115	113	2e-30	--	protein|transporter, major facilitator family, putative, expressed
comp18176_c0	205	205	17	LOC_Os01g51020.1	145	33	96	0.46	0.61	0.03	65	50.4	3e-09	--	protein|60S ribosomal protein L28-1, putative, expressed
comp18222_c0	373	2	373	LOC_Os05g44340.1	912	212	334	0.7	0.87	0	124	181	8e-54	--	protein|heat shock protein 101, putative, expressed
comp18222_c1	227	2	226	LOC_Os05g44340.1	912	328	402	0.74	0.82	0	75	112	3e-30	--	protein|heat shock protein 101, putative, expressed
comp18260_c0	211	3	209	LOC_Os09g12090.1	962	325	393	0.53	0.75	0	69	80.5	3e-19	--	protein|retrotransposon protein, putative, Ty1-copia subclass, expressed
comp18268_c0	1427	645	1424	LOC_Os07g05280.1	1303	954	1215	0.51	0.69	0	262	266	1e-111	--	protein|retrotransposon protein, putative, unclassified, expressed
comp18286_c0	588	2	469	LOC_Os04g46940.1	1002	844	999	0.73	0.8	0	156	221	8e-67	--	protein|copper-transporting ATPase 3, putative, expressed
comp18290_c0	738	33	407	LOC_Os06g11490.1	198	4	128	0.54	0.72	0	125	148	3e-44	--	protein|plastocyanin-like domain containing protein, putative, expressed
comp18302_c0	783	482	3	LOC_Os06g36330.1	568	74	233	0.49	0.7	0	160	161	1e-45	--	protein|MATE domain containing protein, expressed
comp18328_c0	243	83	241	LOC_Os09g32976.2	198	12	60	0.6	0.66	0	53	61.6	6e-13	--	protein|ribosomal protein L7Ae, putative, expressed
comp18336_c0	230	2	229	LOC_Os08g34340.1	498	35	111	0.4	0.59	0.01	77	52	4e-09	--	protein|DUF593 domain containing protein, expressed
comp18339_c0	407	405	1	LOC_Os02g07490.1	411	92	227	0.68	0.77	0	136	186	5e-58	--	protein|glyceraldehyde-3-phosphate dehydrogenase, putative, expressed
comp18343_c0	243	239	3	LOC_Os04g40950.2	295	194	272	0.67	0.75	0	79	100	4e-27	--	protein|glyceraldehyde-3-phosphate dehydrogenase, putative, expressed
comp18366_c0	267	262	17	LOC_Os02g56010.1	637	324	403	0.44	0.54	0.02	84	62.4	1e-12	--	protein|anthocyanidin 3-O-glucosyltransferase, putative, expressed
comp18395_c0	372	11	355	LOC_Os07g36190.1	238	52	165	0.61	0.72	0	115	139	8e-42	--	protein|hydrolase, NUDIX family, domain containing protein, expressed
comp18426_c1	202	124	201	LOC_Os05g17830.1	1820	1266	1291	0.57	0.73	0	26	34.3	6e-06	--	protein|retrotransposon protein, putative, unclassified, expressed
comp18445_c0	488	301	104	LOC_Os03g61660.1	1335	1236	1301	0.42	0.69	0	66	65.5	3e-14	--	protein|retrotransposon protein, putative, unclassified, expressed
comp18446_c0	208	206	96	LOC_Os03g12300.2	529	256	292	0.67	0.78	0	37	47	2e-07	--	protein|HEAT repeat family protein, putative, expressed
comp18472_c0	606	2	532	LOC_Os04g43380.1	360	178	351	0.57	0.73	0	177	214	1e-68	--	protein|Os4bglu15 - GH1 gene fragment, expressed
comp18498_c0	217	2	217	LOC_Os01g52490.1	138	2	76	0.62	0.8	0.04	75	92.8	9e-26	--	protein|40S ribosomal protein S24, putative, expressed
comp18516_c0	336	38	334	LOC_Os08g31630.2	297	81	179	0.7	0.86	0	99	151	3e-46	--	protein|uncharacterized glycosyl hydrolase Rv2006/MT2062, putative, expressed
comp18519_c0	516	369	70	LOC_Os12g35330.1	103	1	100	0.63	0.79	0	100	130	1e-39	--	protein|OsGrx_C12 - glutaredoxin subgroup III, expressed
comp18528_c0	401	231	401	LOC_Os03g06440.2	959	1	56	0.49	0.71	0	57	60.8	2e-11	--	protein|RNA helicase SDE3, putative, expressed
comp18539_c0	255	54	254	LOC_Os02g58660.2	754	609	673	0.37	0.59	0	67	52.4	4e-09	--	protein|ATCHX15, putative, expressed
comp18549_c0	349	15	347	LOC_Os05g41310.1	1007	167	278	0.42	0.64	0	112	90.9	4e-22	--	protein|disease resistance protein RGA2, putative, expressed
comp18597_c0	362	16	333	LOC_Os06g39400.1	1467	1300	1406	0.34	0.5	0.01	108	53.5	6e-09	--	protein|retrotransposon protein, putative, unclassified, expressed
comp18599_c0	223	2	142	LOC_Os02g09720.1	1245	553	599	0.7	0.85	0	47	68.2	8e-15	--	protein|multidrug resistance protein, putative, expressed
comp18625_c0	244	1	243	LOC_Os06g09060.1	1353	615	695	0.66	0.8	0	81	121	2e-33	--	protein|retrotransposon protein, putative, unclassified, expressed
comp18626_c0	227	113	3	LOC_Os02g02540.1	944	25	61	0.59	0.81	0	37	50.1	2e-08	--	protein|glutamate receptor, putative, expressed
comp18649_c0	215	48	212	LOC_Os04g48150.1	624	537	591	0.61	0.76	0	55	67.8	9e-15	--	protein|retrotransposon protein, putative, unclassified, expressed
comp18693_c0	1210	5	1174	LOC_Os02g48570.2	490	88	477	0.69	0.77	0.01	394	538	0	--	protein|peptide transporter PTR2, putative, expressed
comp18697_c0	250	1	249	LOC_Os02g53610.1	895	704	786	0.61	0.77	0	83	105	1e-27	--	protein|retrotransposon protein, putative, Ty1-copia subclass, expressed
comp18705_c0	418	10	270	LOC_Os06g02570.1	330	159	248	0.56	0.73	0.03	90	98.6	3e-25	--	protein|syntaxin, putative, expressed
comp18711_c0	250	248	3	LOC_Os04g15600.1	210	42	129	0.38	0.52	0.06	88	60.8	1e-12	--	protein|receptor kinase, putative, expressed
comp18745_c0	349	348	1	LOC_Os06g39230.1	423	109	224	0.62	0.78	0	116	150	1e-44	--	protein|aldehyde dehydrogenase, putative, expressed
comp18750_c0	496	495	112	LOC_Os10g32550.1	634	499	624	0.58	0.73	0.01	130	142	8e-40	--	protein|T-complex protein, putative, expressed
comp18752_c0	208	206	6	LOC_Os04g44330.1	712	420	486	0.55	0.74	0	67	87.8	7e-22	--	protein|transposon protein, putative, unclassified, expressed
comp18754_c0	1646	791	1141	LOC_Os09g11870.1	791	299	415	0.38	0.58	0	117	96.7	3e-43	--	protein|transposon protein, putative, unclassified, expressed
comp18781_c0	229	37	228	LOC_Os02g48720.2	382	76	139	0.79	0.9	0	64	106	8e-29	--	protein|mitochondrial carrier protein, putative, expressed
comp18808_c0	318	252	1	LOC_Os12g39980.1	2793	1583	1666	0.57	0.77	0	84	100	2e-25	--	protein|kinesin motor domain containing protein, putative, expressed
comp18839_c0	352	5	352	LOC_Os11g26130.1	912	604	721	0.65	0.79	0.01	118	155	7e-45	--	protein|receptor protein kinase TMK1 precursor, putative, expressed
comp18845_c0	332	326	9	LOC_Os04g38480.2	599	100	208	0.4	0.54	0.02	109	65.5	3e-13	--	protein|BRASSINOSTEROID INSENSITIVE 1-associated receptor kinase 1 precursor, putative, expressed
comp18891_c0	219	9	218	LOC_Os04g41460.1	506	262	335	0.36	0.51	0.05	74	49.3	3e-08	--	protein|transporter family protein, putative, expressed
comp18898_c0	254	254	12	LOC_Os04g36720.1	758	86	171	0.29	0.5	0.05	86	43.5	5e-06	--	protein|ferric-chelate reductase, putative, expressed
comp18901_c0	256	4	252	LOC_Os01g40870.1	507	415	497	0.54	0.67	0	83	90.1	2e-22	--	protein|aldehyde dehydrogenase, putative, expressed
comp18913_c0	293	292	8	LOC_Os11g44780.1	936	680	773	0.5	0.65	0	95	93.2	3e-23	--	protein|retrotransposon protein, putative, unclassified, expressed
comp18927_c0	374	373	53	LOC_Os02g02780.1	583	474	583	0.72	0.85	0.03	111	165	6e-49	--	protein|protein kinase family protein, putative, expressed
comp18948_c0	306	305	6	LOC_Os02g01200.1	294	151	252	0.45	0.57	0.01	102	76.6	9e-18	--	protein|glutaredoxin, putative, expressed
comp18950_c0	256	6	254	LOC_Os04g33190.1	747	288	378	0.44	0.53	0.1	93	74.7	6e-17	--	protein|AMP-binding enzyme, putative, expressed
comp18978_c0	248	102	239	LOC_Os01g01689.3	2828	2086	2131	0.5	0.73	0	46	47.8	2e-07	--	protein|phosphatidylinositol 3- and 4-kinase family protein, expressed
comp18985_c0	409	58	402	LOC_Os12g25450.1	359	13	126	0.37	0.58	0	115	76.6	5e-17	--	protein|O-methyltransferase, putative, expressed
comp19009_c0	348	346	263	LOC_Os03g53790.1	644	613	640	0.82	1	0	28	57.4	2e-10	--	protein|periplasmic beta-glucosidase precursor, putative, expressed
comp19016_c0	633	462	1	LOC_Os09g32976.2	198	22	173	0.58	0.7	0	154	176	9e-56	--	protein|ribosomal protein L7Ae, putative, expressed
comp19033_c0	270	269	9	LOC_Os07g10850.1	1586	270	356	0.59	0.72	0	87	110	3e-29	--	protein|retrotransposon protein, putative, unclassified, expressed
comp19033_c1	341	15	230	LOC_Os04g53040.1	1853	173	243	0.47	0.61	0	72	70.9	4e-23	--	protein|retrotransposon protein, putative, unclassified, expressed
comp19060_c0	262	216	19	LOC_Os05g02040.1	951	858	921	0.42	0.6	0.04	69	70.9	1e-15	--	protein|RPA1C - Putative single-stranded DNA binding complex subunit 1, expressed
comp19062_c0	314	2	304	LOC_Os09g31930.1	681	83	181	0.4	0.63	0	101	82.8	2e-19	--	protein|retrotransposon protein, putative, unclassified, expressed
comp19077_c0	264	43	264	LOC_Os08g39130.1	567	59	132	0.36	0.51	0	74	47	4e-07	--	protein|pentatricopeptide, putative, expressed
comp19105_c0	369	369	10	LOC_Os03g22190.1	1571	1186	1304	0.4	0.7	0	120	98.2	1e-24	--	protein|expressed protein
comp19144_c0	1137	992	672	LOC_Os07g45970.1	1736	1584	1689	0.25	0.39	0	108	40.4	5e-06	--	protein|retrotransposon protein, putative, unclassified, expressed
comp19157_c0	523	4	522	LOC_Os01g15480.1	1346	821	992	0.67	0.78	0	173	234	1e-71	--	protein|EMB3013, putative, expressed
comp19159_c0	435	287	21	LOC_Os02g44710.1	142	42	141	0.31	0.51	0.15	105	45.1	3e-06	--	protein|expressed protein
comp19173_c0	368	1	213	LOC_Os04g48970.1	782	456	526	0.47	0.63	0	71	80.9	2e-18	--	protein|transposon protein, putative, unclassified, expressed
comp19204_c0	436	426	1	LOC_Os02g01332.1	192	1	143	0.5	0.69	0	143	144	4e-44	--	protein|ribosomal protein L6, putative, expressed
comp19209_c0	243	26	214	LOC_Os10g34480.1	560	324	386	0.6	0.76	0	63	82	1e-19	--	protein|cytochrome P450, putative, expressed
comp19211_c0	453	310	2	LOC_Os07g40986.1	335	3	105	0.63	0.77	0	103	136	2e-39	--	protein|NAD dependent epimerase/dehydratase family protein, putative, expressed
comp19245_c0	488	1	486	LOC_Os03g49220.1	489	79	237	0.52	0.66	0	163	165	4e-49	--	protein|adenylosuccinate synthetase, chloroplast precursor, putative, expressed
comp19260_c0	313	290	18	LOC_Os05g17830.1	1820	432	525	0.41	0.6	0.03	94	68.6	2e-14	--	protein|retrotransposon protein, putative, unclassified, expressed
comp19310_c0	257	257	126	LOC_Os01g01689.1	2911	2190	2249	0.43	0.56	0.26	60	44.7	1e-08	--	protein|phosphatidylinositol 3- and 4-kinase family protein, expressed
comp19316_c0	408	408	13	LOC_Os01g64820.1	1534	1378	1510	0.66	0.83	0	133	200	4e-60	--	protein|POLA1 - Putative DNA polymerase alpha catalytic subunit, expressed
comp19334_c0	341	28	219	LOC_Os01g06070.1	252	163	226	0.53	0.76	0	64	74.7	5e-17	--	protein|expressed protein
comp19340_c0	746	738	1	LOC_Os01g66690.1	953	528	775	0.53	0.69	0.01	249	258	2e-79	--	protein|ZIP4/SPO22, putative, expressed
comp19342_c0	676	676	2	LOC_Os02g30800.1	2286	813	1036	0.9	0.96	0	225	420	1e-135	--	protein|POLE1 - Putative DNA polymerase epsilon catalytic subunit, expressed
comp19369_c0	249	1	231	LOC_Os07g37790.1	341	247	323	0.51	0.71	0	77	79	1e-18	--	protein|expressed protein
comp19371_c0	357	345	1	LOC_Os02g43930.3	420	122	237	0.53	0.7	0	116	139	3e-40	--	protein|chaperone protein dnaJ, putative, expressed
comp19380_c0	528	46	423	LOC_Os03g59280.1	209	1	125	0.52	0.65	0.01	128	127	8e-37	--	protein|plastocyanin-like domain containing protein, putative, expressed
comp19393_c0	236	30	236	LOC_Os01g02380.1	1204	106	174	0.39	0.6	0	69	60.8	3e-12	--	protein|retrotransposon protein, putative, Ty3-gypsy subclass, expressed
comp19400_c0	292	3	161	LOC_Os07g04240.1	630	582	630	0.47	0.6	0	53	45.8	1e-06	--	protein|succinate dehydrogenase flavoprotein subunit,mitochondrial precursor, putative, expressed
comp19411_c0	214	2	214	LOC_Os03g29190.2	569	164	236	0.45	0.63	0.02	73	62	1e-12	--	protein|PDI, putative, expressed
comp19427_c0	590	3	569	LOC_Os06g28980.1	935	321	512	0.38	0.56	0.01	192	133	8e-36	--	protein|retrotransposon protein, putative, unclassified, expressed
comp19440_c0	424	3	419	LOC_Os12g36890.1	1215	134	288	0.47	0.56	0.14	162	140	6e-39	--	protein|CSLD4 - cellulose synthase-like family D, expressed
comp19478_c0	397	2	397	LOC_Os07g09340.1	957	329	460	0.88	0.93	0	132	235	5e-73	--	protein|plasma membrane ATPase, putative, expressed
comp19491_c0	501	456	1	LOC_Os01g57370.1	666	54	218	0.5	0.67	0.07	165	174	3e-51	--	protein|cyclic nucleotide-gated ion channel 2, putative, expressed
comp19502_c0	446	1	201	LOC_Os05g45660.2	376	247	314	0.55	0.77	0.01	68	76.3	1e-16	--	protein|plasminogen activator inhibitor 1 RNA-binding protein, putative, expressed
comp19550_c0	306	93	305	LOC_Os02g30050.1	123	29	99	0.73	0.83	0	71	99	7e-28	--	protein|ribosomal protein L29, putative, expressed
comp19554_c0	632	618	46	LOC_Os11g13930.1	417	141	368	0.48	0.59	0.16	230	202	2e-63	--	protein|ZF-HD protein dimerisation region containing protein, expressed
comp19588_c0	332	6	332	LOC_Os07g13540.1	720	257	360	0.52	0.7	0	109	114	2e-30	--	protein|pentatricopeptide repeat domain containing protein, putative, expressed
comp19590_c0	319	2	259	LOC_Os11g05614.1	294	94	194	0.58	0.69	0.14	101	115	1e-32	--	protein|no apical meristem protein, putative, expressed
comp19591_c0	338	26	337	LOC_Os01g28500.1	167	27	130	0.59	0.75	0	104	141	6e-44	--	protein|SCP-like extracellular protein, expressed
comp19691_c0	211	202	2	LOC_Os02g11980.1	1131	184	250	0.53	0.67	0	67	73.6	8e-17	--	protein|receptor-like protein kinase precursor, putative, expressed
comp19702_c0	291	267	118	LOC_Os02g06230.1	1453	1358	1407	0.44	0.78	0	50	50.4	1e-11	--	protein|retrotransposon protein, putative, unclassified, expressed
comp19705_c0	1077	576	734	LOC_Os08g06050.1	385	333	385	0.58	0.77	0	53	64.3	6e-11	--	protein|OsTOP6A2 - Topoisomerase 6 subunit A homolog 2, expressed
comp19714_c0	479	478	215	LOC_Os05g06350.1	534	449	533	0.35	0.57	0.02	90	55.5	3e-09	--	protein|importin subunit alpha, putative, expressed
comp19744_c0	248	32	232	LOC_Os02g52860.1	368	54	119	0.34	0.58	0	67	48.5	8e-08	--	protein|phosphate carrier protein, mitochondrial precursor, putative, expressed
comp19749_c0	277	264	1	LOC_Os04g50990.1	166	1	89	0.66	0.76	0.01	89	114	1e-33	--	protein|L11 domain containing ribosomal protein, putative, expressed
comp19759_c0	936	891	79	LOC_Os03g19190.1	1462	3	280	0.55	0.7	0.02	279	303	2e-93	--	protein|TOPBP1C - Similar to DNA replication protein TOPBP1 from, expressed
comp19775_c0	404	114	404	LOC_Os11g43740.1	392	1	97	0.81	0.92	0	97	162	3e-49	--	protein|OsMADS68 - MADS-box family gene with MIKC* type-box, expressed
comp19811_c0	309	33	308	LOC_Os11g36110.1	1133	206	295	0.38	0.51	0.01	93	61.2	6e-12	--	protein|retrotransposon protein, putative, unclassified, expressed
comp19814_c0	241	238	2	LOC_Os06g01630.6	463	234	314	0.39	0.5	0.02	81	57	8e-11	--	protein|2-oxo acid dehydrogenases acyltransferase domain containing protein, expressed
comp19821_c0	250	212	3	LOC_Os04g01650.1	333	74	143	0.64	0.81	0	70	95.5	6e-25	--	protein|erythronate-4-phosphate dehydrogenase domain containing protein, expressed
comp19845_c0	276	124	276	LOC_Os06g11210.1	374	73	123	0.72	0.84	0	51	92.4	2e-23	--	protein|12-oxophytodienoate reductase, putative, expressed
comp19877_c0	1216	2	631	LOC_Os07g13540.1	720	365	574	0.55	0.7	0	210	239	1e-111	--	protein|pentatricopeptide repeat domain containing protein, putative, expressed
comp19897_c0	934	126	851	LOC_Os05g08360.1	309	65	306	0.7	0.81	0	242	348	1e-120	--	protein|rRNA 2-O-methyltransferase fibrillarin 2, putative, expressed
comp19926_c0	550	18	374	LOC_Os11g34080.1	343	188	338	0.26	0.45	0.21	152	65.9	1e-12	--	protein|expressed protein
comp19946_c0	283	3	266	LOC_Os07g05280.1	1303	426	513	0.32	0.48	0.01	89	51.6	1e-08	--	protein|retrotransposon protein, putative, unclassified, expressed
comp19949_c0	222	2	220	LOC_Os02g52510.1	980	394	466	0.84	0.91	0	73	130	7e-37	--	protein|SNF2 family N-terminal domain containing protein, expressed
comp19966_c0	259	62	256	LOC_Os02g01590.2	516	118	181	0.4	0.56	0.01	66	55.8	3e-10	--	protein|glycosyl hydrolases, putative, expressed
comp19975_c0	282	282	1	LOC_Os02g04240.1	520	128	222	0.4	0.56	0.01	95	65.1	2e-13	--	protein|wee1-like protein kinase, putative, expressed
comp20010_c0	212	5	208	LOC_Os12g25690.1	480	309	376	0.63	0.85	0	68	96.7	5e-25	--	protein|UDP-glucose 6-dehydrogenase, putative, expressed
comp20036_c0	229	2	226	LOC_Os01g50490.1	506	267	338	0.36	0.56	0	75	49.3	4e-08	--	protein|cytochrome P450, putative, expressed
comp20043_c0	239	239	3	LOC_Os03g63410.2	318	67	145	0.77	0.87	0	79	136	1e-40	--	protein|elongation factor Tu, putative, expressed
comp20063_c0	624	623	21	LOC_Os08g32170.1	314	115	310	0.41	0.55	0	201	154	1e-45	--	protein|oxidoreductase, 2OG-FeII oxygenase domain containing protein, putative, expressed
comp20072_c0	396	351	1	LOC_Os07g08660.1	154	19	135	0.72	0.87	0	117	179	8e-59	--	protein|40S ribosomal protein S15, putative, expressed
comp20080_c0	453	448	2	LOC_Os08g02450.1	825	435	589	0.44	0.72	0.03	155	147	2e-41	--	protein|ATCHX, putative, expressed
comp20112_c0	400	383	6	LOC_Os04g54370.1	446	55	180	0.41	0.65	0.02	129	93.6	6e-23	--	protein|expressed protein
comp20117_c0	420	2	418	LOC_Os03g49750.1	741	471	606	0.74	0.9	0	139	217	2e-67	--	protein|protein kinase family protein, putative, expressed
comp20121_c0	230	48	215	LOC_Os07g49240.1	500	306	360	0.67	0.89	0	56	84.3	2e-20	--	protein|MRH1, putative, expressed
comp20124_c0	669	632	6	LOC_Os02g58150.1	419	7	214	0.57	0.74	0	209	250	1e-81	--	protein|expressed protein
comp20144_c0	251	251	3	LOC_Os02g57590.2	236	120	202	0.69	0.79	0	83	120	2e-35	--	protein|rRNA 2-O-methyltransferase fibrillarin 2, putative, expressed
comp20157_c0	210	1	198	LOC_Os08g40050.1	813	285	350	0.48	0.74	0	66	70.1	1e-15	--	protein|retrotransposon protein, putative, unclassified, expressed
comp20200_c0	257	2	256	LOC_Os07g43970.1	585	171	255	0.82	0.91	0	85	162	9e-49	--	protein|calmodulin-binding protein, putative, expressed
comp20203_c0	255	1	240	LOC_Os01g73970.1	402	311	389	0.71	0.87	0	80	134	4e-39	--	protein|lysine ketoglutarate reductase trans-splicing related 1, putative, expressed
comp20225_c0	212	2	211	LOC_Os07g42950.1	250	122	192	0.68	0.76	0.02	72	87.8	9e-23	--	protein|40S ribosomal protein S6, putative, expressed
comp20239_c0	407	407	6	LOC_Os03g11410.1	533	357	489	0.33	0.53	0	134	77	5e-17	--	protein|mitochondrial-processing peptidase subunit, mitochondrial precursor, putative, expressed
comp20246_c0	773	694	2	LOC_Os04g57670.1	719	11	246	0.38	0.5	0.02	236	146	2e-39	--	protein|pentatricopeptide, putative, expressed
comp20254_c0	228	166	2	LOC_Os07g29440.1	164	1	55	0.76	0.83	0	55	90.9	1e-24	--	protein|S-adenosylmethionine synthetase 2, putative, expressed
comp20280_c0	369	328	2	LOC_Os01g04440.1	539	64	165	0.36	0.48	0	110	66.6	2e-13	--	protein|expressed protein
comp20284_c0	229	3	227	LOC_Os04g40310.1	339	124	198	0.68	0.81	0	75	105	8e-29	--	protein|dehydrogenase, putative, expressed
comp20295_c0	876	446	252	LOC_Os04g18570.1	1012	674	739	0.36	0.56	0.01	66	45.1	1e-05	--	protein|retrotransposon protein, putative, unclassified, expressed
comp20335_c0	291	2	289	LOC_Os05g33890.1	570	312	407	0.69	0.84	0	96	136	6e-39	--	protein|microtubule associated protein, putative, expressed
comp20335_c1	250	2	250	LOC_Os05g33890.1	570	402	484	0.73	0.87	0	83	127	9e-36	--	protein|microtubule associated protein, putative, expressed
comp20351_c0	215	181	5	LOC_Os02g43400.1	848	275	331	0.47	0.55	0	59	60.8	3e-12	--	protein|retrotransposon protein, putative, unclassified, expressed
comp20363_c0	562	24	557	LOC_Os03g02800.1	650	1	178	0.89	0.94	0	178	346	1e-117	--	protein|no apical meristem protein, putative, expressed
comp20439_c0	317	27	248	LOC_Os11g13930.1	417	143	218	0.68	0.8	0.02	76	113	7e-31	--	protein|ZF-HD protein dimerisation region containing protein, expressed
comp20496_c0	444	1	444	LOC_Os07g39740.1	405	219	367	0.5	0.63	0	149	160	3e-48	--	protein|GDSL-like lipase/acylhydrolase, putative, expressed
comp20669_c0	1223	1060	188	LOC_Os04g57440.1	466	70	358	0.46	0.63	0.02	298	281	4e-90	--	protein|oryzain beta chain precursor, putative, expressed
comp20673_c0	284	283	182	LOC_Os02g09420.1	274	241	274	0.85	0.97	0	34	65.1	1e-13	--	protein|cyclase family protein, putative, expressed
comp20698_c0	1062	785	345	LOC_Os07g37820.1	177	8	175	0.4	0.45	0.15	174	96.7	2e-23	--	protein|expressed protein
comp20717_c0	864	468	247	LOC_Os03g21160.1	677	1	77	0.35	0.64	0.03	77	51.6	6e-07	--	protein|RNA-binding zinc finger protein, putative, expressed
comp20752_c0	1275	1209	373	LOC_Os05g33860.1	318	8	292	0.64	0.75	0.02	287	399	1e-138	--	protein|expressed protein
comp20769_c0	297	78	1	LOC_Os02g30550.1	70	1	26	0.76	0.96	0	26	49.3	6e-09	--	protein|expressed protein
comp20901_c0	417	416	171	LOC_Os09g04100.1	121	7	91	0.31	0.44	0.03	85	43.5	7e-06	--	protein|expressed protein
comp20945_c0	802	636	1	LOC_Os06g03760.2	510	1	212	0.67	0.77	0	212	287	3e-94	--	protein|LMBR1 integral membrane protein, putative, expressed
comp21076_c0	311	188	60	LOC_Os10g38040.1	108	55	97	0.55	0.72	0	43	55.5	6e-11	--	protein|lysM domain containing protein, putative, expressed
comp21245_c0	467	123	467	LOC_Os05g06450.2	469	1	115	0.96	1	0	115	242	6e-79	--	protein|tubulin/FtsZ domain containing protein, putative, expressed
comp21358_c0	491	3	410	LOC_Os12g38880.1	491	341	474	0.43	0.62	0	136	122	7e-33	--	protein|tetratricopeptide-like helical, putative, expressed
comp21369_c0	1498	207	1271	LOC_Os06g40490.1	433	64	418	0.61	0.75	0	355	462	1e-160	--	protein|glycosyl hydrolases family 17, putative, expressed
comp21377_c0	279	279	22	LOC_Os04g52690.3	940	537	623	0.36	0.57	0.01	87	55.8	3e-10	--	protein|AAA family ATPase, putative, expressed
comp21384_c0	265	2	265	LOC_Os06g14390.1	365	187	271	0.54	0.68	0	88	108	1e-29	--	protein|1-aminocyclopropane-1-carboxylate oxidase homolog 4, putative, expressed
comp21429_c0	216	1	216	LOC_Os09g17630.1	999	670	741	0.77	0.93	0	72	123	3e-34	--	protein|receptor-like protein kinase 2, putative, expressed
comp21489_c0	233	195	7	LOC_Os03g60720.1	264	6	69	0.68	0.78	0.01	64	92.4	3e-24	--	protein|expansin precursor, putative, expressed
comp21533_c0	216	215	12	LOC_Os11g38650.1	490	77	146	0.44	0.57	0.02	70	49.7	2e-08	--	protein|UDP-glucoronosyl/UDP-glucosyl transferase, putative, expressed
comp21545_c0	1169	1161	184	LOC_Os05g41290.1	1124	658	984	0.3	0.47	0.06	350	121	2e-29	--	protein|disease resistance RPP13-like protein 1, putative, expressed
comp21567_c0	377	110	199	LOC_Os05g48580.1	361	325	354	0.7	0.8	0	30	45.4	4e-06	--	protein|expressed protein
comp21573_c0	683	683	216	LOC_Os05g01430.1	339	181	337	0.46	0.58	0	157	138	6e-39	--	protein|polygalacturonase inhibitor 2 precursor, putative, expressed
comp21696_c0	204	58	204	LOC_Os07g46990.1	152	1	49	0.79	0.87	0	49	85.5	8e-23	--	protein|copper/zinc superoxide dismutase, putative, expressed
comp21745_c0	567	159	365	LOC_Os10g36360.1	138	44	112	0.42	0.59	0	69	56.2	5e-10	--	protein|expressed protein
comp21746_c0	356	274	26	LOC_Os02g46839.1	89	7	89	0.73	0.89	0	83	128	1e-39	--	protein|expressed protein
comp21755_c0	1599	219	1439	LOC_Os01g16170.2	418	12	415	0.53	0.64	0.01	415	406	1e-138	--	protein|PQ loop repeat domain containing protein, expressed
comp21758_c0	915	42	518	LOC_Os04g02650.1	307	12	214	0.4	0.51	0.23	209	106	2e-26	--	protein|expressed protein
comp21770_c0	421	2	421	LOC_Os09g21110.1	1094	163	302	0.83	0.92	0	140	259	4e-81	--	protein|leucyl-tRNA synthetase, cytoplasmic, putative, expressed
comp21773_c0	705	57	659	LOC_Os05g47690.1	220	18	218	0.5	0.73	0	201	226	1e-74	--	protein|reticulon domain containing protein, putative, expressed
comp21778_c0	793	471	229	LOC_Os11g04770.1	146	64	143	0.5	0.67	0	81	80.5	2e-18	--	protein|EF hand family protein, putative, expressed
comp21810_c0	420	1	420	LOC_Os10g33680.1	541	380	519	0.92	0.97	0	140	278	1e-92	--	protein|serine/threonine-protein phosphatase 2A regulatory subunit B subunitbeta, putative, expressed
comp21810_c1	220	2	220	LOC_Os10g33680.1	541	314	386	0.9	0.94	0	73	146	4e-43	--	protein|serine/threonine-protein phosphatase 2A regulatory subunit B subunitbeta, putative, expressed
comp21813_c0	255	1	255	LOC_Os03g10640.1	1019	697	781	0.92	0.95	0	85	159	8e-47	--	protein|calcium-transporting ATPase, plasma membrane-type, putative, expressed
comp21816_c0	689	671	426	LOC_Os02g57830.2	79	1	79	0.39	0.43	0	82	44.3	6e-06	--	protein|expressed protein
comp21844_c0	2465	2163	805	LOC_Os02g49830.1	488	36	480	0.47	0.68	0.01	458	420	1e-138	--	protein|pentatricopeptide, putative, expressed
comp21867_c0	2121	432	1685	LOC_Os07g47260.1	439	12	432	0.53	0.67	0.03	433	451	1e-152	--	protein|H-BTB7 - Bric-a-Brac, Tramtrack, Broad Complex BTB domain with H family conserved sequence, expressed
comp21913_c0	1526	91	1275	LOC_Os03g45320.1	408	11	406	0.79	0.88	0.01	401	626	0	--	protein|dehydrogenase, putative, expressed
comp21914_c0	505	184	504	LOC_Os01g67134.1	301	4	107	0.71	0.78	0	107	151	3e-45	--	protein|ribosomal L18p/L5e family protein, putative, expressed
comp21916_c0	804	164	619	LOC_Os01g12910.1	167	16	157	0.52	0.64	0	152	144	7e-43	--	protein|thioesterase family protein, putative, expressed
comp21917_c0	548	2	547	LOC_Os07g37740.1	306	13	191	0.59	0.68	0	183	213	5e-69	--	protein|secretory carrier-associated membrane protein, putative, expressed
comp21921_c0	564	30	341	LOC_Os01g03940.1	127	6	116	0.32	0.41	0.16	124	49.7	1e-07	--	protein|expressed protein
comp21923_c0	928	151	753	LOC_Os08g35710.1	226	25	226	0.59	0.71	0	203	243	3e-80	--	protein|expressed protein
comp21924_c0	799	677	153	LOC_Os02g55880.1	175	1	175	0.73	0.86	0	175	265	4e-90	--	protein|EF hand family protein, putative, expressed
comp21925_c0	553	294	130	LOC_Os05g32760.1	847	1	55	0.76	0.92	0	55	89.7	1e-20	--	protein|BZIP protein, putative, expressed
comp21929_c0	1748	121	1017	LOC_Os03g58330.1	294	13	294	0.49	0.54	0.03	310	224	1e-68	--	protein|BHLH transcription factor, putative, expressed
comp21930_c0	361	2	133	LOC_Os10g39030.1	586	384	429	0.54	0.65	0.04	46	48.1	4e-07	--	protein|homeobox domain containing protein, expressed
comp21933_c0	1709	268	1419	LOC_Os09g28050.1	466	82	465	0.88	0.94	0	384	691	0	--	protein|asparate aminotransferase, putative, expressed
comp21934_c0	595	96	284	LOC_Os11g24610.1	74	1	63	0.9	0.96	0	63	120	2e-35	--	protein|60S ribosomal protein L38, putative, expressed
comp21937_c0	1788	1601	246	LOC_Os08g25460.1	462	3	448	0.69	0.76	0	454	590	0	--	protein|transcription initiation factor, putative, expressed
comp21939_c0	1016	871	278	LOC_Os10g30520.1	250	52	248	0.83	0.91	0	198	330	1e-113	--	protein|ras-related protein, putative, expressed
comp21941_c0	396	187	369	LOC_Os08g43490.1	146	45	107	0.58	0.71	0.03	63	67	1e-14	--	protein|heat shock protein DnaJ, putative, expressed
comp21944_c0	262	2	262	LOC_Os07g25680.1	1219	1077	1163	0.97	0.97	0	87	175	2e-52	--	protein|protein kinase domain containing protein, expressed
comp21945_c0	397	396	256	LOC_Os12g37870.1	423	377	423	0.89	0.93	0	47	91.3	3e-22	--	protein|ATP-grasp domain containing protein, expressed
comp21954_c0	1309	1123	488	LOC_Os05g45770.1	269	53	269	0.66	0.74	0.03	219	273	3e-89	--	protein|Divergent PAP2 family domain containing protein, expressed
comp21955_c0	2102	1931	399	LOC_Os11g24540.2	534	24	528	0.71	0.84	0	513	757	0	--	protein|signal peptide peptidase-like 2B, putative, expressed
comp21961_c0	1663	1420	377	LOC_Os08g14640.1	361	1	360	0.41	0.56	0.04	364	241	2e-74	--	protein|syntaxin 6, N-terminal domain containing protein, expressed
comp21962_c0	708	62	355	LOC_Os04g39444.1	114	1	98	0.9	0.97	0	98	183	4e-59	--	protein|LSM domain containing protein, expressed
comp21963_c0	2132	1997	945	LOC_Os01g63470.1	327	20	309	0.32	0.4	0.04	366	161	1e-43	--	protein|C2 domain containing protein, expressed
comp21964_c0	1243	263	787	LOC_Os02g09940.1	225	47	221	0.79	0.88	0	176	274	1e-90	--	protein|peroxiredoxin, putative, expressed
comp21965_c0	713	71	391	LOC_Os01g16890.1	111	1	107	0.73	0.81	0	107	164	7e-52	--	protein|ribosomal protein L7Ae, putative, expressed
comp21970_c0	2586	165	2180	LOC_Os07g01920.1	676	1	676	0.74	0.82	0	677	1001	0	--	protein|nucleolar GTP-binding protein 1, putative, expressed
comp21971_c0	449	167	238	LOC_Os01g38510.1	80	36	59	0.79	0.95	0	24	42.7	8e-06	--	protein|protein transport protein Sec61 subunit beta, putative, expressed
comp21973_c0	1106	899	252	LOC_Os02g42960.1	277	66	276	0.77	0.85	0	216	327	1e-111	--	protein|thylakoid lumenal protein, putative, expressed
comp21977_c0	674	420	1	LOC_Os01g52500.2	642	28	177	0.61	0.71	0.06	150	171	3e-49	--	protein|NADP-dependent malic enzyme, putative, expressed
comp21979_c0	275	2	274	LOC_Os04g52361.1	161	5	95	0.81	0.83	0	91	152	2e-48	--	protein|ribosomal protein S17, putative, expressed
comp21981_c0	1745	216	959	LOC_Os02g01030.2	408	1	248	0.64	0.76	0	249	308	2e-99	--	protein|tetratricopeptide repeat domain containing protein, expressed
comp21987_c0	1245	669	1112	LOC_Os03g52680.1	248	99	241	0.43	0.57	0.03	153	132	2e-35	--	protein|expressed protein
comp21992_c0	1870	1683	394	LOC_Os02g07060.1	447	1	430	0.95	0.96	0	430	843	0	--	protein|tubulin/FtsZ domain containing protein, putative, expressed
comp21997_c0	1265	1119	640	LOC_Os12g19470.2	175	11	170	0.7	0.81	0	160	249	9e-82	--	protein|ribulose bisphosphate carboxylase small chain, chloroplast precursor, putative, expressed
comp21999_c0	1269	213	524	LOC_Os02g40500.1	133	27	130	0.75	0.85	0	104	164	4e-49	--	protein|OsGrx_C2.1 - glutaredoxin subgroup I, expressed
comp22000_c0	1144	914	492	LOC_Os10g34270.1	202	25	195	0.27	0.41	0.18	172	54.3	4e-08	--	protein|expressed protein
comp22002_c0	1251	147	683	LOC_Os02g14059.1	182	4	182	0.89	0.89	0	179	313	1e-106	--	protein|ribosomal protein L5, putative, expressed
comp22003_c0	719	93	341	LOC_Os03g01320.1	184	100	182	0.72	0.89	0	83	143	1e-42	--	protein|LTPL116 - Protease inhibitor/seed storage/LTP family protein precursor, expressed
comp22005_c0	272	270	1	LOC_Os01g49290.1	334	8	98	0.75	0.81	0.01	91	133	3e-39	--	protein|WD repeat-containing protein, putative, expressed
comp22008_c0	1176	343	747	LOC_Os01g72080.1	204	73	187	0.42	0.55	0.02	138	90.5	9e-21	--	protein|calmodulin-like protein 1, putative, expressed
comp22010_c0	1992	1924	407	LOC_Os03g52840.1	513	12	513	0.86	0.93	0	507	877	0	--	protein|serine hydroxymethyltransferase, mitochondrial precursor, putative, expressed
comp22013_c0	1483	435	641	LOC_Os07g32170.1	216	110	178	0.75	0.84	0	69	119	9e-31	--	protein|OsSPL13 - SBP-box gene family member, expressed
comp22017_c0	235	2	235	LOC_Os04g53620.4	229	78	155	1	1	0	78	154	1e-48	--	protein|ubiquitin family protein, putative, expressed
comp22019_c0	817	52	300	LOC_Os08g03450.1	94	1	83	0.92	0.97	0	83	171	4e-54	--	protein|ribosomal protein L37, putative, expressed
comp22020_c0	1315	1188	385	LOC_Os06g44310.1	269	1	269	0.62	0.72	0	269	355	1e-121	--	protein|tetraspanin family protein, putative, expressed
comp22021_c0	240	159	239	LOC_Os02g16040.2	107	1	27	1	1	0	27	57.4	5e-12	--	protein|ubiquitin-conjugating enzyme, putative, expressed
comp22021_c1	217	2	217	LOC_Os04g57220.4	107	29	100	0.97	0.98	0	72	155	8e-51	--	protein|ubiquitin-conjugating enzyme, putative, expressed
comp22023_c0	705	71	496	LOC_Os01g11240.1	167	1	142	0.64	0.8	0	142	195	4e-63	--	protein|DUF538 domain containing protein, putative, expressed
comp22024_c0	258	2	79	LOC_Os03g18740.1	333	300	325	0.8	0.88	0	26	43.9	4e-06	--	protein|oxidoreductase, short chain dehydrogenase/reductase family, putative, expressed
comp22025_c0	1067	94	750	LOC_Os10g39740.1	278	3	274	0.5	0.64	0.19	273	256	6e-84	--	protein|glutathione S-transferase, putative, expressed
comp22029_c0	305	126	1	LOC_Os05g49890.3	123	1	42	0.97	0.97	0	42	87.4	3e-23	--	protein|ras-related protein, putative, expressed
comp22030_c0	1354	331	993	LOC_Os01g51120.1	221	1	221	0.71	0.83	0	221	310	1e-104	--	protein|vesicle transport v-SNARE protein, putative, expressed
comp22032_c0	819	661	290	LOC_Os07g33240.1	180	57	180	0.85	0.94	0	124	213	1e-69	--	protein|endoribonuclease, putative, expressed
comp22033_c0	917	70	528	LOC_Os03g56410.2	154	1	150	0.71	0.79	0	153	215	4e-70	--	protein|expressed protein
comp22038_c0	723	130	375	LOC_Os09g31260.1	117	34	115	0.76	0.89	0	82	145	3e-44	--	protein|expressed protein
comp22039_c0	2925	2790	202	LOC_Os08g36480.1	916	44	912	0.75	0.87	0.01	875	1402	0	--	protein|nitrate reductase, putative, expressed
comp22043_c0	1602	242	1348	LOC_Os08g44810.1	433	65	433	0.9	0.95	0	369	686	0	--	protein|lactate/malate dehydrogenase, putative, expressed
comp22046_c0	623	563	324	LOC_Os02g30624.1	101	21	100	0.93	0.97	0	80	153	5e-48	--	protein|LSM domain containing protein, expressed
comp22047_c0	890	479	207	LOC_Os01g55510.1	93	1	91	0.73	0.9	0	91	150	1e-45	--	protein|dynein light chain type 1 domain containing protein, expressed
comp22048_c0	407	405	1	LOC_Os12g42876.1	766	334	468	0.89	0.96	0	135	238	5e-75	--	protein|5-methyltetrahydropteroyltriglutamate-- homocysteine methyltransferase, putative, expressed
comp22052_c0	1289	30	1079	LOC_Os09g23540.1	436	77	426	0.62	0.76	0	350	457	1e-159	--	protein|dehydrogenase, putative, expressed
comp22053_c0	629	3	371	LOC_Os09g20220.1	228	104	228	0.54	0.77	0.01	125	158	4e-48	--	protein|glutathione S-transferase, putative, expressed
comp22056_c0	1573	1454	423	LOC_Os02g50240.1	356	13	356	0.85	0.92	0	344	632	0	--	protein|glutamine synthetase, catalytic domain containing protein, expressed
comp22057_c0	1987	308	1654	LOC_Os05g36120.1	444	1	444	0.73	0.85	0	449	667	0	--	protein|polypyrimidine tract-binding protein, putative, expressed
comp22059_c0	1218	18	914	LOC_Os02g36500.1	310	2	310	0.62	0.72	0.03	309	359	1e-123	--	protein|expressed protein
comp22061_c0	1651	1416	199	LOC_Os08g29370.1	427	9	427	0.77	0.86	0.03	420	645	0	--	protein|peptidyl-prolyl cis-trans isomerase, chloroplast precursor, putative, expressed
comp22070_c0	528	389	90	LOC_Os01g13950.1	136	30	136	0.62	0.76	0.07	108	127	7e-38	--	protein|OsGrx_A1 - glutaredoxin subgroup III, expressed
comp22075_c0	266	66	266	LOC_Os11g37730.1	246	7	73	0.79	0.92	0	67	115	5e-33	--	protein|glutathione S-transferase, N-terminal domain containing protein, expressed
comp22079_c0	3586	3342	244	LOC_Os02g20410.1	1082	50	1082	0.64	0.77	0	1034	1295	0	--	protein|GTP binding protein, putative, expressed
comp22081_c0	265	2	265	LOC_Os03g43930.2	859	45	132	0.96	0.97	0	88	175	2e-52	--	protein|START domain containing protein, expressed
comp22084_c0	543	542	387	LOC_Os05g51140.2	351	300	351	0.69	0.82	0	52	89	6e-21	--	protein|expressed protein
comp22084_c1	934	852	1	LOC_Os01g42010.1	354	17	307	0.51	0.67	0.02	291	306	1e-103	--	protein|expressed protein
comp22097_c0	1471	211	1074	LOC_Os03g62790.2	361	76	359	0.77	0.86	0	288	456	1e-159	--	protein|pirin, putative, expressed
comp22102_c0	684	72	440	LOC_Os11g24140.1	124	1	123	0.53	0.65	0.01	125	128	1e-37	--	protein|plastocyanin-like domain containing protein, putative, expressed
comp22103_c0	809	146	808	LOC_Os04g20220.1	547	1	240	0.62	0.66	0.1	248	276	2e-89	--	protein|elongation factor Tu, putative, expressed
comp22105_c0	871	326	571	LOC_Os04g46810.1	130	49	130	0.58	0.67	0	82	107	9e-29	--	protein|LTPL120 - Protease inhibitor/seed storage/LTP family protein precursor, expressed
comp22108_c0	604	326	604	LOC_Os02g13110.1	525	31	123	0.83	0.9	0	93	165	3e-48	--	protein|serine/threonine protein phosphatase 2A 55 kDa regulatory subunit B, putative, expressed
comp22123_c0	1471	990	706	LOC_Os02g45420.1	261	51	144	0.68	0.7	0	95	121	7e-31	--	protein|AP2 domain containing protein, expressed
comp22129_c0	1088	974	600	LOC_Os02g10860.1	360	116	242	0.83	0.85	0.01	127	195	6e-59	--	protein|bZIP transcription factor domain containing protein, expressed
comp22130_c0	2368	270	1271	LOC_Os02g41470.3	586	1	337	0.7	0.77	0.01	339	459	0	--	protein|tRNA synthetases class II domain containing protein, expressed
comp22132_c0	2261	2051	225	LOC_Os06g01304.2	604	4	604	0.61	0.75	0	609	724	0	--	protein|spotted leaf 11, putative, expressed
comp22134_c0	234	173	3	LOC_Os03g54890.2	181	2	58	0.91	0.94	0	57	104	1e-29	--	protein|ribosomal protein L13, putative, expressed
comp22136_c0	362	106	2	LOC_Os09g04110.2	1218	1	35	0.91	0.97	0	35	69.7	1e-14	--	protein|coatomer alpha subunit, putative, expressed
comp22143_c1	1110	404	838	LOC_Os03g17070.1	211	66	210	0.72	0.82	0	145	199	4e-62	--	protein|ATP synthase B chain, chloroplast precursor, putative, expressed
comp22156_c0	1901	1453	242	LOC_Os01g68060.1	475	78	475	0.74	0.83	0.01	409	604	0	--	protein|copine, putative, expressed
comp22157_c0	628	556	311	LOC_Os05g32310.1	89	4	85	0.96	0.97	0	82	159	2e-50	--	protein|LSM domain containing protein, expressed
comp22158_c0	4075	3823	464	LOC_Os01g17010.1	1175	51	1166	0.58	0.73	0	1127	1299	0	--	protein|phospholipid-transporting ATPase, putative, expressed
comp22160_c0	598	2	361	LOC_Os02g29000.1	216	86	214	0.52	0.66	0.08	131	123	6e-35	--	protein|Cupin domain containing protein, expressed
comp22161_c0	261	141	4	LOC_Os01g53240.1	429	168	222	0.48	0.6	0.17	56	45.8	9e-07	--	protein|BURP domain containing protein, expressed
comp22166_c0	1630	1415	321	LOC_Os02g53000.1	425	29	401	0.62	0.74	0.02	373	469	1e-162	--	protein|lysM domain-containing GPI-anchored protein precursor, putative, expressed
comp22170_c0	969	859	377	LOC_Os08g36140.1	187	31	187	0.64	0.74	0.01	163	207	2e-66	--	protein|expressed protein
comp22186_c0	684	73	507	LOC_Os06g47640.1	170	24	170	0.33	0.53	0.01	147	86.3	1e-20	--	protein|OsCML29 - Calmodulin-related calcium sensor protein, expressed
comp22203_c0	451	204	344	LOC_Os05g40890.2	100	53	99	0.51	0.61	0	47	51.2	8e-09	--	protein|expressed protein
comp22217_c0	1045	864	196	LOC_Os03g60939.1	243	9	231	0.78	0.9	0	223	363	1e-126	--	protein|dolichyl-phosphate beta-glycosyltransferase, putative, expressed
comp22227_c0	1639	1433	783	LOC_Os05g31750.1	319	10	226	0.54	0.72	0.01	221	232	1e-81	--	protein|annexin, putative, expressed
comp22245_c0	230	110	24	LOC_Os03g03280.1	955	131	159	0.58	0.79	0	29	43.9	3e-06	--	protein|TKL_IRAK_CrRLK1L-1.6 - The CrRLK1L-1 subfamily has homology to the CrRLK1L homolog, expressed
comp22261_c0	272	32	271	LOC_Os06g07780.2	197	1	81	0.76	0.88	0.01	81	127	2e-38	--	protein|vesicle-associated membrane protein, putative, expressed
comp22278_c0	1593	1285	344	LOC_Os09g35730.1	323	5	322	0.52	0.63	0.01	319	330	1e-110	--	protein|OsRhmbd16 - Putative Rhomboid homologue, expressed
comp22289_c0	1844	317	1324	LOC_Os01g57550.1	358	17	356	0.59	0.73	0.01	342	404	1e-137	--	protein|nodulation protein-related, putative, expressed
comp22291_c0	972	235	495	LOC_Os02g30320.1	120	2	94	0.6	0.68	0.09	96	119	5e-33	--	protein|drought-induced protein 1, putative, expressed
comp22304_c0	1216	1215	298	LOC_Os04g20220.1	547	242	547	0.78	0.88	0	306	496	1e-173	--	protein|elongation factor Tu, putative, expressed
comp22310_c0	1344	1132	323	LOC_Os05g41010.1	319	50	319	0.68	0.8	0	270	398	1e-137	--	protein|oxidoreductase, putative, expressed
comp22382_c0	265	264	181	LOC_Os11g47980.1	366	338	365	0.82	0.85	0	28	54.3	9e-10	--	protein|expressed protein
comp22396_c0	397	393	175	LOC_Os04g49210.1	352	272	345	0.63	0.7	0.01	74	95.1	7e-24	--	protein|naringenin,2-oxoglutarate 3-dioxygenase, putative, expressed
comp22397_c0	431	2	214	LOC_Os01g17260.2	329	242	312	0.63	0.63	0	71	81.3	1e-18	--	protein|transcription factor, putative, expressed
comp22401_c0	1142	579	265	LOC_Os06g21530.1	215	99	203	0.68	0.76	0	105	149	1e-42	--	protein|expressed protein
comp22437_c0	1216	1050	124	LOC_Os12g21710.1	367	55	367	0.76	0.87	0.01	313	503	1e-179	--	protein|nnrU, putative, expressed
comp22443_c0	846	69	530	LOC_Os05g37970.3	165	10	163	0.65	0.81	0	154	214	5e-70	--	protein|universal stress protein domain containing protein, putative, expressed
comp22452_c0	1358	1113	790	LOC_Os05g34770.1	112	1	108	0.92	0.98	0	108	215	8e-69	--	protein|cytochrome c, putative, expressed
comp22479_c0	2426	2206	329	LOC_Os08g07010.1	757	96	742	0.53	0.64	0.04	657	626	0	--	protein|ABC-2 type transporter domain containing protein, expressed
comp22483_c1	829	775	338	LOC_Os02g48470.1	183	3	149	0.44	0.61	0.03	152	131	3e-37	--	protein|expressed protein
comp22496_c0	1192	890	414	LOC_Os03g21560.1	165	9	165	0.63	0.72	0	159	186	2e-57	--	protein|photosystem II 11 kD protein, putative, expressed
comp22506_c0	559	347	496	LOC_Os01g08670.1	171	121	169	0.66	0.84	0	50	67.4	6e-14	--	protein|expressed protein
comp22518_c0	910	674	339	LOC_Os02g36950.2	145	9	120	0.53	0.66	0	113	123	2e-34	--	protein|uncharacterized Cys-rich domain containing protein, putative, expressed
comp22525_c0	636	169	600	LOC_Os04g44500.1	233	59	226	0.49	0.67	0.14	168	171	5e-53	--	protein|GEM, putative, expressed
comp22528_c0	226	2	226	LOC_Os09g21770.1	216	71	145	0.92	0.96	0	75	154	5e-49	--	protein|ES43 protein, putative, expressed
comp22539_c0	289	187	288	LOC_Os04g37600.1	360	156	189	0.91	1	0	34	66.2	7e-14	--	protein|phosphate carrier protein, mitochondrial precursor, putative, expressed
comp22543_c0	1207	995	234	LOC_Os04g48410.1	312	60	312	0.65	0.77	0	254	325	1e-109	--	protein|copper chaperone for superoxide dismutase, putative, expressed
comp22549_c0	2029	417	1046	LOC_Os04g58390.1	219	1	209	0.63	0.73	0	210	271	2e-86	--	protein|allantoinase, putative, expressed
comp22568_c0	572	96	1	LOC_Os05g20050.3	102	1	32	0.87	0.9	0	32	59.3	2e-11	--	protein|ras-related protein, putative, expressed
comp22569_c0	2266	2004	712	LOC_Os02g17870.1	435	1	432	0.54	0.63	0	433	439	1e-147	--	protein|microfibrillar-associated protein 1, putative, expressed
comp22571_c0	856	2	454	LOC_Os03g25980.1	464	265	423	0.59	0.68	0.06	162	178	2e-52	--	protein|polypyrimidine tract-binding protein, putative, expressed
comp22574_c0	2412	2279	417	LOC_Os01g17320.1	611	1	611	0.55	0.72	0	624	687	0	--	protein|PPR repeat domain containing protein, putative, expressed
comp22584_c0	1029	176	520	LOC_Os03g20630.2	129	15	129	0.86	0.97	0	115	220	7e-72	--	protein|histidine triad family protein, putative, expressed
comp22595_c0	755	86	538	LOC_Os01g62430.3	156	5	154	0.57	0.75	0	152	179	9e-57	--	protein|C2 domain containing protein, putative, expressed
comp22600_c0	485	423	4	LOC_Os10g37240.4	860	112	262	0.61	0.63	0.07	151	160	1e-45	--	protein|expressed protein
comp22605_c0	255	1	255	LOC_Os10g37899.1	544	365	449	0.55	0.63	0	85	95.1	4e-24	--	protein|transposon protein, putative, unclassified, expressed
comp22608_c0	505	325	504	LOC_Os04g58320.2	157	1	60	0.83	0.88	0	60	103	2e-28	--	protein|zinc finger, RING-type, putative, expressed
comp22608_c1	299	2	298	LOC_Os10g35670.1	242	49	147	0.68	0.74	0	99	139	3e-42	--	protein|zinc finger, RING-type, putative, expressed
comp22616_c0	290	288	1	LOC_Os03g05780.1	552	281	377	0.67	0.81	0.01	97	131	4e-37	--	protein|4-coumarate--CoA ligase-like 7, putative, expressed
comp22625_c0	1077	890	465	LOC_Os07g45060.1	194	22	163	0.66	0.89	0	142	212	1e-67	--	protein|uncharacterized GPI-anchored protein At5g19240 precursor, putative, expressed
comp22632_c0	203	197	54	LOC_Os03g55400.1	230	5	52	0.64	0.87	0	48	73.2	2e-17	--	protein|expressed protein
comp22634_c0	946	157	465	LOC_Os01g15260.1	130	23	130	0.66	0.77	0.04	108	149	1e-44	--	protein|dynein light chain type 1 domain containing protein, expressed
comp22642_c0	1633	1455	361	LOC_Os09g03620.1	526	156	525	0.64	0.81	0.01	370	486	1e-167	--	protein|wall-associated receptor kinase-like 20 precursor, putative, expressed
comp22683_c0	664	530	252	LOC_Os04g28250.1	151	38	146	0.5	0.63	0.14	109	96.3	8e-25	--	protein|cysteine proteinase inhibitor precursor, putative, expressed
comp22693_c0	612	66	581	LOC_Os08g31280.1	286	15	209	0.34	0.45	0.11	195	106	2e-27	--	protein|DC1, putative, expressed
comp22694_c0	696	581	231	LOC_Os03g04380.1	159	25	146	0.64	0.77	0.04	122	152	3e-46	--	protein|LYR motif containing protein, putative, expressed
comp22702_c0	653	45	308	LOC_Os07g18990.1	104	7	98	0.34	0.56	0.05	93	67	3e-14	--	protein|LTPL40 - Protease inhibitor/seed storage/LTP family protein precursor, expressed
comp22705_c0	460	258	1	LOC_Os08g37400.1	290	57	159	0.63	0.71	0.16	103	141	1e-41	--	protein|ZF-HD homeobox protein, putative, expressed
comp22709_c0	252	246	37	LOC_Os06g40110.1	260	110	178	0.34	0.5	0	70	46.6	4e-07	--	protein|RNA polymerase Rpc34 subunit family protein, expressed
comp22714_c0	807	95	529	LOC_Os01g55570.1	151	1	151	0.47	0.62	0.03	151	127	3e-36	--	protein|expressed protein
comp22715_c0	1957	241	1632	LOC_Os02g02000.1	487	9	481	0.59	0.74	0.02	475	567	0	--	protein|cytochrome P450, putative, expressed
comp22716_c0	338	246	1	LOC_Os05g34540.1	445	1	82	0.91	0.97	0	82	161	1e-48	--	protein|rab GDP dissociation inhibitor alpha, putative, expressed
comp22737_c0	965	285	635	LOC_Os09g31466.1	117	1	117	0.65	0.68	0	117	139	6e-41	--	protein|expressed protein
comp22742_c0	1915	220	1674	LOC_Os05g32140.1	479	1	478	0.77	0.85	0	486	751	0	--	protein|NAD dependent epimerase/dehydratase family protein, putative, expressed
comp22773_c0	598	372	196	LOC_Os01g29740.1	121	64	119	0.55	0.67	0	59	68.2	1e-14	--	protein|expressed protein
comp22797_c0	354	240	52	LOC_Os09g24480.1	258	73	135	0.68	0.77	0	63	87.8	7e-22	--	protein|TCP family transcription factor, putative, expressed
comp22848_c0	708	236	700	LOC_Os06g04450.1	659	349	504	0.73	0.87	0	156	226	2e-90	--	protein|Sec1 family transport protein, putative, expressed
comp22909_c0	1940	1529	213	LOC_Os01g56350.3	551	80	550	0.55	0.67	0.06	472	501	1e-171	--	protein|PTAC12, putative, expressed
comp22920_c0	665	609	1	LOC_Os01g41240.1	302	4	210	0.48	0.68	0.02	208	207	4e-66	--	protein|hydrolase, alpha/beta fold family domain containing protein, expressed
comp22935_c0	285	1	114	LOC_Os02g38060.1	292	255	292	0.73	0.89	0	38	66.2	5e-14	--	protein|methyltransferase domain containing protein, expressed
comp22951_c0	623	164	481	LOC_Os06g07040.1	183	77	182	0.54	0.63	0.04	111	104	1e-27	--	protein|OsIAA20 - Auxin-responsive Aux/IAA gene family member, expressed
comp22985_c0	979	646	188	LOC_Os11g47730.1	247	67	238	0.38	0.52	0.11	173	107	4e-27	--	protein|expressed protein
comp22992_c0	585	56	478	LOC_Os04g42540.1	186	23	186	0.38	0.47	0.14	164	83.2	1e-19	--	protein|expressed protein
comp23032_c0	262	262	2	LOC_Os06g49500.2	413	178	271	0.45	0.64	0.07	94	82	1e-19	--	protein|integral membrane protein, putative, expressed
comp23040_c0	1829	628	89	LOC_Os02g38020.2	509	329	494	0.35	0.53	0	180	105	2e-23	--	protein|inorganic phosphate transporter 2-1, chloroplast precursor, putative, expressed
comp23103_c0	273	272	93	LOC_Os05g51240.1	299	212	272	0.45	0.63	0.01	61	52.8	3e-09	--	protein|hydrolase, alpha/beta fold family domain containing protein, expressed
comp23109_c0	2559	1744	2286	LOC_Os12g05290.1	1588	412	583	0.29	0.43	0.02	185	60.1	1e-08	--	protein|retrotransposon protein, putative, unclassified, expressed
comp23123_c0	937	111	812	LOC_Os09g38000.1	366	111	351	0.75	0.83	0.04	245	377	1e-131	--	protein|no apical meristem protein, putative, expressed
comp23124_c0	315	85	315	LOC_Os12g38610.1	686	309	387	0.73	0.84	0.02	79	123	8e-34	--	protein|lectin-like receptor kinase, putative, expressed
comp23145_c0	276	162	1	LOC_Os01g65690.1	280	1	56	0.55	0.76	0.03	56	70.5	1e-15	--	protein|4,5-DOPA dioxygenase extradiol, putative, expressed
comp23157_c0	507	388	41	LOC_Os03g10320.2	185	1	121	0.51	0.63	0.04	121	112	2e-31	--	protein|expressed protein
comp23174_c0	627	74	571	LOC_Os04g33670.1	261	15	193	0.28	0.38	0.12	190	57.8	9e-10	--	protein|expressed protein
comp23180_c0	252	3	251	LOC_Os02g54650.1	488	205	286	0.51	0.64	0.02	85	79.3	1e-18	--	protein|diacylglycerol kinase, putative, expressed
comp23186_c0	329	52	327	LOC_Os06g13210.1	535	12	103	0.64	0.77	0	92	116	2e-31	--	protein|peptide transporter PTR2, putative, expressed
comp23253_c0	361	252	1	LOC_Os10g17260.1	526	299	382	0.67	0.84	0	84	121	4e-33	--	protein|cytochrome P450, putative, expressed
comp23258_c0	722	469	212	LOC_Os01g42330.1	1260	15	108	0.31	0.55	0.08	94	55.1	3e-08	--	protein|retrotransposon protein, putative, unclassified, expressed
comp23262_c0	610	183	1	LOC_Os05g14750.1	574	135	197	0.76	0.88	0.03	63	101	1e-24	--	protein|AGC_PVPK_like_kin82y.12 - ACG kinases include homologs to PKA, PKG and PKC, expressed
comp23293_c0	403	349	101	LOC_Os03g02070.1	105	1	82	0.8	0.91	0	83	127	1e-38	--	protein|heavy-metal-associated domain-containing protein, putative, expressed
comp23307_c0	699	79	201	LOC_Os09g17580.1	194	5	49	0.66	0.82	0.08	45	60.1	1e-10	--	protein|expressed protein
comp23348_c0	625	491	144	LOC_Os09g29690.1	134	20	134	0.38	0.55	0.03	120	87.8	7e-22	--	protein|beta-expansin precursor, putative, expressed
comp23352_c0	321	68	319	LOC_Os01g12210.1	524	440	521	0.52	0.66	0	84	84	7e-20	--	protein|aluminum-activated malate transporter, putative, expressed
comp23376_c0	337	29	109	LOC_Os01g62190.1	171	96	122	0.81	0.88	0	27	53.9	1e-09	--	protein|ZOS1-15 - C2H2 zinc finger protein, expressed
comp23544_c0	459	410	96	LOC_Os05g39960.1	136	17	116	0.53	0.7	0	105	114	4e-33	--	protein|40S ribosomal protein S26, putative, expressed
comp23554_c0	250	40	249	LOC_Os02g01610.1	751	4	77	0.37	0.58	0.05	74	51.6	7e-09	--	protein|pentatricopeptide, putative, expressed
comp23562_c0	537	107	445	LOC_Os03g02939.1	322	22	133	0.72	0.85	0	113	163	1e-49	--	protein|peroxidase precursor, putative, expressed
comp23616_c0	645	644	66	LOC_Os03g06290.1	801	570	765	0.56	0.73	0.02	197	225	8e-69	--	protein|OsSub27 - Putative Subtilisin homologue, expressed
comp23621_c0	1564	1111	239	LOC_Os06g50110.1	387	87	386	0.5	0.68	0.03	300	282	4e-90	--	protein|expressed protein
comp23679_c0	904	95	592	LOC_Os06g45890.1	256	6	188	0.4	0.6	0.09	184	123	4e-33	--	protein|MYB family transcription factor, putative, expressed
comp23711_c0	505	443	225	LOC_Os02g04725.2	82	1	73	0.72	0.86	0	73	115	1e-33	--	protein|dolichol phosphate-mannose biosynthesis regulatory protein, putative, expressed
comp23734_c0	728	103	609	LOC_Os03g40780.2	796	583	773	0.38	0.57	0.11	191	127	5e-33	--	protein|transport protein-related, putative, expressed
comp23746_c0	579	418	107	LOC_Os09g31170.1	178	75	178	0.76	0.87	0	104	188	5e-61	--	protein|expressed protein
comp23822_c0	690	166	660	LOC_Os06g49650.1	250	80	249	0.47	0.65	0.02	170	155	1e-46	--	protein|harpin-induced protein 1 domain containing protein, expressed
comp23824_c0	731	726	1	LOC_Os06g45460.1	407	21	251	0.43	0.55	0.04	253	179	1e-53	--	protein|OsFBX202 - F-box domain containing protein, expressed
comp23833_c0	528	526	287	LOC_Os01g66270.1	189	27	113	0.55	0.67	0.08	87	90.1	1e-22	--	protein|AP2 domain containing protein, expressed
comp23866_c0	659	85	375	LOC_Os05g05560.1	104	8	104	0.62	0.73	0	97	120	6e-35	--	protein|expressed protein
comp23877_c0	323	322	77	LOC_Os09g39500.1	129	48	129	0.87	0.92	0	82	150	5e-48	--	protein|ubiquitin fusion protein, putative, expressed
comp23878_c0	1125	1124	3	LOC_Os01g12930.1	1392	962	1339	0.57	0.79	0.01	379	446	1e-145	--	protein|U-box domain containing protein, expressed
comp23980_c0	695	694	113	LOC_Os02g09250.1	521	323	517	0.48	0.67	0	195	200	4e-61	--	protein|cytochrome P450 71D10, putative, expressed
comp24004_c0	263	2	262	LOC_Os03g51140.1	1206	158	237	0.34	0.52	0.02	89	44.7	2e-06	--	protein|HEAT repeat family protein, putative, expressed
comp24018_c0	683	552	280	LOC_Os12g02300.1	121	32	121	0.42	0.61	0	91	82.8	7e-20	--	protein|LTPL26 - Protease inhibitor/seed storage/LTP family protein precursor, expressed
comp24025_c0	494	144	1	LOC_Os01g16810.1	338	27	76	0.68	0.8	0.04	50	72.4	4e-15	--	protein|MYB family transcription factor, putative, expressed
comp24050_c0	314	118	312	LOC_Os11g26910.1	173	1	65	0.46	0.69	0	65	65.5	3e-14	--	protein|SKP1-like protein 1B, putative, expressed
comp24074_c0	203	201	1	LOC_Os03g26430.1	376	276	343	0.55	0.73	0.01	68	80.5	2e-19	--	protein|aldose 1-epimerase, putative, expressed
comp24157_c0	846	5	664	LOC_Os11g29380.1	961	740	960	0.8	0.91	0	221	362	1e-118	--	protein|MCM2 - Putative minichromosome maintenance MCM complex subunit 2, expressed
comp24158_c0	363	1	360	LOC_Os03g05110.1	604	275	394	0.86	0.91	0	120	230	1e-73	--	protein|xyloglucan galactosyltransferase KATAMARI1, putative, expressed
comp24160_c0	320	2	319	LOC_Os04g53760.2	788	181	293	0.55	0.74	0.06	113	122	2e-33	--	protein|kinesin motor domain containing protein, putative, expressed
comp24202_c0	453	373	236	LOC_Os04g33560.1	99	1	46	0.63	0.69	0	46	56.2	9e-11	--	protein|expressed protein
comp24210_c0	588	588	220	LOC_Os02g44680.1	538	405	526	0.53	0.67	0	123	139	2e-38	--	protein|allantoin permease, putative, expressed
comp24260_c0	1012	38	316	LOC_Os01g46800.1	274	77	191	0.46	0.65	0.19	115	119	3e-31	--	protein|WRKY15, expressed
comp24263_c0	1126	1125	238	LOC_Os06g10410.1	745	441	736	0.64	0.77	0	296	385	1e-127	--	protein|uncharacterized mscS family protein, putative, expressed
comp24269_c0	617	49	486	LOC_Os01g55320.1	153	1	153	0.52	0.67	0.05	155	166	3e-52	--	protein|heavy metal-associated domain containing protein, expressed
comp24286_c0	223	222	1	LOC_Os07g11440.1	403	140	213	0.59	0.78	0	74	99.4	4e-26	--	protein|chalcone synthase, putative, expressed
comp24338_c0	307	307	44	LOC_Os12g07480.1	418	119	219	0.69	0.78	0.14	103	135	5e-39	--	protein|TCP family transcription factor, putative, expressed
comp24410_c0	705	315	58	LOC_Os12g20324.1	491	106	188	0.57	0.68	0.01	87	92.8	3e-21	--	protein|cyclin-A1, putative, expressed
comp24446_c0	370	291	1	LOC_Os04g38480.2	599	265	361	0.95	0.97	0	97	192	5e-59	--	protein|BRASSINOSTEROID INSENSITIVE 1-associated receptor kinase 1 precursor, putative, expressed
comp24454_c0	309	13	285	LOC_Os05g48320.1	92	1	91	0.53	0.68	0	91	105	1e-30	--	protein|60S ribosomal protein L37a, putative, expressed
comp24467_c0	474	3	473	LOC_Os12g38850.1	565	282	437	0.66	0.79	0	157	216	4e-68	--	protein|DUF1336 domain containing protein, expressed
comp24477_c0	240	152	238	LOC_Os01g73790.1	398	206	234	0.96	1	0	29	65.5	3e-14	--	protein|NAD dependent epimerase/dehydratase family protein, putative, expressed
comp24501_c0	990	239	3	LOC_Os01g67240.1	960	504	584	0.62	0.67	0.04	83	87	3e-18	--	protein|formin-like protein 1 precursor, putative, expressed
comp24514_c0	1897	240	1550	LOC_Os02g29340.1	475	22	475	0.5	0.65	0.04	459	400	1e-133	--	protein|HSF-type DNA-binding domain containing protein, expressed
comp24556_c0	241	222	19	LOC_Os09g23110.1	547	142	209	0.6	0.82	0	68	87.8	1e-21	--	protein|transporter family protein, putative, expressed
comp24602_c0	720	2	586	LOC_Os07g26690.1	290	96	290	0.77	0.88	0	195	322	1e-111	--	protein|aquaporin protein, putative, expressed
comp24605_c0	343	330	1	LOC_Os11g24374.1	393	103	212	0.6	0.8	0	110	154	2e-46	--	protein|OsSCP55 - Putative Serine Carboxypeptidase homologue, expressed
comp24637_c0	580	5	361	LOC_Os03g35600.1	868	731	850	0.54	0.69	0	120	126	2e-33	--	protein|serine/threonine-protein kinase receptor precursor, putative, expressed
comp24645_c0	745	307	558	LOC_Os01g16120.1	204	85	168	0.41	0.6	0.02	86	79.3	1e-17	--	protein|zinc finger, C3HC4 type domain containing protein, expressed
comp24667_c0	226	2	226	LOC_Os01g09550.2	434	46	118	0.89	0.93	0	75	141	9e-42	--	protein|no apical meristem protein, putative, expressed
comp24683_c0	857	510	851	LOC_Os03g51140.1	1206	3	115	0.22	0.51	0	114	52.8	3e-07	--	protein|HEAT repeat family protein, putative, expressed
comp24683_c1	220	219	1	LOC_Os03g51140.1	1206	112	184	0.35	0.6	0	73	57.4	5e-11	--	protein|HEAT repeat family protein, putative, expressed
comp24735_c0	1277	22	891	LOC_Os06g05640.1	617	339	615	0.26	0.48	0.01	294	120	5e-29	--	protein|expressed protein
comp24738_c0	606	83	454	LOC_Os03g31240.1	417	265	412	0.39	0.5	0.16	148	91.3	3e-21	--	protein|ZOS3-10 - C2H2 zinc finger protein, expressed
comp24746_c0	687	200	577	LOC_Os12g13100.1	225	68	225	0.49	0.61	0.2	159	139	1e-40	--	protein|WW domain containing protein, expressed
comp24757_c0	210	37	210	LOC_Os08g44450.3	133	20	77	0.68	0.86	0	58	88.2	5e-24	--	protein|L1P family of ribosomal proteins domain containing protein, expressed
comp24781_c0	266	159	1	LOC_Os12g32640.1	418	36	88	0.71	0.83	0	53	87.8	1e-21	--	protein|haemolysin-III, putative, expressed
comp24838_c0	767	117	446	LOC_Os05g10930.1	138	22	138	0.59	0.66	0.05	117	131	4e-38	--	protein|OsGrx_C15 - glutaredoxin subgroup III, expressed
comp24873_c0	732	612	103	LOC_Os12g01530.2	255	78	250	0.52	0.69	0.02	174	172	7e-53	--	protein|ferritin-1, chloroplast precursor, putative, expressed
comp24918_c0	718	179	277	LOC_Os04g56540.1	104	1	33	0.78	0.81	0	33	57.4	2e-15	--	protein|expressed protein
comp24928_c0	540	1	303	LOC_Os01g57100.1	696	544	644	0.53	0.74	0	101	122	3e-32	--	protein|expressed protein
comp25010_c0	648	531	199	LOC_Os08g33100.1	134	23	133	0.72	0.76	0	111	154	9e-48	--	protein|core histone H2A/H2B/H3/H4, putative, expressed
comp25027_c0	742	161	538	LOC_Os03g50030.1	163	38	163	0.52	0.66	0.01	128	143	1e-42	--	protein|phospholipase A2, putative, expressed
comp25031_c0	442	3	215	LOC_Os07g12730.1	214	146	214	0.38	0.57	0	71	53.9	4e-09	--	protein|DUF567 domain containing protein, putative, expressed
comp25048_c0	540	540	1	LOC_Os03g12790.1	644	117	297	0.43	0.55	0	181	146	6e-41	--	protein|MATE efflux family protein, putative, expressed
comp25089_c0	727	63	362	LOC_Os08g27090.1	107	1	100	0.76	0.85	0	100	157	6e-49	--	protein|ribosomal protein S17, putative, expressed
comp25115_c0	784	667	251	LOC_Os08g06090.1	176	1	154	0.38	0.49	0.09	154	107	2e-28	--	protein|zinc finger, C3HC4 type domain containing protein, expressed
comp25116_c0	1954	717	1	LOC_Os12g43950.3	647	204	449	0.45	0.64	0.04	249	205	5e-57	--	protein|homeobox domain containing protein, expressed
comp25156_c0	274	2	271	LOC_Os02g09720.1	1245	1009	1098	0.66	0.75	0	90	119	2e-32	--	protein|multidrug resistance protein, putative, expressed
comp25245_c0	1682	834	1	LOC_Os07g38450.1	637	58	346	0.23	0.38	0.06	297	72	1e-12	--	protein|retrotransposon protein, putative, unclassified, expressed
comp25245_c1	897	1	789	LOC_Os06g50190.1	1975	1684	1962	0.22	0.38	0.09	290	54.3	1e-07	--	protein|retrotransposon protein, putative, unclassified, expressed
comp25260_c0	359	242	3	LOC_Os10g41430.1	212	45	124	0.68	0.81	0	80	119	1e-34	--	protein|cyclin, putative, expressed
comp25286_c0	703	703	425	LOC_Os07g46700.3	242	150	242	0.67	0.83	0	93	152	2e-45	--	protein|zinc finger, RING-type, putative, expressed
comp25293_c0	1598	1548	1	LOC_Os03g36920.1	1090	181	676	0.27	0.49	0.01	522	202	2e-55	--	protein|disease resistance protein, putative, expressed
comp25316_c0	602	80	400	LOC_Os11g22240.1	1273	782	885	0.42	0.61	0	108	88.2	6e-20	--	protein|transposon protein, putative, CACTA, En/Spm sub-class, expressed
comp25318_c0	1392	1329	172	LOC_Os03g08790.1	438	23	438	0.47	0.57	0.08	422	330	1e-109	--	protein|aspartic proteinase nepenthesin precursor, putative, expressed
comp25370_c0	204	12	191	LOC_Os11g35840.1	1500	499	558	0.45	0.65	0	60	68.9	3e-15	--	protein|expressed protein
comp25389_c0	227	1	225	LOC_Os10g33370.1	465	293	380	0.48	0.62	0.14	88	80.9	2e-19	--	protein|3-ketoacyl-CoA synthase precursor, putative, expressed
comp25391_c0	267	267	187	LOC_Os03g15370.1	136	96	122	0.88	0.96	0	27	61.6	3e-13	--	protein|ubiquitin fusion protein, putative, expressed
comp25397_c0	280	153	1	LOC_Os06g09850.3	202	1	51	0.9	0.96	0	51	94.7	2e-25	--	protein|25.3 kDa vesicle transport protein, putative, expressed
comp25402_c0	681	236	352	LOC_Os07g28614.1	69	1	42	0.69	0.78	0.07	42	52.4	5e-09	--	protein|expressed protein
comp25451_c0	228	1	225	LOC_Os07g05740.2	1109	355	428	0.49	0.69	0	75	73.9	8e-17	--	protein|receptor-like protein kinase 2 precursor, putative, expressed
comp25475_c0	591	124	573	LOC_Os04g32590.1	329	10	186	0.48	0.55	0.15	177	144	6e-42	--	protein|transcription factor, putative, expressed
comp25485_c0	267	1	264	LOC_Os12g30550.1	169	74	161	0.73	0.8	0	88	121	3e-36	--	protein|protein of unknown function domain containing protein, expressed
comp25488_c0	1303	1193	177	LOC_Os05g08530.1	501	51	430	0.41	0.61	0.11	384	276	2e-87	--	protein|phototropic-responsive NPH3 family protein, putative, expressed
comp25511_c0	552	375	1	LOC_Os10g41270.1	534	132	276	0.49	0.65	0.13	145	152	2e-43	--	protein|triacylglycerol lipase like protein, putative, expressed
comp25521_c0	961	80	721	LOC_Os02g18880.1	213	1	213	0.75	0.86	0	214	325	1e-112	--	protein|calcineurin B, putative, expressed
comp25553_c0	426	412	212	LOC_Os06g29370.1	184	85	155	0.39	0.52	0.05	71	53.9	3e-09	--	protein|expressed protein
comp25576_c0	676	467	676	LOC_Os09g31140.1	288	25	138	0.4	0.47	0.38	114	78.6	6e-17	--	protein|ZOS9-16 - C2H2 zinc finger protein, expressed
comp25584_c0	1477	1300	239	LOC_Os12g03990.1	356	1	355	0.57	0.71	0	357	405	1e-139	--	protein|dual specificity protein phosphatase, putative, expressed
comp25629_c0	605	35	316	LOC_Os01g53500.1	197	66	164	0.61	0.7	0.06	100	120	5e-34	--	protein|RING-H2 finger protein ATL2M, putative, expressed
comp25686_c0	533	82	528	LOC_Os05g24770.1	251	2	159	0.58	0.69	0.05	158	180	4e-57	--	protein|reticulon domain containing protein, putative, expressed
comp25709_c0	825	47	823	LOC_Os07g29750.1	301	29	289	0.66	0.77	0	261	380	1e-133	--	protein|glycosyl hydrolases family 16, putative, expressed
comp25713_c0	494	119	424	LOC_Os01g63800.1	158	48	151	0.62	0.75	0.01	104	120	1e-37	--	protein|pleckstrin homology domain-containing protein, putative, expressed
comp25738_c0	378	366	31	LOC_Os05g41110.2	112	1	110	0.65	0.8	0	112	149	1e-47	--	protein|ribosomal protein L7Ae, putative, expressed
comp25777_c0	482	476	60	LOC_Os02g06700.2	150	1	139	0.65	0.75	0	139	180	1e-58	--	protein|ribosomal protein, putative, expressed
comp25780_c0	839	513	304	LOC_Os10g35540.1	323	239	308	0.47	0.68	0	70	76.6	1e-15	--	protein|hydrolase, alpha/beta fold family domain containing protein, expressed
comp25839_c0	269	2	175	LOC_Os03g25150.1	519	460	518	0.66	0.77	0.01	59	82	2e-19	--	protein|transposon protein, putative, unclassified, expressed
comp25954_c0	499	1	459	LOC_Os04g51030.1	838	686	834	0.38	0.57	0	154	88.6	1e-20	--	protein|wall-associated kinase 1, putative, expressed
comp25993_c0	271	37	222	LOC_Os09g36760.1	653	1	62	0.64	0.83	0	62	85.1	2e-20	--	protein|DUF630/DUF632 domains containing protein, putative, expressed
comp25996_c0	608	408	289	LOC_Os03g61570.2	136	21	60	0.75	0.85	0	40	72.8	4e-16	--	protein|expressed protein
comp26002_c0	364	362	60	LOC_Os02g25060.2	478	213	313	0.81	0.89	0	101	171	3e-52	--	protein|NTMC2Type1.2 protein, putative, expressed
comp26050_c0	678	2	664	LOC_Os05g13780.1	1407	1065	1287	0.61	0.74	0	223	267	5e-82	--	protein|C-5 cytosine-specific DNA methylase, putative, expressed
comp26084_c0	747	86	232	LOC_Os07g08410.1	77	1	49	0.79	0.87	0	49	81.6	9e-20	--	protein|expressed protein
comp26100_c0	345	73	345	LOC_Os01g62480.1	579	25	115	0.67	0.79	0	91	136	2e-38	--	protein|laccase precursor protein, putative, expressed
comp26106_c0	308	306	1	LOC_Os05g23720.1	380	160	261	0.72	0.78	0	102	149	6e-45	--	protein|mitochondrial carrier protein, putative, expressed
comp26108_c0	615	2	256	LOC_Os02g09220.1	514	336	424	0.52	0.69	0.08	93	94.7	8e-37	--	protein|cytochrome P450, putative, expressed
comp26207_c0	2086	1867	1139	LOC_Os07g43360.1	450	61	304	0.93	0.97	0	244	488	1e-167	--	protein|MYST-like histone acetyltransferase 1, putative, expressed
comp26212_c0	990	942	145	LOC_Os03g55620.2	279	2	267	0.75	0.88	0	266	432	1e-153	--	protein|CAMK_CAMK_like_Aur_like.2 - CAMK includes calcium/calmodulin depedent protein kinases, expressed
comp26220_c0	1053	38	937	LOC_Os12g42210.1	313	9	313	0.63	0.74	0.03	311	370	1e-128	--	protein|OsDegp15 - Putative Deg protease homologue, expressed
comp26305_c0	1068	90	893	LOC_Os01g41660.1	284	19	284	0.58	0.76	0	269	335	1e-115	--	protein|phosphoethanolamine/phosphocholine phosphatase, putative, expressed
comp26320_c0	202	72	1	LOC_Os08g33660.1	357	3	26	0.95	1	0	24	57.4	3e-11	--	protein|MYB family transcription factor, putative, expressed
comp26342_c0	228	1	228	LOC_Os11g47970.1	466	209	284	0.96	0.97	0	76	147	5e-44	--	protein|AAA-type ATPase family protein, putative, expressed
comp26394_c0	485	128	478	LOC_Os08g40280.1	733	56	184	0.25	0.42	0.09	129	53.5	2e-08	--	protein|lectin-like protein kinase, putative, expressed
comp26401_c0	591	134	3	LOC_Os05g50310.1	255	43	88	0.76	0.84	0.04	46	78.6	2e-17	--	protein|ZF-HD protein dimerisation region containing protein, expressed
comp26404_c0	589	188	3	LOC_Os07g12240.1	150	87	148	0.67	0.79	0	62	90.5	7e-23	--	protein|EF hand family protein, putative, expressed
comp26413_c0	340	26	157	LOC_Os01g32870.1	403	74	117	0.68	0.68	0	44	57	3e-10	--	protein|heat shock protein DnaJ, putative, expressed
comp26413_c1	207	105	206	LOC_Os01g32870.1	403	10	43	0.73	0.82	0	34	52.4	2e-09	--	protein|heat shock protein DnaJ, putative, expressed
comp26636_c0	474	2	373	LOC_Os06g05070.1	461	293	413	0.38	0.5	0.03	128	83.2	7e-19	--	protein|protein kinase domain containing protein, expressed
comp26637_c0	903	766	98	LOC_Os01g38520.1	321	13	318	0.24	0.37	0.27	307	64.3	3e-11	--	protein|expressed protein
comp26647_c0	442	441	1	LOC_Os01g67410.1	695	279	425	0.92	0.96	0	147	290	2e-95	--	protein|AP2/EREBP transcription factor BABY BOOM, putative, expressed
comp26648_c0	1090	1055	141	LOC_Os05g32820.1	612	287	593	0.35	0.54	0	307	201	8e-59	--	protein|peptide-N4-asparagine amidase A, putative, expressed
comp26680_c0	1868	1679	552	LOC_Os02g50350.1	414	35	409	0.87	0.94	0	376	676	0	--	protein|dihydroorotate dihydrogenase protein, putative, expressed
comp26751_c0	234	51	179	LOC_Os05g38150.2	716	2	44	0.62	0.88	0	43	60.8	5e-15	--	protein|amino acid kinase, putative, expressed
comp26836_c0	308	2	163	LOC_Os11g03290.1	457	404	457	0.55	0.77	0	54	68.2	2e-14	--	protein|nucleoside-triphosphatase, putative, expressed
comp26838_c0	1247	978	304	LOC_Os06g46366.1	483	239	457	0.47	0.65	0.01	229	214	3e-64	--	protein|zinc finger, C3HC4 type, domain containing protein, expressed
comp26865_c0	276	130	255	LOC_Os03g04070.1	316	112	159	0.66	0.79	0.12	48	66.2	1e-14	--	protein|no apical meristem protein, putative, expressed
comp26895_c0	467	336	1	LOC_Os11g10130.1	267	4	121	0.8	0.86	0.05	118	202	1e-65	--	protein|MYB family transcription factor, putative, expressed
comp26941_c0	227	7	84	LOC_Os01g01689.1	2911	1542	1567	0.61	0.84	0	26	40.8	5e-08	--	protein|phosphatidylinositol 3- and 4-kinase family protein, expressed
comp26951_c0	1988	82	2	LOC_Os12g34014.1	205	110	136	0.81	0.85	0	27	50.8	1e-06	--	protein|NADH-ubiquinone oxidoreductase chain 6, putative, expressed
comp26958_c0	513	96	380	LOC_Os11g03420.1	105	1	100	0.57	0.69	0.05	101	108	6e-31	--	protein|ZF-HD protein dimerisation region containing protein, expressed
comp26967_c0	757	223	744	LOC_Os01g67580.1	1386	59	243	0.41	0.57	0.05	185	144	1e-38	--	protein|multidrug resistance-associated protein, putative, expressed
comp27004_c0	377	55	351	LOC_Os03g43440.1	447	309	432	0.33	0.54	0.2	124	68.9	2e-14	--	protein|CAMK_KIN1/SNF1/Nim1_like.17 - CAMK includes calcium/calmodulin depedent protein kinases, expressed
comp27031_c0	402	18	383	LOC_Os09g32532.1	133	10	131	0.59	0.76	0	122	150	1e-47	--	protein|60S ribosomal protein L32, putative, expressed
comp27042_c0	216	150	1	LOC_Os09g38530.1	646	344	393	0.74	0.9	0	50	82	3e-25	--	protein|transmembrane 9 superfamily member, putative, expressed
comp27107_c0	771	687	1	LOC_Os06g42380.1	1113	228	456	0.4	0.59	0	229	188	6e-54	--	protein|retrotransposon protein, putative, unclassified, expressed
comp27188_c0	661	132	617	LOC_Os08g39880.1	247	7	179	0.3	0.36	0.06	173	61.2	6e-11	--	protein|G-patch domain containing protein, expressed
comp27189_c0	2058	2	2029	LOC_Os07g46540.1	1325	594	1276	0.63	0.78	0.01	686	843	0	--	protein|condensin complex subunit 1, putative, expressed
comp27229_c0	530	2	439	LOC_Os11g47760.4	544	402	544	0.65	0.76	0	146	193	6e-59	--	protein|DnaK family protein, putative, expressed
comp27273_c0	1214	882	400	LOC_Os01g60730.2	208	12	179	0.49	0.57	0.05	171	145	6e-41	--	protein|RING-H2 finger protein, putative, expressed
comp27278_c0	202	202	110	LOC_Os01g22590.1	759	724	754	0.61	0.87	0	31	55.1	2e-10	--	protein|retrotransposon protein, putative, unclassified, expressed
comp27279_c0	604	109	441	LOC_Os05g02300.1	156	32	143	0.62	0.7	0	112	130	4e-38	--	protein|Core histone H2A/H2B/H3/H4 domain containing protein, putative, expressed
comp27297_c0	492	20	481	LOC_Os04g40460.1	588	196	344	0.34	0.54	0	155	94	2e-22	--	protein|cytochrome P450, putative, expressed
comp27311_c0	1277	985	317	LOC_Os03g43420.1	311	66	300	0.58	0.72	0.06	238	278	5e-91	--	protein|single-stranded DNA-binding protein, putative, expressed
comp27316_c0	620	125	436	LOC_Os06g07978.1	250	144	250	0.45	0.58	0.02	107	82.8	6e-19	--	protein|peptidase, T1 family, putative, expressed
comp27341_c0	383	1	144	LOC_Os07g27930.1	142	94	141	0.95	0.97	0	48	101	4e-28	--	protein|DNA-directed RNA polymerase subunit, putative, expressed
comp27344_c0	517	2	205	LOC_Os03g32630.1	710	612	684	0.41	0.63	0.06	73	66.2	1e-12	--	protein|ABC transporter, ATP-binding protein, putative, expressed
comp27378_c0	554	501	169	LOC_Os01g12020.1	127	10	121	0.41	0.65	0	112	104	8e-29	--	protein|LTPL18 - Protease inhibitor/seed storage/LTP family protein precursor, expressed
comp27392_c0	743	87	404	LOC_Os12g38020.1	1432	1242	1346	0.33	0.42	0.01	108	53.1	1e-07	--	protein|retrotransposon protein, putative, unclassified, expressed
comp27404_c0	331	272	156	LOC_Os12g16660.1	56	1	39	0.41	0.64	0	39	42.7	2e-06	--	protein|hypothetical protein
comp27408_c0	464	464	3	LOC_Os07g38590.1	430	254	406	0.83	0.93	0	154	282	4e-95	--	protein|carboxyl-terminal peptidase, putative, expressed
comp27431_c0	298	1	183	LOC_Os01g53380.1	153	87	147	0.49	0.65	0	61	65.1	3e-14	--	protein|anthocyanidin 5,3-O-glucosyltransferase, putative, expressed
comp27435_c0	305	1	81	LOC_Os04g37600.1	360	280	306	0.85	0.85	0	27	47.8	3e-07	--	protein|phosphate carrier protein, mitochondrial precursor, putative, expressed
comp27454_c0	513	3	512	LOC_Os03g55240.1	732	564	720	0.48	0.64	0	170	171	6e-50	--	protein|cytochrome P450, putative, expressed
comp27477_c0	707	629	3	LOC_Os04g56160.1	951	1	207	0.75	0.78	0	209	299	3e-95	--	protein|plasma membrane ATPase, putative, expressed
comp27480_c0	1159	105	893	LOC_Os04g45460.1	276	12	276	0.46	0.65	0.01	266	258	4e-84	--	protein|cysteine-rich repeat secretory protein precursor, putative, expressed
comp27482_c0	331	242	33	LOC_Os11g05562.1	108	39	108	0.48	0.7	0	70	69.7	2e-16	--	protein|40S ribosomal protein S25, putative, expressed
comp27495_c0	685	1	429	LOC_Os02g07720.2	315	158	299	0.66	0.76	0.02	147	188	1e-58	--	protein|cytidylyltransferase domain containing protein, expressed
comp27516_c0	2105	2104	665	LOC_Os08g32880.1	907	424	898	0.53	0.68	0	480	475	1e-156	--	protein|disease resistance protein RPM1, putative, expressed
comp27633_c0	331	328	2	LOC_Os03g17030.1	647	305	413	0.57	0.71	0	109	128	2e-35	--	protein|polyadenylate-binding protein, putative, expressed
comp27636_c0	2300	1149	2285	LOC_Os01g12210.1	524	33	409	0.73	0.81	0	379	565	0	--	protein|aluminum-activated malate transporter, putative, expressed
comp27644_c0	343	343	248	LOC_Os12g06890.1	936	604	635	0.75	0.84	0	32	53.1	6e-09	--	protein|OsNucAP3 - Putative Nucleoporin Autopeptidase homologue, expressed
comp27651_c0	819	486	391	LOC_Os01g74160.1	340	63	94	0.81	0.87	0	32	58.2	3e-09	--	protein|carboxyl-terminal peptidase, putative, expressed
comp27653_c0	617	2	613	LOC_Os02g19470.1	763	121	350	0.38	0.55	0.12	233	141	1e-38	--	protein|expressed protein
comp27653_c1	916	1	891	LOC_Os01g42340.1	702	300	607	0.3	0.48	0.06	319	141	3e-37	--	protein|expressed protein
comp27654_c0	293	204	124	LOC_Os01g43590.2	339	190	216	0.7	0.96	0	27	44.3	4e-06	--	protein|HSF-type DNA-binding domain containing protein, expressed
comp27654_c1	268	267	46	LOC_Os01g43590.1	348	78	133	0.52	0.59	0	74	70.9	1e-15	--	protein|HSF-type DNA-binding domain containing protein, expressed
comp27664_c0	245	167	3	LOC_Os03g51050.1	593	14	65	0.49	0.63	0	55	58.2	3e-11	--	protein|peptide transporter PTR2, putative, expressed
comp27669_c0	366	266	3	LOC_Os01g40860.1	502	24	112	0.44	0.69	0.01	89	80.1	3e-18	--	protein|aldehyde dehydrogenase, putative, expressed
comp27674_c0	247	7	201	LOC_Os04g10800.1	508	132	196	0.56	0.67	0	65	74.3	7e-17	--	protein|inorganic phosphate transporter, putative, expressed
comp27678_c0	209	208	2	LOC_Os01g37760.2	572	258	326	0.6	0.71	0	69	87	1e-21	--	protein|glutamate dehydrogenase protein, putative, expressed
comp27680_c0	386	253	384	LOC_Os05g51480.2	1000	597	639	0.79	0.86	0	44	68.9	3e-14	--	protein|cleavage and polyadenylation specificity factor, putative, expressed
comp27696_c0	446	368	51	LOC_Os05g01230.1	789	3	106	0.52	0.64	0	107	112	4e-29	--	protein|zinc finger, C3HC4 type domain containing protein, expressed
comp27702_c0	304	1	291	LOC_Os07g37690.1	481	359	464	0.45	0.55	0.08	106	89.4	7e-22	--	protein|UDP-glucoronosyl and UDP-glucosyl transferase domain containing protein, expressed
comp27716_c0	2152	1223	570	LOC_Os03g58540.1	504	282	498	0.66	0.75	0	218	272	1e-151	--	protein|spo0B-associated GTP-binding protein, putative, expressed
comp27718_c0	368	368	150	LOC_Os10g40960.1	145	71	143	0.42	0.68	0	73	71.2	2e-16	--	protein|oxidoreductase, 2OG-Fe oxygenase family protein, putative, expressed
comp27721_c0	660	630	214	LOC_Os12g37970.1	242	32	181	0.52	0.64	0.07	151	164	3e-50	--	protein|MYB family transcription factor, putative, expressed
comp27730_c0	745	60	575	LOC_Os03g25260.1	175	5	175	0.68	0.78	0	173	236	7e-79	--	protein|HIT zinc finger domain containing protein, expressed
comp27777_c0	611	529	71	LOC_Os04g35090.1	183	1	150	0.48	0.6	0.04	160	124	1e-35	--	protein|40S ribosomal protein S10, putative, expressed
comp27779_c1	316	315	1	LOC_Os04g57650.1	147	25	136	0.58	0.75	0.06	112	129	2e-39	--	protein|expressed protein
comp27803_c0	219	1	213	LOC_Os05g23720.1	380	181	251	0.78	0.81	0	71	116	8e-33	--	protein|mitochondrial carrier protein, putative, expressed
comp27808_c0	428	2	400	LOC_Os03g19080.1	944	91	230	0.5	0.63	0.06	142	125	6e-34	--	protein|expressed protein
comp27809_c0	443	183	440	LOC_Os05g34640.1	258	1	87	0.66	0.71	0.01	87	118	4e-33	--	protein|PHD finger protein, putative, expressed
comp27825_c0	565	91	282	LOC_Os04g02560.1	161	48	137	0.37	0.5	0.28	90	52.4	2e-08	--	protein|expressed protein
comp27853_c0	1414	1211	186	LOC_Os02g03790.1	362	22	354	0.53	0.67	0.02	349	399	1e-137	--	protein|expressed protein
comp27856_c0	583	582	286	LOC_Os05g07700.1	219	120	218	0.8	0.86	0	99	165	3e-51	--	protein|ribosomal protein, putative, expressed
comp27876_c0	540	539	33	LOC_Os11g44750.1	2776	1999	2167	0.49	0.68	0	169	171	2e-49	--	protein|retrotransposon protein, putative, unclassified, expressed
comp27888_c0	1353	35	1213	LOC_Os02g45160.1	488	69	446	0.5	0.64	0	393	368	1e-123	--	protein|aluminum-activated malate transporter, putative, expressed
comp27908_c0	800	138	800	LOC_Os12g42520.1	1054	727	949	0.62	0.77	0	223	288	8e-90	--	protein|receptor kinase, putative, expressed
comp27912_c0	919	199	918	LOC_Os03g19670.2	281	7	245	0.58	0.75	0	240	295	1e-99	--	protein|GDSL-like lipase/acylhydrolase, putative, expressed
comp27913_c0	686	2	241	LOC_Os01g04360.1	149	70	149	0.8	0.9	0	80	132	6e-39	--	protein|hsp20/alpha crystallin family protein, putative, expressed
comp27915_c0	363	1	363	LOC_Os03g33960.1	231	76	197	0.53	0.64	0	122	130	2e-38	--	protein|retrotransposon protein, putative, unclassified
comp27926_c0	2239	689	2083	LOC_Os09g37040.1	722	243	708	0.56	0.72	0.01	471	525	1e-177	--	protein|DUF630/DUF632 domains containing protein, putative, expressed
comp27928_c0	227	111	1	LOC_Os10g28320.4	153	6	42	0.81	0.91	0	37	67	2e-15	--	protein|oxidoreductase, aldo/keto reductase family protein, putative, expressed
comp27929_c0	511	346	218	LOC_Os03g57790.2	149	25	67	0.86	0.88	0	43	85.9	2e-28	--	protein|ubiquitin-conjugating enzyme, putative, expressed
comp27960_c0	826	790	599	LOC_Os01g07240.1	246	1	69	0.53	0.71	0.07	69	73.2	8e-15	--	protein|expressed protein
comp27969_c0	205	2	76	LOC_Os03g55840.1	296	272	296	0.84	0.92	0	25	56.2	8e-11	--	protein|pentatricopeptide, putative, expressed
comp27974_c0	491	159	43	LOC_Os03g43390.4	555	16	76	0.44	0.54	0.36	61	54.7	7e-09	--	protein|F-box/LRR domain containing protein, putative, expressed
comp27976_c0	735	30	734	LOC_Os01g12930.1	1392	735	966	0.51	0.71	0	235	235	1e-70	--	protein|U-box domain containing protein, expressed
comp27995_c0	430	378	1	LOC_Os10g42750.1	1127	805	930	0.91	0.97	0	126	246	2e-76	--	protein|CSLD1 - cellulose synthase-like family D, expressed
comp27997_c0	1514	1	783	LOC_Os01g07740.3	708	364	615	0.66	0.74	0	262	332	1e-106	--	protein|DEAD-box ATP-dependent RNA helicase 14, putative, expressed
comp28005_c0	230	21	230	LOC_Os05g19370.1	204	1	70	0.74	0.84	0	70	110	5e-32	--	protein|60S ribosomal protein L15, putative, expressed
comp28013_c0	350	345	1	LOC_Os06g37470.1	757	94	210	0.47	0.57	0.07	124	98.6	8e-25	--	protein|retrotransposon protein, putative, unclassified, expressed
comp28042_c0	715	714	1	LOC_Os01g65000.1	498	41	300	0.65	0.76	0.08	261	346	1e-118	--	protein|ammonium transporter protein, putative, expressed
comp28047_c0	250	179	21	LOC_Os10g33530.1	188	10	60	0.45	0.64	0	53	50.8	7e-09	--	protein|alcohol oxidase-related, putative, expressed
comp28051_c0	848	3	797	LOC_Os02g54280.1	1905	247	491	0.52	0.63	0.01	269	242	2e-72	--	protein|retrotransposon protein, putative, unclassified, expressed
comp28065_c0	706	2	511	LOC_Os02g41890.1	1052	878	1045	0.73	0.86	0	170	259	7e-80	--	protein|phytosulfokine receptor precursor, putative, expressed
comp28065_c1	737	2	736	LOC_Os02g41890.1	1052	633	881	0.59	0.68	0.01	249	272	2e-84	--	protein|phytosulfokine receptor precursor, putative, expressed
comp28068_c0	496	114	407	LOC_Os02g33290.2	106	2	97	0.55	0.71	0.01	99	96.3	5e-26	--	protein|expressed protein
comp28069_c0	441	317	6	LOC_Os10g18440.1	1042	727	828	0.4	0.49	0	105	75.9	2e-16	--	protein|retrotransposon protein, putative, unclassified, expressed
comp28074_c0	1950	236	841	LOC_Os07g32690.1	1997	294	497	0.27	0.44	0.03	209	79	1e-14	--	protein|retrotransposon protein, putative, unclassified, expressed
comp28081_c0	785	783	1	LOC_Os01g18860.1	396	8	270	0.63	0.76	0.01	265	339	1e-116	--	protein|S-adenosylmethionine synthetase, putative, expressed
comp28086_c0	392	2	391	LOC_Os06g48200.1	290	93	190	0.46	0.62	0	130	123	5e-35	--	protein|glycosyl hydrolases family 16, putative, expressed
comp28095_c0	464	2	235	LOC_Os02g55990.1	226	149	226	0.71	0.79	0	78	119	8e-34	--	protein|vesicle-associated membrane protein, putative, expressed
comp28099_c0	238	2	238	LOC_Os04g54190.2	242	3	81	0.75	0.87	0	79	129	1e-38	--	protein|cysteine-rich receptor-like protein kinase 8 precursor, putative, expressed
comp28113_c0	217	215	3	LOC_Os10g41410.2	151	53	123	0.71	0.83	0	71	114	6e-34	--	protein|nucleoside diphosphate kinase, putative, expressed
comp28113_c1	271	2	142	LOC_Os10g41410.2	151	105	150	0.61	0.78	0	47	69.3	4e-16	--	protein|nucleoside diphosphate kinase, putative, expressed
comp28114_c0	278	2	253	LOC_Os02g03210.1	599	277	333	0.38	0.45	0	84	50.1	4e-08	--	protein|FAD-binding and arabino-lactone oxidase domains containing protein, putative, expressed
comp28122_c0	728	541	233	LOC_Os04g43550.1	137	29	131	0.74	0.84	0	103	159	3e-49	--	protein|MazG nucleotide pyrophosphohydrolase domain containing protein, expressed
comp28129_c0	1444	5	1444	LOC_Os12g24550.1	1346	561	1054	0.56	0.71	0.02	494	550	0	--	protein|expressed protein
comp28131_c0	569	4	561	LOC_Os10g34430.1	1571	1018	1203	0.56	0.68	0	186	214	3e-64	--	protein|Dicer, putative, expressed
comp28143_c0	320	2	310	LOC_Os02g01800.1	1182	1083	1180	0.39	0.66	0	103	82.8	2e-19	--	protein|receptor-like protein kinase precursor, putative, expressed
comp28148_c0	1304	1299	127	LOC_Os01g68524.1	712	316	705	0.43	0.62	0	391	331	1e-106	--	protein|pentatricopeptide, putative, expressed
comp28153_c0	345	301	119	LOC_Os05g38520.3	107	5	65	0.47	0.72	0	61	64.3	3e-14	--	protein|60S ribosomal protein L36-2, putative, expressed
comp28160_c0	443	440	54	LOC_Os03g05440.1	378	231	370	0.47	0.61	0.07	140	116	2e-31	--	protein|DUF677 domain containing protein, putative, expressed
comp28167_c0	483	477	91	LOC_Os07g45280.1	337	208	335	0.69	0.82	0	129	174	6e-54	--	protein|Mo25, putative, expressed
comp28183_c0	745	2	568	LOC_Os12g38570.1	594	406	594	0.57	0.78	0	189	236	7e-74	--	protein|transmembrane amino acid transporter protein, putative, expressed
comp28200_c0	710	578	171	LOC_Os05g27580.1	252	101	252	0.45	0.57	0.12	155	122	1e-33	--	protein|wound-induced protein WI12, putative, expressed
comp28206_c0	886	1	537	LOC_Os03g05110.1	604	396	574	0.84	0.91	0	179	317	1e-104	--	protein|xyloglucan galactosyltransferase KATAMARI1, putative, expressed
comp28207_c0	1463	57	1319	LOC_Os08g02550.1	426	1	425	0.69	0.84	0	425	588	0	--	protein|proteasome subunit, putative, expressed
comp28210_c0	1528	1292	843	LOC_Os02g20270.1	378	70	217	0.42	0.66	0	150	125	3e-31	--	protein|expressed protein
comp28214_c0	313	312	1	LOC_Os07g38120.1	550	139	242	0.94	0.97	0	104	204	2e-64	--	protein|CAMK_CAMK_like.34 - CAMK includes calcium/calmodulin depedent protein kinases, expressed
comp28214_c1	593	218	592	LOC_Os07g38120.1	550	1	145	0.57	0.68	0.13	145	168	4e-49	--	protein|CAMK_CAMK_like.34 - CAMK includes calcium/calmodulin depedent protein kinases, expressed
comp28215_c0	1431	1083	1	LOC_Os04g40040.1	838	137	497	0.82	0.9	0	361	629	0	--	protein|copper methylamine oxidase precursor, putative, expressed
comp28218_c0	940	752	243	LOC_Os01g49410.1	204	39	203	0.29	0.4	0.09	188	73.2	7e-15	--	protein|expressed protein
comp28226_c0	339	310	2	LOC_Os02g33140.1	151	1	103	0.77	0.89	0	103	170	2e-55	--	protein|ribosomal protein, putative, expressed
comp28235_c0	362	256	2	LOC_Os02g07720.3	257	52	136	0.87	0.97	0	85	171	3e-54	--	protein|cytidylyltransferase domain containing protein, expressed
comp28238_c0	616	2	616	LOC_Os01g14950.1	526	43	257	0.81	0.89	0.04	215	350	1e-119	--	protein|importin subunit alpha, putative, expressed
comp28244_c0	449	268	116	LOC_Os01g41770.1	953	36	86	0.66	0.8	0	51	82.8	9e-19	--	protein|leucine rich repeat protein, putative, expressed
comp28247_c0	304	303	76	LOC_Os02g38020.2	509	419	493	0.38	0.53	0	76	52.8	5e-09	--	protein|inorganic phosphate transporter 2-1, chloroplast precursor, putative, expressed
comp28248_c1	333	331	2	LOC_Os09g36220.2	623	55	164	0.72	0.83	0	110	171	4e-51	--	protein|response regulator receiver domain containing protein, expressed
comp28253_c0	1026	2	709	LOC_Os02g07490.1	411	173	408	0.76	0.88	0	236	369	1e-126	--	protein|glyceraldehyde-3-phosphate dehydrogenase, putative, expressed
comp28265_c0	438	269	48	LOC_Os04g01500.1	130	38	117	0.47	0.67	0.07	80	70.1	8e-16	--	protein|expressed protein
comp28281_c0	212	212	3	LOC_Os12g41530.1	682	473	542	0.67	0.8	0	70	105	3e-28	--	protein|cysteine-rich receptor-like protein kinase 8 precursor, putative, expressed
comp28285_c0	1269	71	1003	LOC_Os06g41810.1	321	10	320	0.52	0.66	0	312	324	1e-109	--	protein|reductase, putative, expressed
comp28286_c0	1368	1368	1	LOC_Os01g68870.1	1294	545	997	0.53	0.64	0	457	439	1e-142	--	protein|leucine-rich repeat receptor protein kinase EXS precursor, putative, expressed
comp28292_c0	2646	1524	2216	LOC_Os02g03690.1	801	512	743	0.65	0.79	0	232	335	1e-176	--	protein|beta-amylase, putative, expressed
comp28302_c0	500	363	1	LOC_Os01g09850.3	487	15	141	0.73	0.81	0.04	127	190	2e-58	--	protein|ZOS1-04 - C2H2 zinc finger protein, expressed
comp28311_c0	763	20	253	LOC_Os10g37860.1	103	3	79	0.37	0.6	0	78	55.1	2e-09	--	protein|expressed protein
comp28312_c0	444	2	163	LOC_Os03g59220.1	126	73	126	0.75	0.85	0	54	84.7	2e-21	--	protein|cytochrome b-c1 complex subunit 7, putative, expressed
comp28312_c1	316	101	316	LOC_Os03g59220.1	126	4	75	0.52	0.62	0	72	70.5	1e-16	--	protein|cytochrome b-c1 complex subunit 7, putative, expressed
comp28316_c0	1349	1063	407	LOC_Os01g59950.1	218	1	218	0.52	0.6	0.02	224	211	6e-66	--	protein|pentatricopeptide repeat-containing protein, putative, expressed
comp28317_c0	830	400	681	LOC_Os06g24540.1	845	549	720	0.35	0.38	0.45	172	79.7	3e-16	--	protein|expressed protein
comp28324_c0	1021	122	1021	LOC_Os12g29650.1	458	13	322	0.45	0.61	0.06	320	268	2e-86	--	protein|plant protein of unknown function domain containing protein, expressed
comp28327_c0	366	51	365	LOC_Os04g39700.1	222	36	140	0.61	0.72	0.01	107	117	9e-34	--	protein|60S ribosomal protein L6, putative, expressed
comp28333_c0	621	563	3	LOC_Os04g57860.1	625	35	221	0.65	0.75	0	187	265	3e-85	--	protein|endoglucanase precursor, putative, expressed
comp28350_c0	565	2	289	LOC_Os04g44280.1	134	34	129	0.8	0.88	0	96	153	7e-48	--	protein|OsRR5 type-A response regulator, expressed
comp28352_c0	1442	1324	515	LOC_Os05g45280.1	273	1	273	0.73	0.81	0.01	275	389	1e-134	--	protein|protein of unknown function DUF502 domain containing protein, expressed
comp28372_c0	533	3	395	LOC_Os06g46940.2	501	363	494	0.7	0.8	0	132	203	3e-63	--	protein|Os6bglu25 - beta-glucosidase homologue, similar to Os3bglu6, expressed
comp28373_c0	1027	132	683	LOC_Os02g49980.1	184	1	184	0.92	0.98	0	184	353	1e-123	--	protein|ADP-ribosylation factor, putative, expressed
comp28378_c0	953	867	280	LOC_Os01g26120.1	215	23	210	0.28	0.48	0.01	199	75.9	9e-16	--	protein|membrane associated DUF588 domain containing protein, putative, expressed
comp28383_c0	298	215	12	LOC_Os02g50000.1	322	31	99	0.56	0.75	0.01	69	89.7	1e-22	--	protein|GDSL-like lipase/acylhydrolase, putative, expressed
comp28389_c0	485	41	454	LOC_Os03g55530.1	413	116	253	0.52	0.7	0	138	148	3e-43	--	protein|HLS, putative, expressed
comp28390_c0	819	815	321	LOC_Os02g51680.1	367	192	356	0.82	0.92	0	165	284	1e-94	--	protein|uncharacterized glycosyl hydrolase Rv2006/MT2062, putative, expressed
comp28396_c0	792	791	369	LOC_Os09g32944.1	472	174	322	0.42	0.53	0.09	156	97.8	9e-23	--	protein|OsSPL18 - SBP-box gene family member, expressed
comp28401_c0	508	248	508	LOC_Os12g32992.1	125	1	87	0.96	1	0	87	181	3e-59	--	protein|expressed protein
comp28401_c1	414	413	282	LOC_Os12g32992.1	125	81	124	0.93	0.95	0	44	87.8	7e-23	--	protein|expressed protein
comp28404_c0	285	279	1	LOC_Os12g02640.1	522	399	491	0.55	0.74	0	93	117	3e-32	--	protein|cytochrome P450 72A1, putative, expressed
comp28416_c0	1711	259	1263	LOC_Os05g12490.1	335	1	335	0.75	0.86	0	335	525	0	--	protein|transporter-related, putative, expressed
comp28429_c0	319	2	271	LOC_Os11g05010.3	515	17	105	0.65	0.75	0.02	92	114	9e-31	--	protein|heavy-metal-associated domain-containing protein, putative, expressed
comp28432_c0	936	686	285	LOC_Os01g72550.1	146	7	144	0.6	0.78	0.02	138	161	5e-49	--	protein|OsCML19 - Calmodulin-related calcium sensor protein, expressed
comp28436_c0	1641	454	1227	LOC_Os05g14860.1	361	90	347	0.69	0.82	0	258	406	1e-138	--	protein|seven in absentia protein family domain containing protein, expressed
comp28440_c0	285	207	1	LOC_Os09g10940.1	226	7	75	0.86	0.94	0	69	120	3e-35	--	protein|ras-related protein, putative, expressed
comp28441_c0	1500	140	1093	LOC_Os01g13690.2	330	3	316	0.62	0.77	0	320	407	1e-140	--	protein|ligA, putative, expressed
comp28442_c0	1147	144	983	LOC_Os03g16670.1	283	1	279	0.69	0.81	0	281	399	1e-139	--	protein|haloacid dehalogenase-like hydrolase family protein, putative, expressed
comp28443_c0	287	3	80	LOC_Os07g25680.1	1219	1185	1210	0.76	0.88	0	26	49.3	8e-08	--	protein|protein kinase domain containing protein, expressed
comp28444_c0	1449	525	13	LOC_Os12g40530.1	749	397	559	0.33	0.5	0	171	90.5	2e-41	--	protein|transposon protein, putative, unclassified, expressed
comp28448_c0	342	45	341	LOC_Os03g56400.1	804	23	127	0.46	0.62	0.05	105	85.5	3e-20	--	protein|pentatricopeptide, putative, expressed
comp28452_c0	368	152	367	LOC_Os06g43350.1	518	61	137	0.38	0.61	0.06	77	61.6	1e-17	--	protein|cytochrome P450, putative, expressed
comp28454_c0	1845	1407	352	LOC_Os03g03880.1	381	1	356	0.63	0.79	0.01	358	456	1e-157	--	protein|protein kinase, putative, expressed
comp28460_c0	932	809	276	LOC_Os06g13100.1	215	32	209	0.68	0.84	0	178	268	3e-90	--	protein|CREG1 precursor, putative, expressed
comp28466_c0	830	443	99	LOC_Os09g29710.1	134	26	133	0.36	0.52	0.03	119	73.2	1e-15	--	protein|beta-expansin precursor, putative, expressed
comp28476_c0	505	353	300	LOC_Os07g47290.1	479	268	285	0.94	1	0	18	40.8	7e-12	--	protein|xylose isomerase, putative, expressed
comp28499_c0	2069	483	1733	LOC_Os03g06120.2	418	1	417	0.7	0.84	0	419	611	0	--	protein|PLAC8 family protein, expressed
comp28500_c0	968	321	794	LOC_Os06g49650.1	250	87	249	0.49	0.66	0.03	163	150	2e-43	--	protein|harpin-induced protein 1 domain containing protein, expressed
comp28507_c0	1895	315	1622	LOC_Os10g35950.1	553	4	446	0.71	0.83	0.01	444	635	0	--	protein|transferase family protein, putative, expressed
comp28510_c0	1501	348	1415	LOC_Os01g12250.1	349	1	340	0.43	0.59	0.03	370	250	1e-78	--	protein|expressed protein
comp28519_c0	365	261	1	LOC_Os04g42270.2	152	27	113	0.55	0.77	0	87	106	5e-30	--	protein|60S ribosomal protein L23A, putative, expressed
comp28523_c0	383	361	89	LOC_Os05g48320.1	92	1	91	0.72	0.83	0	91	144	9e-46	--	protein|60S ribosomal protein L37a, putative, expressed
comp28529_c1	210	105	4	LOC_Os05g41760.1	189	21	54	0.85	0.97	0	34	73.2	1e-17	--	protein|AP2 domain containing protein, expressed
comp28533_c0	344	35	343	LOC_Os05g05780.1	1158	934	1036	0.83	0.92	0	103	185	3e-55	--	protein|chromatin-remodeling complex ATPase chain, putative, expressed
comp28534_c0	2164	401	1930	LOC_Os12g30040.1	508	15	506	0.72	0.81	0	511	764	0	--	protein|transmembrane amino acid transporter protein, putative, expressed
comp28535_c0	506	2	475	LOC_Os01g52750.1	782	623	782	0.47	0.61	0.01	161	146	9e-41	--	protein|OsSub3 - Putative Subtilisin homologue, expressed
comp28536_c0	1999	1640	447	LOC_Os01g42970.1	462	37	458	0.53	0.67	0.07	429	454	1e-154	--	protein|zinc finger C-x8-C-x5-C-x3-H type family protein, expressed
comp28539_c0	1416	1	1131	LOC_Os08g01510.1	484	103	480	0.41	0.62	0.01	382	308	2e-99	--	protein|cytochrome P450, putative, expressed
comp28539_c1	322	219	1	LOC_Os01g12760.1	539	76	148	0.41	0.78	0	73	82.8	2e-19	--	protein|cytochrome P450, putative, expressed
comp28556_c0	1380	1376	81	LOC_Os04g49560.1	616	159	612	0.53	0.62	0.06	462	446	1e-152	--	protein|zinc finger family protein, putative, expressed
comp28557_c0	878	3	722	LOC_Os10g33210.1	610	338	579	0.62	0.78	0	242	298	6e-97	--	protein|peptide transporter PTR3-A, putative, expressed
comp28568_c0	640	3	392	LOC_Os09g10850.1	235	78	235	0.54	0.62	0.17	158	158	5e-48	--	protein|meiotic coiled-coil protein 7, putative, expressed
comp28569_c0	894	625	275	LOC_Os02g46640.1	121	1	119	0.72	0.84	0.01	119	181	3e-57	--	protein|heat shock protein DnaJ, putative, expressed
comp28585_c0	254	181	26	LOC_Os10g11870.1	1614	147	198	0.5	0.71	0	52	54.7	6e-10	--	protein|transposon protein, putative, CACTA, En/Spm sub-class, expressed
comp28586_c0	546	536	3	LOC_Os03g05640.1	528	246	419	0.33	0.48	0.04	186	95.5	8e-23	--	protein|inorganic phosphate transporter, putative, expressed
comp28589_c0	702	627	4	LOC_Os06g03980.1	445	27	229	0.37	0.53	0.02	213	105	9e-26	--	protein|expressed protein
comp28596_c0	916	192	914	LOC_Os03g17350.1	787	1	267	0.51	0.59	0.12	277	225	2e-67	--	protein|white-brown complex homolog protein, putative, expressed
comp28598_c0	1640	1491	307	LOC_Os03g27880.1	748	250	656	0.41	0.59	0.03	408	303	5e-94	--	protein|tetratricopeptide-like helical, putative, expressed
comp28599_c0	447	283	447	LOC_Os05g02670.1	1056	708	762	0.54	0.78	0	55	65.1	1e-12	--	protein|kinesin motor domain containing protein, putative, expressed
comp28603_c0	702	695	348	LOC_Os05g41370.1	680	138	262	0.29	0.45	0.08	127	61.2	2e-10	--	protein|TKL_IRAK_DUF26-la.1 - DUF26 kinases have homology to DUF26 containing loci, expressed
comp28609_c0	791	34	789	LOC_Os03g05110.1	604	4	276	0.58	0.67	0.09	277	308	1e-101	--	protein|xyloglucan galactosyltransferase KATAMARI1, putative, expressed
comp28615_c0	462	399	43	LOC_Os06g11310.1	149	28	146	0.54	0.71	0	119	152	1e-47	--	protein|plastocyanin-like domain containing protein, putative, expressed
comp28621_c0	1241	1240	326	LOC_Os09g23350.1	885	576	880	0.79	0.88	0	305	496	1e-169	--	protein|trehalose synthase, putative, expressed
comp28624_c0	228	227	3	LOC_Os12g21798.1	260	116	190	0.64	0.82	0	75	103	8e-29	--	protein|40S ribosomal protein S3a, putative, expressed
comp28627_c0	624	2	541	LOC_Os01g47050.1	411	229	408	0.7	0.82	0	180	276	3e-92	--	protein|OsFBK1 - F-box domain and kelch repeat containing protein, expressed
comp28638_c0	681	13	510	LOC_Os02g35630.1	645	1	159	0.48	0.56	0.05	176	153	1e-42	--	protein|AAA family ATPase, putative, expressed
comp28644_c0	568	371	60	LOC_Os02g50320.1	599	1	95	0.65	0.76	0	105	119	4e-31	--	protein|ATMAP70 protein, putative, expressed
comp28656_c0	204	203	57	LOC_Os12g38000.1	261	200	248	0.81	0.85	0	49	85.9	5e-22	--	protein|60S ribosomal protein L8, putative, expressed
comp28662_c0	475	228	407	LOC_Os06g44980.1	68	2	61	0.61	0.71	0	60	79.7	4e-20	--	protein|expressed protein
comp28670_c0	262	183	1	LOC_Os10g31000.2	144	1	61	0.83	0.95	0	61	115	2e-34	--	protein|ubiquitin-conjugating enzyme, putative, expressed
comp28685_c0	342	2	142	LOC_Os08g42580.4	338	292	338	0.76	0.91	0	47	78.2	6e-18	--	protein|protein kinase domain containing protein, expressed
comp28687_c0	598	257	598	LOC_Os09g12770.2	254	21	135	0.52	0.7	0	115	119	1e-32	--	protein|Myb-like DNA-binding domain containing protein, putative, expressed
comp28699_c0	334	332	36	LOC_Os04g38680.1	455	318	416	0.65	0.84	0	99	138	8e-40	--	protein|transmembrane amino acid transporter protein, putative, expressed
comp28702_c0	1704	195	1121	LOC_Os07g28460.1	303	1	303	0.53	0.64	0	309	328	1e-108	--	protein|transposon protein, putative, unclassified, expressed
comp28714_c0	914	913	566	LOC_Os02g30420.1	268	1	130	0.57	0.67	0.12	132	135	9e-38	--	protein|expressed protein
comp28720_c0	300	299	3	LOC_Os05g23720.1	380	110	208	0.67	0.75	0	99	146	8e-44	--	protein|mitochondrial carrier protein, putative, expressed
comp28722_c0	1337	187	1113	LOC_Os06g44250.1	389	70	382	0.47	0.6	0.01	315	294	1e-95	--	protein|haemolysin-III, putative, expressed
comp28723_c0	2226	1544	405	LOC_Os08g03310.3	604	205	592	0.48	0.59	0.04	398	307	1e-94	--	protein|zinc finger family protein, putative, expressed
comp28726_c0	1615	268	1362	LOC_Os10g34810.1	431	52	430	0.48	0.62	0.05	388	319	1e-104	--	protein|expressed protein
comp28733_c0	515	296	3	LOC_Os03g20090.1	329	10	109	0.84	0.93	0.02	100	182	4e-57	--	protein|MYB family transcription factor, putative, expressed
comp28737_c0	868	176	868	LOC_Os12g37870.1	423	1	231	0.77	0.88	0	231	377	1e-130	--	protein|ATP-grasp domain containing protein, expressed
comp28739_c0	487	222	1	LOC_Os05g43840.1	508	45	118	0.71	0.82	0	74	109	3e-28	--	protein|CAMK_KIN1/SNF1/Nim1_like.25 - CAMK includes calcium/calmodulin depedent protein kinases, expressed
comp28749_c0	2009	1797	1015	LOC_Os08g15500.1	317	56	317	0.62	0.77	0	262	338	1e-111	--	protein|expressed protein
comp28754_c0	389	58	387	LOC_Os01g72330.1	232	11	127	0.61	0.76	0.05	117	142	5e-43	--	protein|OsRR4 type-A response regulator, expressed
comp28756_c0	310	301	35	LOC_Os06g05070.1	461	99	187	0.56	0.76	0.01	90	98.6	3e-25	--	protein|protein kinase domain containing protein, expressed
comp28762_c0	242	78	230	LOC_Os02g42470.1	81	20	74	0.47	0.6	0.07	55	49.3	4e-09	--	protein|expressed protein
comp28779_c0	1011	117	989	LOC_Os01g42900.1	613	36	306	0.44	0.63	0.01	296	225	4e-68	--	protein|ABC-2 type transporter domain containing protein, expressed
comp28787_c0	1169	946	425	LOC_Os03g49230.1	174	1	174	0.88	0.97	0	174	329	1e-113	--	protein|acetyltransferase, GNAT family, putative, expressed
comp28789_c0	349	348	1	LOC_Os08g06480.1	1133	424	539	0.91	0.94	0	116	225	2e-69	--	protein|lissencephaly type-1-like homology motif, putative, expressed
comp28793_c0	283	2	214	LOC_Os03g46490.1	82	4	74	0.63	0.78	0	71	97.4	7e-28	--	protein|40S ribosomal protein S21, putative, expressed
comp28797_c0	351	271	176	LOC_Os10g41250.1	491	457	488	0.81	0.9	0	32	52.8	9e-09	--	protein|glycoprotein, putative, expressed
comp28807_c0	207	1	120	LOC_Os08g01520.1	524	484	523	0.47	0.67	0	40	45.8	5e-07	--	protein|cytochrome P450, putative, expressed
comp28810_c0	1006	849	373	LOC_Os08g06520.1	170	6	164	0.54	0.74	0	159	171	4e-52	--	protein|expressed protein
comp28817_c0	942	795	43	LOC_Os06g08600.1	283	32	282	0.65	0.79	0	251	347	1e-120	--	protein|versicolorin reductase, putative, expressed
comp28834_c0	1823	295	1587	LOC_Os04g58560.2	457	32	455	0.59	0.7	0.01	438	499	1e-173	--	protein|cysteine protease ATG4, putative, expressed
comp28835_c0	1476	1291	749	LOC_Os03g50110.1	375	27	199	0.52	0.63	0	182	177	1e-50	--	protein|transcription regulator, putative, expressed
comp28840_c0	636	572	39	LOC_Os03g18570.1	192	16	189	0.53	0.72	0	178	188	2e-60	--	protein|40S ribosomal protein S7, putative, expressed
comp28848_c0	703	677	234	LOC_Os09g30410.2	154	1	154	0.57	0.7	0.03	154	158	9e-49	--	protein|expressed protein
comp28855_c0	542	16	363	LOC_Os04g02650.1	307	3	142	0.33	0.45	0.18	143	62	2e-11	--	protein|expressed protein
comp28860_c0	519	369	37	LOC_Os02g33340.1	1033	61	171	0.36	0.54	0	111	80.5	1e-17	--	protein|retrotransposon protein, putative, Ty1-copia subclass, expressed
comp28876_c0	597	438	193	LOC_Os02g50710.1	92	1	73	0.5	0.6	0	82	77.4	2e-18	--	protein|expressed protein
comp28880_c0	474	82	189	LOC_Os12g13910.1	329	1	48	0.54	0.66	0.25	48	52.4	3e-08	--	protein|expressed protein
comp28881_c0	1092	197	784	LOC_Os03g15590.1	227	33	227	0.85	0.91	0	196	360	1e-125	--	protein|eukaryotic translation initiation factor, putative, expressed
comp28884_c0	753	2	310	LOC_Os12g29520.5	753	627	729	0.76	0.83	0	103	166	7e-47	--	protein|auxin response factor, putative, expressed
comp28884_c1	1366	1365	1	LOC_Os01g70270.2	808	253	699	0.42	0.58	0.02	465	313	3e-98	--	protein|auxin response factor, putative, expressed
comp28885_c0	761	542	339	LOC_Os06g50040.1	141	24	99	0.65	0.76	0.1	76	101	1e-26	--	protein|OsSAUR29 - Auxin-responsive SAUR gene family member, expressed
comp28887_c0	920	772	137	LOC_Os05g10210.1	265	54	265	0.48	0.66	0	212	214	2e-68	--	protein|HAD superfamily phosphatase, putative, expressed
comp28892_c0	281	281	3	LOC_Os02g29000.1	216	123	215	0.76	0.87	0	93	148	3e-46	--	protein|Cupin domain containing protein, expressed
comp28895_c0	1968	1645	677	LOC_Os04g35900.1	429	96	429	0.51	0.64	0.04	337	318	1e-102	--	protein|translocon Tic40, putative, expressed
comp28903_c0	332	279	136	LOC_Os03g43930.2	859	88	135	0.87	0.91	0	48	82.8	2e-19	--	protein|START domain containing protein, expressed
comp28912_c0	719	2	469	LOC_Os09g25490.1	1055	898	1055	0.81	0.89	0.01	158	270	1e-83	--	protein|CESA9 - cellulose synthase, expressed
comp28919_c0	1403	1362	1078	LOC_Os09g24690.1	119	1	95	0.94	0.97	0	95	185	5e-57	--	protein|60S ribosomal protein L34, putative, expressed
comp28922_c0	2095	1036	1653	LOC_Os03g17990.1	256	49	256	0.71	0.82	0	208	299	2e-96	--	protein|Yip1 domain containing protein, expressed
comp28926_c0	1268	190	1116	LOC_Os01g43650.1	379	35	372	0.4	0.5	0.13	357	221	9e-68	--	protein|WRKY11, expressed
comp28927_c0	1058	168	674	LOC_Os03g27290.1	169	6	169	0.5	0.59	0.01	171	170	8e-52	--	protein|cytochrome c oxidase subunit, putative, expressed
comp28929_c0	826	569	3	LOC_Os12g12860.1	563	97	285	0.79	0.9	0	189	320	1e-106	--	protein|CAMK_CAMK_like.46 - CAMK includes calcium/calmodulin depedent protein kinases, expressed
comp28930_c0	728	650	327	LOC_Os07g37850.1	117	2	117	0.5	0.62	0.08	118	105	2e-28	--	protein|expressed protein
comp28931_c0	3334	101	1564	LOC_Os04g06770.2	911	1	486	0.71	0.84	0	489	719	0	--	protein|argonaute, putative, expressed
comp28932_c0	482	240	482	LOC_Os12g39330.1	402	71	159	0.6	0.61	0.08	89	100	3e-25	--	protein|AP2 domain containing protein, expressed
comp28935_c0	598	514	2	LOC_Os03g04250.1	222	1	170	0.63	0.8	0	171	221	5e-73	--	protein|glutathione S-transferase, putative, expressed
comp28935_c1	483	483	307	LOC_Os03g04250.1	222	164	222	0.69	0.77	0	59	89.4	4e-22	--	protein|glutathione S-transferase, putative, expressed
comp28939_c0	1904	138	1190	LOC_Os09g32470.1	394	31	388	0.51	0.65	0.01	358	360	1e-119	--	protein|membrane protein, putative, expressed
comp28940_c0	687	492	124	LOC_Os02g27810.1	172	15	139	0.7	0.81	0.01	125	182	6e-58	--	protein|MazG nucleotide pyrophosphohydrolase domain containing protein, expressed
comp28946_c1	382	2	109	LOC_Os11g24610.1	74	28	63	0.86	0.94	0	36	69.7	2e-16	--	protein|60S ribosomal protein L38, putative, expressed
comp28949_c0	2018	226	1731	LOC_Os02g38290.2	545	21	508	0.53	0.67	0	506	528	0	--	protein|cytochrome P450, putative, expressed
comp28950_c0	235	235	41	LOC_Os01g60280.1	909	548	613	0.56	0.78	0.01	66	79.7	8e-19	--	protein|ATP binding protein, putative, expressed
comp28951_c0	660	109	333	LOC_Os03g27290.1	169	95	169	0.84	0.96	0	75	151	4e-46	--	protein|cytochrome c oxidase subunit, putative, expressed
comp28955_c0	743	102	242	LOC_Os05g03130.1	54	7	53	0.61	0.82	0	47	64.3	2e-13	--	protein|OsRCI2-7 - Putative low temperature and salt responsive protein, expressed
comp28956_c0	895	141	443	LOC_Os08g41210.3	163	62	161	0.46	0.6	0.03	105	85.1	1e-19	--	protein|expressed protein
comp28959_c0	491	84	317	LOC_Os02g04520.1	150	65	142	0.39	0.62	0	78	73.2	1e-16	--	protein|AGG2, putative, expressed
comp28963_c0	4084	3990	1894	LOC_Os04g26841.1	734	1	720	0.78	0.87	0.03	721	1156	0	--	protein|importin-8, putative, expressed
comp28966_c0	226	2	148	LOC_Os04g34250.1	807	753	801	0.59	0.77	0	49	65.9	5e-14	--	protein|serine/threonine-protein kinase receptor precursor, putative, expressed
comp28968_c0	2587	288	2195	LOC_Os08g38820.1	661	24	661	0.77	0.86	0	638	1015	0	--	protein|transmembrane 9 superfamily member, putative, expressed
comp28971_c0	1460	1397	513	LOC_Os05g11510.1	378	37	377	0.4	0.51	0.17	357	215	6e-65	--	protein|B-box zinc finger family protein, putative, expressed
comp28974_c0	872	861	301	LOC_Os07g47420.1	188	1	187	0.72	0.84	0	187	281	7e-96	--	protein|60S ribosome subunit biogenesis protein NIP7, putative, expressed
comp28978_c0	344	2	232	LOC_Os06g46410.2	850	774	850	0.7	0.83	0.02	79	103	2e-26	--	protein|auxin response factor, putative, expressed
comp28979_c0	1086	127	777	LOC_Os08g05890.1	237	6	219	0.59	0.69	0	217	246	2e-80	--	protein|MSP domain containing protein, expressed
comp28989_c0	614	510	37	LOC_Os01g10260.1	204	30	204	0.54	0.68	0.13	182	176	9e-56	--	protein|expressed protein
comp28990_c0	1058	201	527	LOC_Os07g39270.2	366	81	195	0.32	0.46	0.05	115	57.4	1e-08	--	protein|polyprenyl synthetase, putative, expressed
comp28999_c0	1272	220	720	LOC_Os02g10720.1	173	7	173	0.62	0.75	0	168	218	2e-69	--	protein|expressed protein
comp29000_c0	1128	269	811	LOC_Os12g32620.1	195	1	181	0.88	0.91	0	182	343	1e-119	--	protein|OsWLIM1 - LIM domain protein, putative actin-binding protein and transcription factor, expressed
comp29003_c1	563	428	75	LOC_Os01g07780.1	191	60	184	0.62	0.75	0.05	125	174	4e-55	--	protein|embryo-specific 3, putative, expressed
comp29005_c0	911	675	1	LOC_Os09g24900.2	616	1	225	0.78	0.9	0	226	387	1e-131	--	protein|methyltransferase, putative, expressed
comp29005_c1	250	249	1	LOC_Os09g24900.2	616	220	302	0.95	0.98	0	83	169	4e-51	--	protein|methyltransferase, putative, expressed
comp29011_c0	643	90	500	LOC_Os02g21280.1	155	21	155	0.72	0.83	0	137	218	2e-72	--	protein|POEI30 - Pollen Ole e I allergen and extensin family protein precursor, expressed
comp29012_c0	1277	820	224	LOC_Os04g54800.2	285	55	248	0.77	0.87	0	199	297	8e-99	--	protein|shikimate kinase, putative, expressed
comp29013_c0	1059	160	723	LOC_Os02g16550.1	188	1	188	0.96	0.97	0	188	376	1e-132	--	protein|Ser/Thr protein phosphatase family protein, putative, expressed
comp29014_c0	789	3	548	LOC_Os11g29790.1	1036	836	1017	0.51	0.68	0	183	188	5e-54	--	protein|receptor kinase, putative, expressed
comp29016_c0	812	714	304	LOC_Os09g27960.1	141	3	141	0.83	0.91	0.01	139	246	3e-83	--	protein|transmembrane protein 50A, putative, expressed
comp29021_c0	680	599	384	LOC_Os02g07910.1	95	1	72	0.66	0.84	0	72	105	4e-29	--	protein|fiber protein Fb15, putative, expressed
comp29022_c0	1373	120	869	LOC_Os06g12690.1	250	1	249	0.78	0.88	0	250	420	1e-147	--	protein|DCN1-like protein 2, putative, expressed
comp29032_c0	1837	188	1447	LOC_Os11g35040.1	442	1	433	0.63	0.77	0.03	433	563	0	--	protein|aminotransferase, classes I and II, domain containing protein, expressed
comp29038_c0	421	343	101	LOC_Os11g08980.1	1096	893	973	0.3	0.54	0	81	46.6	3e-06	--	protein|preprotein translocase secA family protein, putative, expressed
comp29039_c0	1764	92	1183	LOC_Os09g39220.1	369	6	369	0.68	0.78	0	364	528	0	--	protein|delta14-sterol reductase, putative, expressed
comp29041_c0	482	2	121	LOC_Os03g50885.1	377	338	377	0.97	1	0	40	85.9	6e-20	--	protein|actin, putative, expressed
comp29044_c0	1009	85	855	LOC_Os03g21460.1	258	1	257	0.72	0.83	0	257	402	1e-141	--	protein|metallo-beta-lactamase family protein, putative, expressed
comp29047_c0	1745	1402	500	LOC_Os07g39270.2	366	62	365	0.65	0.77	0	304	386	1e-130	--	protein|polyprenyl synthetase, putative, expressed
comp29048_c0	1309	78	1097	LOC_Os03g20120.1	341	3	341	0.75	0.83	0.02	347	533	0	--	protein|glycosyl transferase 8 domain containing protein, putative, expressed
comp29049_c0	589	480	295	LOC_Os06g07580.1	62	1	62	0.85	0.85	0	62	105	6e-30	--	protein|expressed protein
comp29058_c0	1663	97	1266	LOC_Os01g73790.1	398	15	398	0.82	0.88	0	390	654	0	--	protein|NAD dependent epimerase/dehydratase family protein, putative, expressed
comp29059_c0	948	141	419	LOC_Os05g51830.1	297	198	287	0.48	0.62	0.01	94	80.9	5e-17	--	protein|ZOS5-12 - C2H2 zinc finger protein, expressed
comp29059_c1	653	521	153	LOC_Os05g51830.1	297	1	126	0.57	0.75	0.03	128	150	3e-44	--	protein|ZOS5-12 - C2H2 zinc finger protein, expressed
comp29062_c0	979	886	266	LOC_Os06g49480.2	220	11	220	0.74	0.82	0.01	210	312	1e-107	--	protein|peptidyl-prolyl cis-trans isomerase, putative, expressed
comp29063_c0	239	238	62	LOC_Os03g21380.1	190	129	187	0.71	0.83	0	59	84.7	6e-22	--	protein|OsCML27 - Calmodulin-related calcium sensor protein, expressed
comp29067_c0	2234	321	1751	LOC_Os01g51200.1	472	1	472	0.78	0.84	0	477	745	0	--	protein|CK1_CaseinKinase_1.3 - CK1 includes the casein kinase 1 kinases, expressed
comp29068_c0	303	3	239	LOC_Os03g36780.1	757	573	651	0.81	0.84	0	79	123	1e-33	--	protein|elongation factor, putative, expressed
comp29070_c0	1307	265	1032	LOC_Os09g04670.1	398	44	317	0.61	0.66	0.07	276	323	1e-107	--	protein|DAG protein, chloroplast precursor, putative, expressed
comp29072_c0	640	143	388	LOC_Os10g39410.1	103	22	103	1	1	0	82	162	2e-51	--	protein|Core histone H2A/H2B/H3/H4 domain containing protein, putative, expressed
comp29076_c0	1142	593	186	LOC_Os01g72550.1	146	5	144	0.56	0.74	0.02	140	153	3e-45	--	protein|OsCML19 - Calmodulin-related calcium sensor protein, expressed
comp29077_c0	1557	1342	1046	LOC_Os04g59494.1	1077	970	1062	0.53	0.65	0	99	99.8	2e-21	--	protein|transportin-2, putative, expressed
comp29079_c0	857	773	420	LOC_Os09g26180.1	165	24	165	0.65	0.76	0.16	142	183	1e-57	--	protein|transcription initiation factor TFIID subunit 10, putative, expressed
comp29081_c0	777	454	380	LOC_Os02g37060.1	119	94	118	0.88	0.88	0	25	49.7	2e-07	--	protein|photosystem II 5 kDa protein, chloroplast precursor, putative, expressed
comp29084_c0	1282	419	1012	LOC_Os09g26780.1	232	17	229	0.37	0.51	0.12	225	116	8e-30	--	protein|zinc-finger protein, putative, expressed
comp29085_c0	762	708	409	LOC_Os06g49490.1	114	1	110	0.73	0.8	0.09	110	165	1e-51	--	protein|ZOS6-10 - C2H2 zinc finger protein, expressed
comp29086_c0	2284	812	1924	LOC_Os12g06100.2	425	53	425	0.64	0.79	0	374	518	1e-178	--	protein|TLD family protein, putative, expressed
comp29087_c0	1080	171	719	LOC_Os02g51470.2	243	58	240	0.53	0.71	0	183	195	2e-60	--	protein|ATP synthase F1, delta subunit family protein, putative, expressed
comp29089_c0	1183	188	589	LOC_Os09g12570.1	148	15	148	0.84	0.88	0	134	246	2e-81	--	protein|ubiquitin-conjugating enzyme, putative, expressed
comp29091_c0	1337	1231	656	LOC_Os03g02280.1	197	11	196	0.4	0.43	0.03	198	97.4	4e-23	--	protein|DUF584 domain containing protein, putative, expressed
comp29094_c0	283	186	1	LOC_Os01g18860.1	396	1	62	0.95	1	0	62	125	8e-36	--	protein|S-adenosylmethionine synthetase, putative, expressed
comp29095_c0	1714	1311	1063	LOC_Os09g37910.1	139	21	103	0.68	0.84	0	83	125	1e-33	--	protein|HMG1/2, putative, expressed
comp29097_c0	881	857	372	LOC_Os01g48420.1	162	1	162	0.79	0.89	0	162	267	9e-91	--	protein|peroxiredoxin, putative, expressed
comp29101_c0	816	170	409	LOC_Os06g43600.2	255	175	253	0.57	0.72	0	80	102	1e-25	--	protein|LTPL129 - Protease inhibitor/seed storage/LTP family protein precursor, expressed
comp29105_c0	675	159	497	LOC_Os06g22690.1	131	7	127	0.56	0.7	0.06	121	142	5e-43	--	protein|bundle sheath defective protein 2, putative, expressed
comp29106_c0	765	592	269	LOC_Os03g22340.1	131	24	131	0.76	0.85	0	108	168	1e-52	--	protein|60S ribosomal protein L22-2, putative, expressed
comp29107_c0	440	267	440	LOC_Os10g36650.1	377	1	58	0.98	0.98	0	58	121	2e-33	--	protein|actin, putative, expressed
comp29109_c0	1877	1540	485	LOC_Os05g41480.2	354	3	354	0.74	0.81	0	352	508	1e-177	--	protein|domain of unknown function, DUF250 domain containing protein, expressed
comp29111_c0	584	420	205	LOC_Os01g44390.1	85	1	77	0.54	0.72	0.06	77	86.3	5e-22	--	protein|MYB family transcription factor, putative, expressed
comp29112_c0	1391	113	1063	LOC_Os01g49290.1	334	6	328	0.79	0.88	0.02	324	534	0	--	protein|WD repeat-containing protein, putative, expressed
comp29113_c0	570	570	289	LOC_Os04g43750.2	340	246	339	0.91	0.95	0	94	179	3e-55	--	protein|kinase, pfkB family, putative, expressed
comp29113_c1	889	127	882	LOC_Os02g41590.1	341	1	252	0.88	0.94	0	252	454	1e-162	--	protein|kinase, pfkB family, putative, expressed
comp29117_c0	391	2	391	LOC_Os07g48780.1	149	10	139	0.98	1	0	130	259	2e-90	--	protein|OsCam1-2 - Calmodulin, expressed
comp29119_c0	612	495	226	LOC_Os03g59380.1	122	33	121	0.52	0.65	0	90	98.6	3e-26	--	protein|LTPL28 - Protease inhibitor/seed storage/LTP family protein precursor, expressed
comp29120_c0	1288	823	374	LOC_Os01g36950.2	352	201	350	0.85	0.92	0	150	268	1e-86	--	protein|N-rich protein, putative, expressed
comp29124_c0	1520	1100	648	LOC_Os10g40612.1	335	93	244	0.3	0.5	0	152	69.3	3e-13	--	protein|retrotransposon protein, putative, unclassified, expressed
comp29124_c1	3177	120	2666	LOC_Os02g54820.2	847	1	847	0.63	0.74	0	856	1072	0	--	protein|trehalose-6-phosphate synthase, putative, expressed
comp29126_c0	693	587	372	LOC_Os06g07969.1	72	1	72	0.8	0.87	0	72	125	3e-37	--	protein|cytochrome b-c1 complex subunit 8, putative, expressed
comp29128_c0	373	240	1	LOC_Os10g27190.1	141	1	80	0.93	1	0	80	153	1e-48	--	protein|40S ribosomal protein S17, putative, expressed
comp29128_c1	523	521	348	LOC_Os10g27190.1	141	82	137	0.6	0.79	0	58	67	3e-14	--	protein|40S ribosomal protein S17, putative, expressed
comp29129_c0	648	329	646	LOC_Os02g35530.1	391	20	116	0.46	0.55	0	106	91.7	2e-21	--	protein|OsFBK8 - F-box domain and kelch repeat containing protein, expressed
comp29132_c0	535	371	9	LOC_Os05g08840.1	853	574	694	0.45	0.65	0	122	107	8e-27	--	protein|DnaK family protein, putative, expressed
comp29134_c0	328	216	1	LOC_Os03g51200.1	137	8	79	0.7	0.75	0	72	96.3	2e-26	--	protein|Core histone H2A/H2B/H3/H4 domain containing protein, putative, expressed
comp29134_c1	390	1	198	LOC_Os12g34510.1	138	73	138	0.84	0.92	0	66	112	2e-32	--	protein|Core histone H2A/H2B/H3/H4 domain containing protein, putative, expressed
comp29135_c0	2077	25	978	LOC_Os06g44270.1	328	6	324	0.74	0.86	0	319	491	1e-170	--	protein|synthase, putative, expressed
comp29139_c0	892	132	254	LOC_Os04g33110.2	108	33	76	0.64	0.75	0.08	45	57.4	4e-10	--	protein|expressed protein
comp29140_c0	1663	228	1187	LOC_Os08g23180.1	415	23	339	0.48	0.6	0	321	278	1e-87	--	protein|fasciclin-like arabinogalactan protein 8 precursor, putative, expressed
comp29141_c0	1081	371	742	LOC_Os02g21925.1	152	15	152	0.44	0.57	0.1	138	100	5e-25	--	protein|expressed protein
comp29144_c0	1090	165	851	LOC_Os01g64450.1	241	11	240	0.35	0.5	0.02	236	131	7e-36	--	protein|harpin-induced protein 1 domain containing protein, expressed
comp29147_c0	863	182	556	LOC_Os12g32992.1	125	1	125	0.93	0.96	0	125	249	4e-84	--	protein|expressed protein
comp29151_c0	2649	2220	463	LOC_Os01g63420.2	595	9	594	0.63	0.75	0	590	729	0	--	protein|OsFBL4 - F-box domain and LRR containing protein, expressed
comp29155_c0	1406	98	1249	LOC_Os10g35370.1	402	14	398	0.75	0.86	0	385	590	0	--	protein|oxidoreductase, short chain dehydrogenase/reductase family domain containing family, expressed
comp29156_c0	621	39	338	LOC_Os04g56850.1	955	850	949	0.8	0.88	0	100	169	5e-48	--	protein|auxin response factor, putative, expressed
comp29161_c0	1558	114	1217	LOC_Os11g05650.1	380	15	379	0.46	0.57	0.01	372	295	2e-95	--	protein|mRNA-decapping enzyme, putative, expressed
comp29162_c0	3161	149	1231	LOC_Os02g28720.1	467	106	467	0.61	0.79	0	362	447	1e-147	--	protein|spotted leaf 11, putative, expressed
comp29167_c0	1478	1366	347	LOC_Os02g01510.1	392	43	385	0.74	0.85	0	343	493	1e-173	--	protein|lactate/malate dehydrogenase, putative, expressed
comp29168_c0	1219	193	939	LOC_Os06g07978.1	250	1	250	0.82	0.88	0	250	407	1e-143	--	protein|peptidase, T1 family, putative, expressed
comp29169_c0	1021	744	304	LOC_Os08g39430.1	243	87	233	0.77	0.84	0	147	232	4e-75	--	protein|thylakoid lumenal 19 kDa protein, chloroplast precursor, putative, expressed
comp29170_c0	326	2	115	LOC_Os03g08050.1	447	397	434	1	1	0	38	79.7	2e-18	--	protein|elongation factor Tu, putative, expressed
comp29171_c0	408	408	37	LOC_Os03g56090.1	321	57	184	0.56	0.65	0.04	130	136	7e-40	--	protein|MYB family transcription factor, putative, expressed
comp29172_c0	1416	1095	385	LOC_Os02g07840.2	277	63	270	0.47	0.57	0.02	242	182	1e-53	--	protein|bZIP transcription factor domain containing protein, expressed
comp29175_c0	451	288	1	LOC_Os10g35870.1	232	3	99	0.6	0.67	0.01	97	109	4e-30	--	protein|cytochrome b5-like Heme/Steroid binding domain containing protein, expressed
comp29175_c1	273	272	18	LOC_Os10g35870.1	232	93	177	0.92	0.95	0	85	165	9e-53	--	protein|cytochrome b5-like Heme/Steroid binding domain containing protein, expressed
comp29178_c0	2256	113	1429	LOC_Os09g20284.1	478	34	476	0.72	0.84	0.01	444	664	0	--	protein|amine oxidase, flavin-containing, domain containing protein, expressed
comp29180_c0	939	750	217	LOC_Os01g07250.1	226	38	215	0.48	0.68	0	178	191	2e-59	--	protein|saposin-like type B, region 1 family protein, putative, expressed
comp29181_c0	1749	157	408	LOC_Os12g35670.1	127	36	127	0.6	0.69	0.08	92	111	1e-28	--	protein|RALFL4 - Rapid ALkalinization Factor RALF family protein precursor, expressed
comp29183_c0	474	324	4	LOC_Os02g07890.2	144	1	103	0.76	0.85	0	107	182	2e-59	--	protein|60S ribosomal protein L27a-3, putative, expressed
comp29183_c1	535	1	138	LOC_Os07g42170.1	146	102	146	0.84	0.95	0	46	78.2	2e-18	--	protein|60S ribosomal protein, putative, expressed
comp29186_c0	1156	1154	483	LOC_Os01g49290.1	334	101	328	0.82	0.9	0.01	228	404	1e-140	--	protein|WD repeat-containing protein, putative, expressed
comp29187_c0	1823	207	1520	LOC_Os08g41990.1	478	39	478	0.84	0.92	0	440	761	0	--	protein|aminotransferase, putative, expressed
comp29188_c0	1818	926	1561	LOC_Os09g31470.1	359	144	359	0.56	0.64	0.02	217	218	3e-65	--	protein|AT hook motif domain containing protein, expressed
comp29189_c0	2170	438	1874	LOC_Os09g24570.1	512	38	512	0.78	0.88	0	479	768	0	--	protein|growth regulator related protein, putative, expressed
comp29191_c0	1350	1030	131	LOC_Os09g37600.1	373	33	334	0.39	0.56	0.01	306	221	1e-67	--	protein|lysM domain-containing GPI-anchored protein precursor, putative, expressed
comp29196_c0	905	759	364	LOC_Os01g07376.1	131	1	130	0.68	0.89	0	132	204	3e-66	--	protein|thioredoxin, putative, expressed
comp29197_c0	1093	1079	87	LOC_Os05g33080.1	491	131	461	0.65	0.73	0.01	335	400	1e-137	--	protein|serine/threonine-protein kinase, putative, expressed
comp29199_c0	1569	211	1014	LOC_Os10g39220.1	294	26	294	0.75	0.82	0	269	418	1e-144	--	protein|tobamovirus multiplication protein, putative, expressed
comp29204_c0	876	752	279	LOC_Os03g11960.1	164	8	164	0.78	0.86	0	158	257	8e-87	--	protein|copper/zinc superoxide dismutase, putative, expressed
comp29209_c0	1227	853	614	LOC_Os06g47200.3	125	28	107	0.46	0.65	0	80	80.1	8e-18	--	protein|LTPL85 - Protease inhibitor/seed storage/LTP family protein precursor, expressed
comp29211_c0	1006	121	744	LOC_Os07g31370.1	208	1	208	0.95	0.98	0	208	387	1e-136	--	protein|ras-related protein, putative, expressed
comp29216_c0	1752	28	1494	LOC_Os03g04050.1	531	1	512	0.75	0.84	0.04	512	761	0	--	protein|protein kinase family protein, putative, expressed
comp29218_c0	2090	1775	321	LOC_Os01g04900.1	546	59	542	0.6	0.74	0	486	590	0	--	protein|peptidase M50 family protein, putative, expressed
comp29219_c0	474	387	13	LOC_Os08g39990.1	378	1	128	0.32	0.45	0.04	131	53.5	1e-08	--	protein|expressed protein
comp29221_c0	405	405	1	LOC_Os01g57560.1	835	133	266	0.51	0.72	0	136	152	3e-43	--	protein|serine/threonine-protein kinase receptor precursor, putative, expressed
comp29236_c0	642	568	200	LOC_Os02g30050.1	123	1	123	0.78	0.82	0	123	175	4e-56	--	protein|ribosomal protein L29, putative, expressed
comp29238_c0	779	692	132	LOC_Os05g43240.3	604	7	174	0.34	0.5	0.03	193	94.4	2e-21	--	protein|jacalin-like lectin domain containing protein, expressed
comp29242_c0	2005	1682	294	LOC_Os05g43300.1	480	10	470	0.64	0.76	0	466	586	0	--	protein|expressed protein
comp29243_c0	437	435	1	LOC_Os02g05040.1	1035	354	496	0.56	0.75	0	145	169	5e-49	--	protein|cyclin-related protein, putative, expressed
comp29244_c0	725	108	350	LOC_Os10g25200.1	1272	1185	1268	0.54	0.59	0.05	86	76.3	2e-15	--	protein|expressed protein
comp29252_c0	777	28	777	LOC_Os08g27840.1	964	1	250	0.87	0.93	0	250	435	1e-146	--	protein|phosphoenolpyruvate carboxylase, putative, expressed
comp29254_c1	332	211	5	LOC_Os06g08840.8	179	1	69	0.89	0.95	0	69	133	2e-40	--	protein|RNA recognition motif containing protein, expressed
comp29265_c0	810	316	810	LOC_Os05g43570.2	556	1	164	0.79	0.89	0	165	261	1e-83	--	protein|AGC_AGC_other_NDRh_TRCd.2 - ACG kinases include homologs to PKA, PKG and PKC, expressed
comp29267_c0	316	4	312	LOC_Os10g17260.1	526	304	408	0.48	0.67	0.01	105	107	4e-28	--	protein|cytochrome P450, putative, expressed
comp29267_c1	214	213	55	LOC_Os02g38930.1	462	348	403	0.6	0.69	0.05	56	74.7	3e-17	--	protein|cytochrome P450 71D7, putative, expressed
comp29268_c0	1555	169	1341	LOC_Os10g34370.1	428	11	421	0.41	0.56	0.06	420	259	1e-80	--	protein|expressed protein
comp29271_c0	1289	285	1286	LOC_Os04g42670.1	558	70	413	0.55	0.67	0.02	344	363	1e-120	--	protein|OsFBL19 - F-box domain and LRR containing protein, expressed
comp29271_c1	783	782	432	LOC_Os04g42670.1	558	408	523	0.48	0.62	0	118	99	4e-23	--	protein|OsFBL19 - F-box domain and LRR containing protein, expressed
comp29272_c0	2978	2801	501	LOC_Os02g35190.1	804	19	795	0.67	0.72	0.01	777	977	0	--	protein|chloride channel protein, putative, expressed
comp29273_c0	893	244	735	LOC_Os12g02700.1	233	69	233	0.47	0.69	0	165	170	2e-51	--	protein|harpin-induced protein 1 domain containing protein, expressed
comp29276_c0	2050	1552	590	LOC_Os02g47605.1	728	344	664	0.34	0.54	0.01	326	196	3e-53	--	protein|expressed protein
comp29277_c0	3190	264	1340	LOC_Os08g08840.2	387	27	387	0.67	0.73	0.01	366	468	1e-155	--	protein|phosphate/phosphate translocator, putative, expressed
comp29279_c0	1137	345	908	LOC_Os04g21320.1	209	22	209	0.58	0.72	0	188	233	2e-75	--	protein|membrane associated DUF588 domain containing protein, putative, expressed
comp29282_c0	2062	1813	404	LOC_Os01g59340.1	539	53	524	0.76	0.88	0	472	753	0	--	protein|dihydropyrimidinase, putative, expressed
comp29284_c0	1490	241	1068	LOC_Os06g12530.1	308	31	307	0.6	0.72	0.01	279	337	1e-113	--	protein|CS domain containing protein, putative, expressed
comp29285_c0	1120	2	862	LOC_Os02g15580.1	498	211	497	0.73	0.84	0	287	431	1e-149	--	protein|cyclic nucleotide-gated ion channel 1, putative, expressed
comp29290_c0	1195	1193	237	LOC_Os04g51440.2	946	663	946	0.27	0.45	0.01	324	119	9e-29	--	protein|villin protein, putative, expressed
comp29291_c0	737	2	736	LOC_Os08g39140.4	494	57	303	0.72	0.78	0	247	357	1e-122	--	protein|heat shock protein, putative, expressed
comp29291_c1	856	2	856	LOC_Os04g01740.1	703	310	590	0.85	0.9	0	285	484	1e-168	--	protein|heat shock protein, putative, expressed
comp29291_c2	659	2	310	LOC_Os08g39140.3	614	499	601	0.71	0.73	0	103	140	2e-38	--	protein|heat shock protein, putative, expressed
comp29292_c0	564	563	438	LOC_Os02g54080.2	264	223	264	0.73	0.88	0	42	71.6	7e-15	--	protein|expressed protein
comp29301_c0	987	2	679	LOC_Os06g06090.1	398	173	398	0.95	0.97	0	226	444	1e-156	--	protein|CGMC_MAPKCMGC_2_ERK.12 - CGMC includes CDA, MAPK, GSK3, and CLKC kinases, expressed
comp29306_c0	438	117	437	LOC_Os12g44350.1	377	1	107	0.99	1	0	107	226	3e-74	--	protein|actin, putative, expressed
comp29313_c0	575	203	51	LOC_Os02g53380.1	700	639	695	0.5	0.68	0.1	57	68.6	4e-24	--	protein|expressed protein
comp29315_c0	692	2	400	LOC_Os08g29570.1	791	660	791	0.68	0.71	0	133	185	7e-54	--	protein|pleiotropic drug resistance protein 3, putative, expressed
comp29319_c0	571	331	59	LOC_Os11g03420.1	105	7	100	0.6	0.75	0.03	94	119	7e-35	--	protein|ZF-HD protein dimerisation region containing protein, expressed
comp29322_c0	655	122	592	LOC_Os05g26954.2	299	123	281	0.27	0.46	0.04	165	56.6	3e-09	--	protein|saposin-like type B, region 1 family protein, putative, expressed
comp29327_c0	1640	156	1253	LOC_Os05g50190.1	381	1	381	0.8	0.86	0.03	381	623	0	--	protein|protein kinase domain containing protein, expressed
comp29330_c0	1465	554	195	LOC_Os07g42740.1	329	191	315	0.45	0.57	0.04	125	94	1e-20	--	protein|DUF1645 domain containing protein, putative, expressed
comp29352_c0	697	585	475	LOC_Os09g20830.5	61	2	38	0.54	0.81	0	37	46.6	6e-07	--	protein|heat shock factor-binding protein 1, putative, expressed
comp29354_c0	419	2	175	LOC_Os08g22354.2	645	589	645	0.81	0.93	0	58	90.9	9e-22	--	protein|polyadenylate-binding protein, putative, expressed
comp29367_c0	1561	73	1200	LOC_Os05g43830.1	392	17	389	0.72	0.8	0.01	380	563	0	--	protein|hydrolase, alpha/beta fold family domain containing protein, expressed
comp29369_c0	910	76	525	LOC_Os04g38960.1	336	4	152	0.22	0.41	0	150	50.8	9e-07	--	protein|expressed protein
comp29370_c0	527	464	186	LOC_Os07g17330.1	98	3	95	0.65	0.77	0	93	132	5e-40	--	protein|B12D protein, putative, expressed
comp29373_c0	387	215	382	LOC_Os02g26700.9	67	1	56	0.8	0.96	0	56	111	4e-33	--	protein|cation transport regulator-like protein 1, putative, expressed
comp29379_c0	288	2	88	LOC_Os05g38560.1	118	90	118	1	1	0	29	58.2	5e-12	--	protein|Core histone H2A/H2B/H3/H4 domain containing protein, putative, expressed
comp29382_c0	2679	452	2374	LOC_Os02g56530.1	633	3	632	0.63	0.7	0.01	651	774	0	--	protein|ankyrin repeat domain containing protein, expressed
comp29383_c0	502	312	1	LOC_Os10g28320.4	153	6	107	0.66	0.81	0	104	148	6e-46	--	protein|oxidoreductase, aldo/keto reductase family protein, putative, expressed
comp29387_c0	536	16	492	LOC_Os02g12450.1	1096	289	457	0.36	0.49	0.07	171	85.1	4e-19	--	protein|receptor-like protein kinase 2 precursor, putative, expressed
comp29393_c0	589	2	589	LOC_Os03g52840.3	427	62	257	0.91	0.97	0	196	369	1e-129	--	protein|serine hydroxymethyltransferase, mitochondrial precursor, putative, expressed
comp29395_c0	1764	175	1410	LOC_Os04g01290.1	416	1	416	0.64	0.81	0	416	551	0	--	protein|proteasome subunit, putative, expressed
comp29397_c0	445	1	258	LOC_Os02g25060.1	538	453	538	0.8	0.94	0	86	156	1e-45	--	protein|NTMC2Type1.2 protein, putative, expressed
comp29400_c0	1772	1715	330	LOC_Os01g04710.1	504	39	504	0.59	0.73	0.01	471	540	0	--	protein|aspartic proteinase, putative, expressed
comp29401_c0	506	221	57	LOC_Os02g47810.1	310	63	117	0.92	0.94	0	55	120	4e-33	--	protein|dof zinc finger domain containing protein, putative, expressed
comp29403_c0	381	220	2	LOC_Os06g32240.1	135	8	93	0.33	0.45	0.15	86	48.5	9e-08	--	protein|THION9 - Plant thionin family protein precursor, expressed
comp29405_c0	2222	2168	1320	LOC_Os06g48200.1	290	1	290	0.68	0.79	0.02	290	427	1e-145	--	protein|glycosyl hydrolases family 16, putative, expressed
comp29406_c0	330	142	330	LOC_Os05g44050.1	206	1	63	0.98	0.98	0	63	124	7e-37	--	protein|ras-related protein, putative, expressed
comp29409_c0	2305	1628	447	LOC_Os01g69090.1	404	1	397	0.58	0.73	0.01	398	451	1e-152	--	protein|CBS domain-containing protein, putative, expressed
comp29414_c0	551	541	53	LOC_Os04g50990.1	166	1	164	0.62	0.76	0	164	207	1e-68	--	protein|L11 domain containing ribosomal protein, putative, expressed
comp29418_c0	931	760	209	LOC_Os11g37640.1	184	1	184	0.86	0.94	0	184	331	1e-115	--	protein|ADP-ribosylation factor, putative, expressed
comp29429_c0	381	5	379	LOC_Os02g46980.1	613	48	179	0.43	0.63	0.05	132	110	7e-29	--	protein|pentatricopeptide, putative, expressed
comp29430_c0	649	5	247	LOC_Os07g46370.1	1127	1047	1127	0.83	0.9	0	81	140	5e-38	--	protein|WD domain, G-beta repeat domain containing protein, expressed
comp29431_c0	209	208	2	LOC_Os07g39870.3	437	164	232	0.97	1	0	69	137	2e-40	--	protein|eukaryotic peptide chain release factor subunit 1-1, putative, expressed
comp29432_c0	502	501	1	LOC_Os07g39870.3	437	250	416	0.88	0.95	0	167	307	1e-104	--	protein|eukaryotic peptide chain release factor subunit 1-1, putative, expressed
comp29432_c1	722	721	641	LOC_Os07g39870.3	437	410	437	0.82	0.96	0.03	28	48.9	2e-06	--	protein|eukaryotic peptide chain release factor subunit 1-1, putative, expressed
comp29436_c0	369	217	2	LOC_Os02g44470.1	158	21	92	0.69	0.91	0	72	114	4e-33	--	protein|actin-depolymerizing factor, putative, expressed
comp29437_c0	2231	434	1954	LOC_Os01g72520.1	520	15	517	0.73	0.85	0	507	774	0	--	protein|phosphoesterase family protein, putative, expressed
comp29439_c0	562	493	131	LOC_Os08g39500.1	122	1	122	0.83	0.87	0	122	200	2e-66	--	protein|60S ribosomal protein L31, putative, expressed
comp29440_c0	1403	372	1403	LOC_Os01g59350.1	472	34	380	0.62	0.75	0.01	348	412	1e-140	--	protein|transcription factor, putative, expressed
comp29441_c0	592	59	592	LOC_Os06g06090.2	350	1	178	0.78	0.82	0	178	279	3e-94	--	protein|CGMC_MAPKCMGC_2_ERK.12 - CGMC includes CDA, MAPK, GSK3, and CLKC kinases, expressed
comp29443_c0	596	14	481	LOC_Os09g20970.1	687	382	563	0.42	0.56	0.14	182	130	8e-35	--	protein|receptor kinase, putative, expressed
comp29443_c1	400	1	294	LOC_Os09g20970.1	687	580	684	0.41	0.63	0.06	105	83.6	3e-19	--	protein|receptor kinase, putative, expressed
comp29444_c0	2042	1844	240	LOC_Os04g53300.1	570	40	568	0.48	0.61	0.01	541	521	1e-179	--	protein|polyphenol oxidase, putative, expressed
comp29449_c0	417	352	140	LOC_Os01g11600.1	77	7	77	0.39	0.54	0	71	67.8	1e-15	--	protein|expressed protein
comp29451_c0	1237	1174	158	LOC_Os09g36880.1	366	9	355	0.53	0.7	0.02	348	372	1e-127	--	protein|GDSL-like lipase/acylhydrolase, putative, expressed
comp29453_c0	728	20	619	LOC_Os10g10620.1	212	6	208	0.35	0.53	0.04	209	110	2e-29	--	protein|invertase/pectin methylesterase inhibitor family protein, putative, expressed
comp29464_c0	491	6	440	LOC_Os02g11890.1	311	108	284	0.48	0.61	0.18	177	155	8e-47	--	protein|syntaxin-related protein, putative, expressed
comp29471_c0	417	345	1	LOC_Os02g40880.1	134	1	115	0.8	0.85	0	115	182	3e-60	--	protein|ribosomal protein L14, putative, expressed
comp29477_c0	1194	1001	465	LOC_Os08g15040.1	182	1	179	0.94	0.98	0	179	348	1e-120	--	protein|ADP-ribosylation factor, putative, expressed
comp29484_c0	603	558	118	LOC_Os11g26910.1	173	3	172	0.39	0.59	0.14	171	115	2e-32	--	protein|SKP1-like protein 1B, putative, expressed
comp29486_c0	1430	185	973	LOC_Os01g32350.1	314	33	297	0.71	0.82	0.01	266	382	1e-130	--	protein|OsClp2 - Putative Clp protease homologue, expressed
comp29487_c0	1748	239	1192	LOC_Os06g50146.1	339	18	336	0.61	0.78	0	319	390	1e-132	--	protein|calcium-dependent protein kinase CPK1 adapter protein 2, putative, expressed
comp29498_c0	1393	1308	406	LOC_Os02g35130.2	330	1	292	0.44	0.67	0	301	248	2e-78	--	protein|AIG1, putative, expressed
comp29501_c0	818	727	8	LOC_Os01g64900.1	1381	1	275	0.49	0.68	0.12	275	259	1e-78	--	protein|HEAT, putative, expressed
comp29510_c0	1887	1704	388	LOC_Os09g16920.1	466	28	466	0.59	0.71	0	440	556	0	--	protein|desaturase/cytochrome b5 protein, putative, expressed
comp29511_c0	583	581	219	LOC_Os12g38850.1	565	444	564	0.8	0.93	0	121	209	1e-64	--	protein|DUF1336 domain containing protein, expressed
comp29518_c0	1163	131	856	LOC_Os10g35670.1	242	1	242	0.69	0.82	0	242	369	1e-128	--	protein|zinc finger, RING-type, putative, expressed
comp29523_c0	750	47	748	LOC_Os10g41020.1	360	55	291	0.56	0.75	0.01	237	282	2e-94	--	protein|flavonol synthase/flavanone 3-hydroxylase, putative, expressed
comp29539_c0	797	793	5	LOC_Os11g29790.1	1036	107	368	0.48	0.64	0	264	236	5e-71	--	protein|receptor kinase, putative, expressed
comp29546_c0	400	2	259	LOC_Os02g51600.1	566	447	532	0.7	0.83	0	86	141	5e-40	--	protein|endonuclease/exonuclease/phosphatase family domain containing protein, expressed
comp29559_c0	227	221	3	LOC_Os03g38260.1	206	73	145	0.52	0.71	0	73	89.4	1e-23	--	protein|60S ribosomal protein L19-3, putative, expressed
comp29561_c0	891	56	817	LOC_Os03g08230.1	639	381	638	0.43	0.6	0.02	260	210	8e-63	--	protein|sodium/calcium exchanger protein, putative, expressed
comp29578_c0	356	354	61	LOC_Os05g36990.1	310	89	185	0.35	0.52	0.02	101	60.1	2e-11	--	protein|ATOFP18/OFP18, putative, expressed
comp29584_c0	224	69	224	LOC_Os03g01530.1	447	1	52	0.94	0.96	0	52	108	2e-29	--	protein|tubulin/FtsZ domain containing protein, putative, expressed
comp29584_c1	461	460	2	LOC_Os05g34170.3	434	47	199	0.89	0.91	0	153	282	3e-95	--	protein|tubulin/FtsZ domain containing protein, putative, expressed
comp29588_c0	427	284	105	LOC_Os11g03420.1	105	35	95	0.77	0.8	0.01	61	101	2e-28	--	protein|ZF-HD protein dimerisation region containing protein, expressed
comp29590_c0	511	421	197	LOC_Os10g36703.1	125	23	97	0.44	0.58	0	75	62.8	9e-13	--	protein|CPuORF40 - conserved peptide uORF-containing transcript, expressed
comp29592_c0	291	91	174	LOC_Os07g30980.1	1165	901	928	0.71	0.82	0	28	44.7	3e-06	--	protein|uvrD/REP helicase family protein, putative, expressed
comp29595_c0	299	295	2	LOC_Os08g42840.1	940	505	600	0.48	0.71	0	98	100	7e-26	--	protein|leucine rich repeat protein, putative, expressed
comp29603_c0	538	368	538	LOC_Os05g33610.3	768	11	67	0.56	0.64	0	57	62.4	3e-11	--	protein|expressed protein
comp29605_c0	313	76	312	LOC_Os01g14590.1	240	94	184	0.48	0.61	0.13	91	90.1	4e-23	--	protein|pathogen-related protein, putative, expressed
comp29610_c0	788	3	605	LOC_Os03g21730.1	971	768	968	0.78	0.92	0	201	336	1e-108	--	protein|receptor-like protein kinase precursor, putative, expressed
comp29616_c0	869	868	776	LOC_Os03g60870.1	215	26	56	0.96	1	0	31	63.2	2e-11	--	protein|ras-related protein, putative, expressed
comp29651_c0	254	253	2	LOC_Os03g56050.1	652	318	398	0.92	0.94	0	84	162	3e-48	--	protein|AP2-like ethylene-responsive transcription factor AINTEGUMENTA, putative, expressed
comp29651_c1	361	41	361	LOC_Os03g12950.1	326	183	309	0.47	0.54	0.15	127	104	1e-27	--	protein|AP2-like ethylene-responsive transcription factor AINTEGUMENTA, putative, expressed
comp29652_c0	454	176	340	LOC_Os04g31350.1	201	145	200	0.62	0.76	0.01	56	71.2	1e-15	--	protein|expressed protein
comp29678_c0	544	190	459	LOC_Os06g05230.1	1399	157	245	0.33	0.56	0.03	93	57	2e-09	--	protein|retrotransposon protein, putative, unclassified, expressed
comp29689_c0	771	769	281	LOC_Os10g42180.1	529	346	493	0.46	0.61	0	163	123	7e-32	--	protein|aluminum-activated malate transporter, putative, expressed
comp29690_c0	967	779	3	LOC_Os04g39880.2	375	34	294	0.67	0.8	0	261	390	1e-135	--	protein|Os4bglu12 - beta-glucosidase, exo-beta-glucanase, expressed
comp29691_c0	402	3	320	LOC_Os05g51480.2	1000	287	366	0.4	0.5	0	106	56.2	1e-09	--	protein|cleavage and polyadenylation specificity factor, putative, expressed
comp29703_c0	276	239	3	LOC_Os05g32820.1	612	41	121	0.49	0.62	0.02	81	89	7e-22	--	protein|peptide-N4-asparagine amidase A, putative, expressed
comp29714_c0	945	121	561	LOC_Os01g43020.1	605	467	605	0.61	0.73	0	147	177	1e-50	--	protein|CTP synthase, putative, expressed
comp29719_c0	1319	351	1070	LOC_Os01g16100.1	324	83	323	0.8	0.91	0	241	393	1e-135	--	protein|translin, putative, expressed
comp29727_c0	1094	223	678	LOC_Os06g51000.1	288	1	161	0.38	0.49	0.05	161	87.8	3e-19	--	protein|carrier, putative, expressed
comp29730_c0	305	220	303	LOC_Os01g62230.1	139	55	82	0.78	0.96	0	28	51.6	3e-09	--	protein|Core histone H2A/H2B/H3/H4 domain containing protein, putative, expressed
comp29732_c0	550	507	61	LOC_Os06g08750.1	539	47	195	0.61	0.73	0	149	194	3e-59	--	protein|integral membrane transporter family protein, putative, expressed
comp29732_c1	965	961	140	LOC_Os06g08750.1	539	217	489	0.65	0.83	0	274	378	1e-128	--	protein|integral membrane transporter family protein, putative, expressed
comp29750_c0	954	107	751	LOC_Os11g37200.1	258	43	257	0.54	0.7	0	215	241	1e-78	--	protein|transmembrane BAX inhibitor motif-containing protein, putative, expressed
comp29765_c0	750	459	211	LOC_Os03g46930.1	127	30	127	0.47	0.61	0.15	98	93.2	1e-23	--	protein|expressed protein
comp29767_c0	497	495	133	LOC_Os09g08910.1	509	375	492	0.55	0.71	0	121	127	1e-34	--	protein|ATP synthase, putative, expressed
comp29768_c0	486	1	483	LOC_Os11g29400.1	508	95	255	0.53	0.69	0	161	174	3e-52	--	protein|6-phosphogluconate dehydrogenase, decarboxylating, putative, expressed
comp29776_c0	202	2	202	LOC_Os09g34190.1	502	345	411	0.89	0.94	0	67	125	1e-35	--	protein|acyl-coenzyme A thioesterase 10, mitochondrial precursor, putative, expressed
comp29783_c0	582	577	2	LOC_Os08g30250.1	993	202	401	0.52	0.65	0.04	200	227	6e-69	--	protein|transposon protein, putative, CACTA, En/Spm sub-class, expressed
comp29786_c0	474	466	17	LOC_Os01g38670.1	513	117	271	0.31	0.54	0.03	155	92.8	3e-22	--	protein|transporter family protein, putative, expressed
comp29790_c0	252	181	252	LOC_Os03g16150.3	361	1	24	1	1	0	24	50.8	1e-08	--	protein|mannose-1-phosphate guanyltransferase, putative, expressed
comp29793_c0	289	261	1	LOC_Os01g54870.1	178	8	94	0.54	0.82	0	87	115	6e-34	--	protein|60S ribosomal protein L18a, putative, expressed
comp29798_c0	606	3	527	LOC_Os06g39650.1	530	345	529	0.45	0.66	0.06	187	172	6e-51	--	protein|pentatricopeptide, putative, expressed
comp29814_c0	253	29	193	LOC_Os04g59420.2	227	144	195	0.54	0.61	0	55	53.5	1e-09	--	protein|expressed protein
comp29823_c0	892	446	760	LOC_Os03g46920.1	771	75	224	0.33	0.41	0.31	153	73.6	4e-14	--	protein|expressed protein
comp29825_c0	315	167	313	LOC_Os06g30130.2	406	41	89	0.44	0.63	0	49	47	6e-07	--	protein|cysteine-rich receptor-like protein kinase 10 precursor, putative, expressed
comp29850_c0	784	113	595	LOC_Os03g57990.1	189	39	168	0.32	0.4	0	161	69.7	5e-14	--	protein|LTPL74 - Protease inhibitor/seed storage/LTP family protein precursor, expressed
comp29856_c0	445	93	203	LOC_Os08g03430.2	483	323	360	0.65	0.71	0.02	38	45.4	7e-06	--	protein|extracellular ligand-gated ion channel, putative, expressed
comp29869_c0	824	801	34	LOC_Os08g05830.1	399	61	323	0.34	0.58	0.04	267	164	1e-47	--	protein|transaldolase, putative, expressed
comp29875_c0	2900	1	2292	LOC_Os03g14250.1	1040	273	1012	0.41	0.58	0.01	775	506	1e-163	--	protein|plant protein of unknown function DUF869 domain containing protein, expressed
comp29876_c0	243	1	243	LOC_Os08g39140.3	614	453	533	0.55	0.72	0	81	92.8	2e-23	--	protein|heat shock protein, putative, expressed
comp29880_c0	583	139	570	LOC_Os07g06600.1	256	74	229	0.51	0.64	0.08	158	157	7e-48	--	protein|glutaredoxin, putative, expressed
comp29880_c1	343	87	308	LOC_Os03g44650.1	324	60	140	0.37	0.55	0.08	81	48.5	2e-07	--	protein|glutaredoxin, putative, expressed
comp29884_c0	2768	2737	1583	LOC_Os04g49340.1	890	466	837	0.52	0.66	0	385	354	1e-107	--	protein|tRNA-splicing endonuclease positive effector-related, putative, expressed
comp29896_c0	533	6	431	LOC_Os08g38160.1	463	237	376	0.45	0.54	0.02	146	124	1e-33	--	protein|cytokinin-O-glucosyltransferase, putative, expressed
comp29899_c0	432	243	1	LOC_Os08g06170.1	529	32	110	0.41	0.58	0	81	57.8	4e-10	--	protein|berberine and berberine like domain containing protein, expressed
comp29900_c0	467	1	384	LOC_Os04g41540.1	250	108	245	0.57	0.73	0.07	138	147	2e-44	--	protein|OsCML22 - Calmodulin-related calcium sensor protein, expressed
comp29931_c0	357	15	320	LOC_Os05g02390.1	198	7	121	0.5	0.58	0.16	122	96.3	1e-25	--	protein|ZOS5-02 - C2H2 zinc finger protein, expressed
comp29934_c0	1097	1092	7	LOC_Os07g46540.1	1325	223	583	0.68	0.8	0	362	480	1e-159	--	protein|condensin complex subunit 1, putative, expressed
comp29934_c1	736	63	731	LOC_Os07g46540.1	1325	1	226	0.51	0.61	0.01	227	207	8e-61	--	protein|condensin complex subunit 1, putative, expressed
comp29943_c0	331	329	252	LOC_Os01g43090.1	344	175	200	0.8	0.92	0	26	47.8	4e-07	--	protein|oxidoreductase, aldo/keto reductase family protein, putative, expressed
comp29950_c0	562	531	106	LOC_Os09g39400.1	149	1	143	0.44	0.67	0	143	124	3e-36	--	protein|histidine-containing phosphotransfer protein, putative, expressed
comp29961_c0	1159	684	397	LOC_Os05g11980.1	1207	260	355	0.46	0.69	0	96	100	2e-59	--	protein|timeless protein, expressed
comp29976_c0	222	222	1	LOC_Os03g05980.2	158	48	121	0.6	0.79	0	74	92.8	2e-25	--	protein|40S ribosomal protein S9-2, putative, expressed
comp29983_c0	542	23	541	LOC_Os01g42260.4	555	147	317	0.58	0.72	0	173	203	1e-62	--	protein|transcriptional corepressor LEUNIG, putative, expressed
comp29987_c0	649	1	648	LOC_Os03g15050.4	455	118	331	0.69	0.78	0	216	309	1e-104	--	protein|phosphoenolpyruvate carboxykinase, putative, expressed
comp30032_c0	734	292	65	LOC_Os02g10700.1	660	68	171	0.35	0.46	0.26	104	52.8	2e-07	--	protein|OsFBL7 - F-box domain and LRR containing protein, expressed
comp30035_c0	634	628	431	LOC_Os09g24480.1	258	72	137	0.77	0.8	0	66	97.1	4e-24	--	protein|TCP family transcription factor, putative, expressed
comp30036_c0	864	863	420	LOC_Os02g45450.1	224	76	224	0.38	0.5	0.04	155	92.4	6e-22	--	protein|dehydration-responsive element-binding protein, putative, expressed
comp30038_c0	391	390	1	LOC_Os06g10560.1	847	558	687	0.84	0.9	0	130	234	4e-73	--	protein|leaf senescence related protein, putative, expressed
comp30045_c0	645	2	568	LOC_Os01g08540.1	1224	1042	1223	0.64	0.73	0	189	232	5e-70	--	protein|DNA mismatch repair protein MSH6-2, putative, expressed
comp30047_c0	542	216	1	LOC_Os10g41030.3	1683	1	73	0.56	0.73	0.01	73	90.9	4e-21	--	protein|agenet domain containing protein, putative, expressed
comp30052_c0	591	32	325	LOC_Os04g48380.1	119	27	116	0.59	0.71	0.01	99	112	6e-32	--	protein|lysM domain containing protein, putative, expressed
comp30053_c0	525	500	36	LOC_Os12g17840.1	278	112	278	0.39	0.49	0.08	169	82.8	4e-19	--	protein|ubiquitin family protein, expressed
comp30057_c0	726	3	599	LOC_Os08g32170.1	314	120	310	0.31	0.51	0.01	202	103	6e-26	--	protein|oxidoreductase, 2OG-FeII oxygenase domain containing protein, putative, expressed
comp30057_c1	447	354	1	LOC_Os08g32170.1	314	5	126	0.31	0.49	0.06	126	53.1	1e-08	--	protein|oxidoreductase, 2OG-FeII oxygenase domain containing protein, putative, expressed
comp30065_c0	418	1	153	LOC_Os01g45290.1	1660	1540	1588	0.5	0.62	0	51	51.2	7e-08	--	protein|retrotransposon protein, putative, unclassified, expressed
comp30067_c0	295	63	293	LOC_Os03g10350.1	724	5	80	0.68	0.83	0	77	103	7e-27	--	protein|NPGR1, putative, expressed
comp30069_c1	840	825	610	LOC_Os12g42520.1	1054	547	618	0.54	0.69	0	72	77.4	2e-15	--	protein|receptor kinase, putative, expressed
comp30077_c0	273	273	1	LOC_Os10g28050.1	307	81	171	0.58	0.72	0	91	108	5e-30	--	protein|chitinase 2, putative, expressed
comp30077_c1	282	192	10	LOC_Os10g28050.1	307	23	83	0.73	0.8	0	61	97.1	2e-25	--	protein|chitinase 2, putative, expressed
comp30097_c0	411	131	349	LOC_Os02g47060.1	506	227	299	0.73	0.83	0	73	125	2e-34	--	protein|WRKY66, expressed
comp30099_c0	664	39	530	LOC_Os03g54890.1	206	12	174	0.56	0.72	0	164	196	3e-63	--	protein|ribosomal protein L13, putative, expressed
comp30102_c0	897	477	743	LOC_Os01g05730.1	404	121	209	0.32	0.58	0	89	57	7e-11	--	protein|retrotransposon protein, putative, unclassified, expressed
comp30106_c0	828	781	290	LOC_Os05g14880.1	233	27	233	0.42	0.55	0.21	208	156	1e-46	--	protein|proline-rich family protein, putative, expressed
comp30110_c0	373	1	195	LOC_Os03g60850.1	585	495	560	0.56	0.71	0.01	66	77.8	2e-17	--	protein|peptide transporter PTR2, putative, expressed
comp30124_c0	332	309	1	LOC_Os01g04730.1	157	7	109	0.64	0.8	0	103	140	8e-44	--	protein|ribosomal protein L24, putative, expressed
comp30131_c0	2664	2386	785	LOC_Os04g40400.1	532	1	532	0.43	0.55	0.05	567	362	1e-115	--	protein|eukaryotic translation initiation factor 4B, putative, expressed
comp30136_c0	282	281	3	LOC_Os08g03290.3	292	87	179	0.68	0.77	0	93	133	1e-39	--	protein|glyceraldehyde-3-phosphate dehydrogenase, putative, expressed
comp30137_c0	207	207	70	LOC_Os11g41610.1	56	10	55	0.65	0.76	0	46	71.2	3e-18	--	protein|40S ribosomal protein S29, putative, expressed
comp30160_c0	1239	63	929	LOC_Os04g44290.1	399	111	399	0.77	0.85	0	289	451	1e-157	--	protein|expressed protein
comp30170_c0	412	381	1	LOC_Os03g04950.1	783	406	532	0.73	0.89	0	127	199	1e-60	--	protein|OsSub26 - Putative Subtilisin homologue, expressed
comp30192_c0	345	74	319	LOC_Os03g10040.1	178	32	118	0.58	0.65	0.05	87	102	3e-28	--	protein|OsFBX77 - F-box domain containing protein, expressed
comp30202_c0	514	211	513	LOC_Os10g01550.2	818	249	348	0.34	0.51	0	101	67.8	3e-13	--	protein|transposon protein, putative, unclassified, expressed
comp30203_c0	514	89	448	LOC_Os07g22220.1	555	4	125	0.37	0.61	0.01	122	94	2e-22	--	protein|F-box-like/WD repeat-containing protein TBL1XR1-A, putative, expressed
comp30205_c0	259	251	3	LOC_Os05g45100.1	472	267	361	0.55	0.67	0.12	95	108	5e-29	--	protein|anthocyanidin 5,3-O-glucosyltransferase, putative, expressed
comp30209_c0	2428	135	2168	LOC_Os10g24070.1	700	19	700	0.55	0.68	0.04	711	713	0	--	protein|expressed protein
comp30230_c0	206	45	206	LOC_Os02g06950.1	503	1	62	0.64	0.7	0.12	62	79.7	5e-19	--	protein|no apical meristem protein, putative, expressed
comp30235_c0	309	307	2	LOC_Os02g09720.1	1245	577	672	0.4	0.57	0	102	72	1e-15	--	protein|multidrug resistance protein, putative, expressed
comp30243_c0	619	596	33	LOC_Os11g05820.1	845	1	181	0.55	0.67	0.05	199	192	1e-56	--	protein|transposon protein, putative, Mutator sub-class, expressed
comp30245_c0	382	2	331	LOC_Os07g22600.2	319	207	316	0.78	0.9	0	110	191	2e-61	--	protein|spermidine synthase, putative, expressed
comp30274_c0	250	2	250	LOC_Os08g15020.1	316	28	110	0.8	0.95	0	83	160	4e-50	--	protein|MYB family transcription factor, putative, expressed
comp30275_c0	992	18	740	LOC_Os10g37230.1	268	7	251	0.63	0.79	0.01	245	346	1e-119	--	protein|expressed protein
comp30276_c0	337	13	324	LOC_Os01g03870.1	633	394	490	0.49	0.59	0	104	98.2	9e-25	--	protein|expressed protein
comp30276_c1	524	15	437	LOC_Os01g03870.1	633	494	633	0.45	0.65	0.01	143	123	1e-32	--	protein|expressed protein
comp30278_c0	1096	1085	174	LOC_Os01g44960.1	337	1	332	0.63	0.74	0.08	332	399	1e-139	--	protein|hydrolase, alpha/beta fold family domain containing protein, expressed
comp30284_c0	1063	59	811	LOC_Os03g49490.1	263	6	262	0.35	0.54	0.04	262	148	5e-42	--	protein|expressed protein
comp30287_c0	852	768	103	LOC_Os02g12800.2	418	1	222	0.7	0.83	0	222	338	1e-115	--	protein|elongation factor 1-gamma, putative, expressed
comp30292_c0	1268	995	207	LOC_Os02g45670.1	291	19	264	0.41	0.55	0.01	268	181	1e-53	--	protein|myb-like DNA-binding domain containing protein, expressed
comp30295_c0	244	1	228	LOC_Os02g49720.6	421	336	411	0.56	0.77	0	76	95.5	1e-24	--	protein|aldehyde dehydrogenase, putative, expressed
comp30300_c0	1142	100	912	LOC_Os08g43470.1	272	2	271	0.56	0.73	0	271	313	1e-105	--	protein|ER lumen protein retaining receptor, putative, expressed
comp30315_c0	1848	616	1191	LOC_Os01g55240.1	327	136	327	0.73	0.84	0	192	291	2e-93	--	protein|gibberellin 2-beta-dioxygenase, putative, expressed
comp30327_c0	961	287	787	LOC_Os02g48680.1	201	29	198	0.51	0.67	0.01	170	161	3e-48	--	protein|expressed protein
comp30328_c0	443	161	3	LOC_Os07g07440.1	261	6	58	0.64	0.77	0	53	65.1	6e-13	--	protein|versicolorin reductase, putative, expressed
comp30339_c0	1626	379	1326	LOC_Os09g12790.1	456	113	441	0.66	0.76	0.04	331	424	1e-144	--	protein|potassium channel protein, putative, expressed
comp30340_c0	572	189	1	LOC_Os09g32510.5	262	64	126	0.92	0.95	0	63	117	4e-32	--	protein|BHLH transcription factor, putative, expressed
comp30345_c0	842	260	586	LOC_Os07g08770.1	175	58	175	0.46	0.63	0.08	119	103	1e-26	--	protein|YGGT family protein, putative, expressed
comp30348_c0	2112	1921	305	LOC_Os06g47330.1	544	7	544	0.84	0.91	0	540	931	0	--	protein|dynamin family protein, putative, expressed
comp30366_c0	693	213	284	LOC_Os12g14220.1	77	37	60	0.83	0.91	0	24	47	6e-07	--	protein|expressed protein
comp30366_c1	403	219	398	LOC_Os04g54240.1	86	1	60	0.61	0.71	0	60	75.1	2e-18	--	protein|wound induced protein, putative, expressed
comp30367_c0	1710	1459	314	LOC_Os08g01760.1	422	40	421	0.84	0.91	0	382	665	0	--	protein|dehydrogenase, putative, expressed
comp30372_c0	766	112	414	LOC_Os02g58020.1	722	609	708	0.34	0.64	0	101	80.1	1e-16	--	protein|ABC transporter, ATP-binding protein, putative, expressed
comp30376_c0	315	315	1	LOC_Os02g54650.1	488	93	195	0.7	0.82	0	105	152	3e-45	--	protein|diacylglycerol kinase, putative, expressed
comp30376_c1	251	32	235	LOC_Os02g54650.1	488	13	81	0.43	0.66	0.01	69	56.6	1e-10	--	protein|diacylglycerol kinase, putative, expressed
comp30377_c0	1011	173	781	LOC_Os02g57250.2	280	53	262	0.54	0.64	0.05	214	195	3e-60	--	protein|OsIAA10 - Auxin-responsive Aux/IAA gene family member, expressed
comp30379_c0	438	437	66	LOC_Os01g42234.2	520	391	514	0.69	0.79	0	124	182	1e-55	--	protein|amino acid permease family protein, putative, expressed
comp30380_c0	1176	365	81	LOC_Os11g30430.1	315	198	315	0.41	0.5	0.23	124	81.3	1e-16	--	protein|expressed protein
comp30385_c0	512	417	1	LOC_Os07g30840.4	248	1	141	0.65	0.78	0.01	141	177	5e-56	--	protein|proteasome subunit, putative, expressed
comp30400_c0	958	19	849	LOC_Os04g37590.1	413	129	404	0.53	0.68	0	278	290	1e-95	--	protein|F-box protein FBW2, putative, expressed
comp30403_c0	1243	2	892	LOC_Os12g20324.3	345	49	344	0.75	0.86	0	297	463	1e-163	--	protein|cyclin-A1, putative, expressed
comp30406_c0	1102	1097	525	LOC_Os04g47990.2	363	85	313	0.35	0.4	0.18	234	103	3e-24	--	protein|dof zinc finger domain containing protein, putative, expressed
comp30424_c0	690	620	273	LOC_Os02g06690.1	217	14	130	0.52	0.61	0	117	122	3e-34	--	protein|plastocyanin-like domain containing protein, putative, expressed
comp30430_c0	931	10	828	LOC_Os02g13260.1	435	136	433	0.45	0.58	0.09	301	232	4e-73	--	protein|F-box family protein, putative, expressed
comp30436_c0	235	234	1	LOC_Os01g07760.2	812	221	298	0.87	0.94	0	78	142	7e-41	--	protein|phospholipase D, putative, expressed
comp30461_c0	900	308	676	LOC_Os12g34450.1	124	2	124	0.69	0.84	0	123	203	4e-66	--	protein|auxin-binding protein 4 precursor, putative, expressed
comp30486_c0	215	24	152	LOC_Os01g07400.1	417	76	118	0.58	0.62	0	43	50.1	2e-09	--	protein|WD40-like domain containing protein, putative, expressed
comp30496_c0	409	408	223	LOC_Os10g28320.1	343	281	342	0.59	0.75	0	62	77	3e-17	--	protein|oxidoreductase, aldo/keto reductase family protein, putative, expressed
comp30510_c0	718	42	437	LOC_Os11g13880.1	140	11	140	0.27	0.4	0	132	58.9	1e-10	--	protein|expressed protein
comp30516_c0	374	50	322	LOC_Os04g50050.1	535	6	96	0.51	0.74	0	91	99.8	4e-25	--	protein|retrotransposon protein, putative, unclassified, expressed
comp30522_c0	314	263	3	LOC_Os09g38370.1	167	1	87	0.55	0.73	0	87	99.8	1e-27	--	protein|signal peptidase complex subunit 3, putative, expressed
comp30522_c1	444	442	191	LOC_Os01g04030.1	168	83	166	0.65	0.83	0	84	127	6e-38	--	protein|signal peptidase complex subunit 3, putative, expressed
comp30525_c0	877	348	875	LOC_Os01g07760.2	812	1	176	0.71	0.86	0	176	279	1e-87	--	protein|phospholipase D, putative, expressed
comp30531_c0	367	367	2	LOC_Os03g04390.1	781	165	284	0.46	0.62	0	122	113	8e-30	--	protein|pentatricopeptide, putative, expressed
comp30539_c0	374	176	346	LOC_Os05g06520.1	84	30	84	0.36	0.61	0	57	42.4	7e-06	--	protein|helix-loop-helix DNA-binding domain containing protein, expressed
comp30550_c0	906	746	105	LOC_Os06g36400.1	264	46	261	0.5	0.67	0	216	226	8e-73	--	protein|HAD superfamily phosphatase, putative, expressed
comp30561_c0	340	339	1	LOC_Os03g62110.2	560	427	539	0.78	0.89	0	113	197	1e-61	--	protein|nicotinate phosphoribosyltransferase family domain containing protein, expressed
comp30561_c1	413	1	78	LOC_Os03g62110.3	535	509	534	1	1	0	26	57.8	3e-10	--	protein|nicotinate phosphoribosyltransferase family domain containing protein, expressed
comp30565_c0	539	75	380	LOC_Os09g34140.1	120	3	118	0.41	0.51	0.12	116	69.7	2e-15	--	protein|expressed protein
comp30566_c0	833	724	831	LOC_Os11g10780.1	165	1	36	0.63	0.77	0	36	58.5	4e-10	--	protein|expressed protein
comp30587_c0	393	393	1	LOC_Os08g39310.1	406	230	360	0.71	0.84	0	131	194	2e-61	--	protein|SWIB/MDM2 domain containing protein, expressed
comp30587_c1	654	155	3	LOC_Os08g39310.1	406	180	233	0.62	0.72	0.05	54	65.5	4e-12	--	protein|SWIB/MDM2 domain containing protein, expressed
comp30596_c0	488	487	5	LOC_Os11g26860.1	256	32	203	0.58	0.7	0.06	172	202	9e-66	--	protein|serine hydroxymethyltransferase, mitochondrial precursor, putative, expressed
[truncated: 19,018 more rows]
