# Supplementary material for: De novo Transcriptome Assembly and the Putative Biosynthetic Pathway of Steroidal Sapogenins of Dioscorea composita
Source: PLoS One. 2015 Apr 10;10(4):e0124560. doi: 10.1371/journal.pone.0124560 (PMC4393236; doi:10.1371/journal.pone.0124560)
Supplement: S4 Table — (XLS) [file pone.0124560.s004.xls]

Gene ID	1st-level(pathway)	2nd-level(pathway)	3rd-level(pathway)	Pathway id	KO id	KO Description	EC
comp15831_c0	Metabolism	Carbohydrate metabolism	Glycolysis / Gluconeogenesis	ko00010	K00844	hexokinase	2.7.1.1
comp46655_c0	Metabolism	Carbohydrate metabolism	Glycolysis / Gluconeogenesis	ko00010	K00844	hexokinase	2.7.1.1
comp51686_c0	Metabolism	Carbohydrate metabolism	Glycolysis / Gluconeogenesis	ko00010	K00844	hexokinase	2.7.1.1
comp51774_c0	Metabolism	Carbohydrate metabolism	Glycolysis / Gluconeogenesis	ko00010	K00844	hexokinase	2.7.1.1
comp52256_c0	Metabolism	Carbohydrate metabolism	Glycolysis / Gluconeogenesis	ko00010	K00844	hexokinase	2.7.1.1
comp52256_c1	Metabolism	Carbohydrate metabolism	Glycolysis / Gluconeogenesis	ko00010	K00844	hexokinase	2.7.1.1
comp53153_c0	Metabolism	Carbohydrate metabolism	Glycolysis / Gluconeogenesis	ko00010	K00844	hexokinase	2.7.1.1
comp55362_c0	Metabolism	Carbohydrate metabolism	Glycolysis / Gluconeogenesis	ko00010	K00844	hexokinase	2.7.1.1
comp56018_c0	Metabolism	Carbohydrate metabolism	Glycolysis / Gluconeogenesis	ko00010	K00844	hexokinase	2.7.1.1
comp56018_c1	Metabolism	Carbohydrate metabolism	Glycolysis / Gluconeogenesis	ko00010	K00844	hexokinase	2.7.1.1
comp574536_c0	Metabolism	Carbohydrate metabolism	Glycolysis / Gluconeogenesis	ko00010	K00844	hexokinase	2.7.1.1
comp917570_c0	Metabolism	Carbohydrate metabolism	Glycolysis / Gluconeogenesis	ko00010	K00844	hexokinase	2.7.1.1
comp1390035_c0	Metabolism	Carbohydrate metabolism	Glycolysis / Gluconeogenesis	ko00010	K00844	hexokinase	2.7.1.1
comp52883_c0	Metabolism	Carbohydrate metabolism	Glycolysis / Gluconeogenesis	ko00010	K01810	glucose-6-phosphate isomerase	5.3.1.9
comp56922_c1	Metabolism	Carbohydrate metabolism	Glycolysis / Gluconeogenesis	ko00010	K01810	glucose-6-phosphate isomerase	5.3.1.9
comp43651_c0	Metabolism	Carbohydrate metabolism	Glycolysis / Gluconeogenesis	ko00010	K00850	6-phosphofructokinase 1	2.7.1.11
comp46707_c0	Metabolism	Carbohydrate metabolism	Glycolysis / Gluconeogenesis	ko00010	K00850	6-phosphofructokinase 1	2.7.1.11
comp46707_c1	Metabolism	Carbohydrate metabolism	Glycolysis / Gluconeogenesis	ko00010	K00850	6-phosphofructokinase 1	2.7.1.11
comp51409_c0	Metabolism	Carbohydrate metabolism	Glycolysis / Gluconeogenesis	ko00010	K00850	6-phosphofructokinase 1	2.7.1.11
comp57160_c0	Metabolism	Carbohydrate metabolism	Glycolysis / Gluconeogenesis	ko00010	K00850	6-phosphofructokinase 1	2.7.1.11
comp52549_c0	Metabolism	Carbohydrate metabolism	Glycolysis / Gluconeogenesis	ko00010	K03841	fructose-1,6-bisphosphatase I	3.1.3.11
comp56157_c0	Metabolism	Carbohydrate metabolism	Glycolysis / Gluconeogenesis	ko00010	K03841	fructose-1,6-bisphosphatase I	3.1.3.11
comp56699_c0	Metabolism	Carbohydrate metabolism	Glycolysis / Gluconeogenesis	ko00010	K03841	fructose-1,6-bisphosphatase I	3.1.3.11
comp41282_c0	Metabolism	Carbohydrate metabolism	Glycolysis / Gluconeogenesis	ko00010	K01623	fructose-bisphosphate aldolase, class I	4.1.2.13
comp50401_c0	Metabolism	Carbohydrate metabolism	Glycolysis / Gluconeogenesis	ko00010	K01623	fructose-bisphosphate aldolase, class I	4.1.2.13
comp53348_c0	Metabolism	Carbohydrate metabolism	Glycolysis / Gluconeogenesis	ko00010	K01623	fructose-bisphosphate aldolase, class I	4.1.2.13
comp54978_c0	Metabolism	Carbohydrate metabolism	Glycolysis / Gluconeogenesis	ko00010	K01623	fructose-bisphosphate aldolase, class I	4.1.2.13
comp56221_c0	Metabolism	Carbohydrate metabolism	Glycolysis / Gluconeogenesis	ko00010	K01623	fructose-bisphosphate aldolase, class I	4.1.2.13
comp1350333_c0	Metabolism	Carbohydrate metabolism	Glycolysis / Gluconeogenesis	ko00010	K01623	fructose-bisphosphate aldolase, class I	4.1.2.13
comp14612_c0	Metabolism	Carbohydrate metabolism	Glycolysis / Gluconeogenesis	ko00010	K01624	fructose-bisphosphate aldolase, class II	4.1.2.13
comp17937_c0	Metabolism	Carbohydrate metabolism	Glycolysis / Gluconeogenesis	ko00010	K01624	fructose-bisphosphate aldolase, class II	4.1.2.13
comp32909_c0	Metabolism	Carbohydrate metabolism	Glycolysis / Gluconeogenesis	ko00010	K01624	fructose-bisphosphate aldolase, class II	4.1.2.13
comp880927_c0	Metabolism	Carbohydrate metabolism	Glycolysis / Gluconeogenesis	ko00010	K01624	fructose-bisphosphate aldolase, class II	4.1.2.13
comp1231737_c0	Metabolism	Carbohydrate metabolism	Glycolysis / Gluconeogenesis	ko00010	K01624	fructose-bisphosphate aldolase, class II	4.1.2.13
comp1598036_c0	Metabolism	Carbohydrate metabolism	Glycolysis / Gluconeogenesis	ko00010	K01624	fructose-bisphosphate aldolase, class II	4.1.2.13
comp56408_c0	Metabolism	Carbohydrate metabolism	Glycolysis / Gluconeogenesis	ko00010	K01803	triosephosphate isomerase (TIM)	5.3.1.1
comp57688_c0	Metabolism	Carbohydrate metabolism	Glycolysis / Gluconeogenesis	ko00010	K01803	triosephosphate isomerase (TIM)	5.3.1.1
comp57801_c0	Metabolism	Carbohydrate metabolism	Glycolysis / Gluconeogenesis	ko00010	K01803	triosephosphate isomerase (TIM)	5.3.1.1
comp1606576_c0	Metabolism	Carbohydrate metabolism	Glycolysis / Gluconeogenesis	ko00010	K01803	triosephosphate isomerase (TIM)	5.3.1.1
comp1730_c0	Metabolism	Carbohydrate metabolism	Glycolysis / Gluconeogenesis	ko00010	K00134	glyceraldehyde 3-phosphate dehydrogenase	1.2.1.12
comp7477_c0	Metabolism	Carbohydrate metabolism	Glycolysis / Gluconeogenesis	ko00010	K00134	glyceraldehyde 3-phosphate dehydrogenase	1.2.1.12
comp17714_c0	Metabolism	Carbohydrate metabolism	Glycolysis / Gluconeogenesis	ko00010	K00134	glyceraldehyde 3-phosphate dehydrogenase	1.2.1.12
comp18339_c0	Metabolism	Carbohydrate metabolism	Glycolysis / Gluconeogenesis	ko00010	K00134	glyceraldehyde 3-phosphate dehydrogenase	1.2.1.12
comp18343_c0	Metabolism	Carbohydrate metabolism	Glycolysis / Gluconeogenesis	ko00010	K00134	glyceraldehyde 3-phosphate dehydrogenase	1.2.1.12
comp28253_c0	Metabolism	Carbohydrate metabolism	Glycolysis / Gluconeogenesis	ko00010	K00134	glyceraldehyde 3-phosphate dehydrogenase	1.2.1.12
comp30136_c0	Metabolism	Carbohydrate metabolism	Glycolysis / Gluconeogenesis	ko00010	K00134	glyceraldehyde 3-phosphate dehydrogenase	1.2.1.12
comp31563_c0	Metabolism	Carbohydrate metabolism	Glycolysis / Gluconeogenesis	ko00010	K00134	glyceraldehyde 3-phosphate dehydrogenase	1.2.1.12
comp36546_c0	Metabolism	Carbohydrate metabolism	Glycolysis / Gluconeogenesis	ko00010	K00134	glyceraldehyde 3-phosphate dehydrogenase	1.2.1.12
comp39322_c0	Metabolism	Carbohydrate metabolism	Glycolysis / Gluconeogenesis	ko00010	K00134	glyceraldehyde 3-phosphate dehydrogenase	1.2.1.12
comp43854_c0	Metabolism	Carbohydrate metabolism	Glycolysis / Gluconeogenesis	ko00010	K00134	glyceraldehyde 3-phosphate dehydrogenase	1.2.1.12
comp44881_c0	Metabolism	Carbohydrate metabolism	Glycolysis / Gluconeogenesis	ko00010	K00134	glyceraldehyde 3-phosphate dehydrogenase	1.2.1.12
comp50686_c0	Metabolism	Carbohydrate metabolism	Glycolysis / Gluconeogenesis	ko00010	K00134	glyceraldehyde 3-phosphate dehydrogenase	1.2.1.12
comp54026_c0	Metabolism	Carbohydrate metabolism	Glycolysis / Gluconeogenesis	ko00010	K00134	glyceraldehyde 3-phosphate dehydrogenase	1.2.1.12
comp475297_c0	Metabolism	Carbohydrate metabolism	Glycolysis / Gluconeogenesis	ko00010	K00134	glyceraldehyde 3-phosphate dehydrogenase	1.2.1.12
comp587838_c0	Metabolism	Carbohydrate metabolism	Glycolysis / Gluconeogenesis	ko00010	K00134	glyceraldehyde 3-phosphate dehydrogenase	1.2.1.12
comp852069_c0	Metabolism	Carbohydrate metabolism	Glycolysis / Gluconeogenesis	ko00010	K00134	glyceraldehyde 3-phosphate dehydrogenase	1.2.1.12
comp1022701_c0	Metabolism	Carbohydrate metabolism	Glycolysis / Gluconeogenesis	ko00010	K00134	glyceraldehyde 3-phosphate dehydrogenase	1.2.1.12
comp1247964_c0	Metabolism	Carbohydrate metabolism	Glycolysis / Gluconeogenesis	ko00010	K00134	glyceraldehyde 3-phosphate dehydrogenase	1.2.1.12
comp46681_c0	Metabolism	Carbohydrate metabolism	Glycolysis / Gluconeogenesis	ko00010	K00927	phosphoglycerate kinase	2.7.2.3
comp46681_c1	Metabolism	Carbohydrate metabolism	Glycolysis / Gluconeogenesis	ko00010	K00927	phosphoglycerate kinase	2.7.2.3
comp52022_c0	Metabolism	Carbohydrate metabolism	Glycolysis / Gluconeogenesis	ko00010	K00927	phosphoglycerate kinase	2.7.2.3
comp58171_c0	Metabolism	Carbohydrate metabolism	Glycolysis / Gluconeogenesis	ko00010	K00927	phosphoglycerate kinase	2.7.2.3
comp747894_c0	Metabolism	Carbohydrate metabolism	Glycolysis / Gluconeogenesis	ko00010	K00927	phosphoglycerate kinase	2.7.2.3
comp48697_c0	Metabolism	Carbohydrate metabolism	Glycolysis / Gluconeogenesis	ko00010	K01834	2,3-bisphosphoglycerate-dependent phosphoglycerate mutase	5.4.2.1
comp47341_c0	Metabolism	Carbohydrate metabolism	Glycolysis / Gluconeogenesis	ko00010	K15633	2,3-bisphosphoglycerate-independent phosphoglycerate mutase	5.4.2.1
comp57732_c0	Metabolism	Carbohydrate metabolism	Glycolysis / Gluconeogenesis	ko00010	K15633	2,3-bisphosphoglycerate-independent phosphoglycerate mutase	5.4.2.1
comp57732_c1	Metabolism	Carbohydrate metabolism	Glycolysis / Gluconeogenesis	ko00010	K15633	2,3-bisphosphoglycerate-independent phosphoglycerate mutase	5.4.2.1
comp53928_c0	Metabolism	Carbohydrate metabolism	Glycolysis / Gluconeogenesis	ko00010	K15634	probable phosphoglycerate mutase	5.4.2.1
comp54719_c0	Metabolism	Carbohydrate metabolism	Glycolysis / Gluconeogenesis	ko00010	K15634	probable phosphoglycerate mutase	5.4.2.1
comp1053_c0	Metabolism	Carbohydrate metabolism	Glycolysis / Gluconeogenesis	ko00010	K01689	enolase	4.2.1.11
comp35791_c0	Metabolism	Carbohydrate metabolism	Glycolysis / Gluconeogenesis	ko00010	K01689	enolase	4.2.1.11
comp52828_c0	Metabolism	Carbohydrate metabolism	Glycolysis / Gluconeogenesis	ko00010	K01689	enolase	4.2.1.11
comp56980_c0	Metabolism	Carbohydrate metabolism	Glycolysis / Gluconeogenesis	ko00010	K01689	enolase	4.2.1.11
comp60015_c0	Metabolism	Carbohydrate metabolism	Glycolysis / Gluconeogenesis	ko00010	K01689	enolase	4.2.1.11
comp60015_c1	Metabolism	Carbohydrate metabolism	Glycolysis / Gluconeogenesis	ko00010	K01689	enolase	4.2.1.11
comp656156_c0	Metabolism	Carbohydrate metabolism	Glycolysis / Gluconeogenesis	ko00010	K01689	enolase	4.2.1.11
comp1063029_c0	Metabolism	Carbohydrate metabolism	Glycolysis / Gluconeogenesis	ko00010	K01689	enolase	4.2.1.11
comp36865_c0	Metabolism	Carbohydrate metabolism	Glycolysis / Gluconeogenesis	ko00010	K00873	pyruvate kinase	2.7.1.40
comp43550_c0	Metabolism	Carbohydrate metabolism	Glycolysis / Gluconeogenesis	ko00010	K00873	pyruvate kinase	2.7.1.40
comp45650_c0	Metabolism	Carbohydrate metabolism	Glycolysis / Gluconeogenesis	ko00010	K00873	pyruvate kinase	2.7.1.40
comp48232_c0	Metabolism	Carbohydrate metabolism	Glycolysis / Gluconeogenesis	ko00010	K00873	pyruvate kinase	2.7.1.40
comp49330_c0	Metabolism	Carbohydrate metabolism	Glycolysis / Gluconeogenesis	ko00010	K00873	pyruvate kinase	2.7.1.40
comp49330_c1	Metabolism	Carbohydrate metabolism	Glycolysis / Gluconeogenesis	ko00010	K00873	pyruvate kinase	2.7.1.40
comp50720_c0	Metabolism	Carbohydrate metabolism	Glycolysis / Gluconeogenesis	ko00010	K00873	pyruvate kinase	2.7.1.40
comp50720_c1	Metabolism	Carbohydrate metabolism	Glycolysis / Gluconeogenesis	ko00010	K00873	pyruvate kinase	2.7.1.40
comp51377_c0	Metabolism	Carbohydrate metabolism	Glycolysis / Gluconeogenesis	ko00010	K00873	pyruvate kinase	2.7.1.40
comp52388_c0	Metabolism	Carbohydrate metabolism	Glycolysis / Gluconeogenesis	ko00010	K00873	pyruvate kinase	2.7.1.40
comp53599_c0	Metabolism	Carbohydrate metabolism	Glycolysis / Gluconeogenesis	ko00010	K00873	pyruvate kinase	2.7.1.40
comp53599_c1	Metabolism	Carbohydrate metabolism	Glycolysis / Gluconeogenesis	ko00010	K00873	pyruvate kinase	2.7.1.40
comp54110_c0	Metabolism	Carbohydrate metabolism	Glycolysis / Gluconeogenesis	ko00010	K00873	pyruvate kinase	2.7.1.40
comp54327_c0	Metabolism	Carbohydrate metabolism	Glycolysis / Gluconeogenesis	ko00010	K00873	pyruvate kinase	2.7.1.40
comp56182_c1	Metabolism	Carbohydrate metabolism	Glycolysis / Gluconeogenesis	ko00010	K00873	pyruvate kinase	2.7.1.40
comp56364_c0	Metabolism	Carbohydrate metabolism	Glycolysis / Gluconeogenesis	ko00010	K00873	pyruvate kinase	2.7.1.40
comp57965_c0	Metabolism	Carbohydrate metabolism	Glycolysis / Gluconeogenesis	ko00010	K00873	pyruvate kinase	2.7.1.40
comp91961_c0	Metabolism	Carbohydrate metabolism	Glycolysis / Gluconeogenesis	ko00010	K00873	pyruvate kinase	2.7.1.40
comp599145_c0	Metabolism	Carbohydrate metabolism	Glycolysis / Gluconeogenesis	ko00010	K00873	pyruvate kinase	2.7.1.40
comp31125_c0	Metabolism	Carbohydrate metabolism	Glycolysis / Gluconeogenesis	ko00010	K00161	pyruvate dehydrogenase E1 component subunit alpha	1.2.4.1
comp36615_c0	Metabolism	Carbohydrate metabolism	Glycolysis / Gluconeogenesis	ko00010	K00161	pyruvate dehydrogenase E1 component subunit alpha	1.2.4.1
comp37884_c0	Metabolism	Carbohydrate metabolism	Glycolysis / Gluconeogenesis	ko00010	K00161	pyruvate dehydrogenase E1 component subunit alpha	1.2.4.1
comp39561_c0	Metabolism	Carbohydrate metabolism	Glycolysis / Gluconeogenesis	ko00010	K00161	pyruvate dehydrogenase E1 component subunit alpha	1.2.4.1
comp54301_c0	Metabolism	Carbohydrate metabolism	Glycolysis / Gluconeogenesis	ko00010	K00161	pyruvate dehydrogenase E1 component subunit alpha	1.2.4.1
comp55680_c0	Metabolism	Carbohydrate metabolism	Glycolysis / Gluconeogenesis	ko00010	K00161	pyruvate dehydrogenase E1 component subunit alpha	1.2.4.1
comp57174_c0	Metabolism	Carbohydrate metabolism	Glycolysis / Gluconeogenesis	ko00010	K00161	pyruvate dehydrogenase E1 component subunit alpha	1.2.4.1
comp768690_c0	Metabolism	Carbohydrate metabolism	Glycolysis / Gluconeogenesis	ko00010	K00161	pyruvate dehydrogenase E1 component subunit alpha	1.2.4.1
comp1017844_c0	Metabolism	Carbohydrate metabolism	Glycolysis / Gluconeogenesis	ko00010	K00161	pyruvate dehydrogenase E1 component subunit alpha	1.2.4.1
comp1031225_c0	Metabolism	Carbohydrate metabolism	Glycolysis / Gluconeogenesis	ko00010	K00161	pyruvate dehydrogenase E1 component subunit alpha	1.2.4.1
comp15576_c0	Metabolism	Carbohydrate metabolism	Glycolysis / Gluconeogenesis	ko00010	K00162	pyruvate dehydrogenase E1 component subunit beta	1.2.4.1
comp17989_c0	Metabolism	Carbohydrate metabolism	Glycolysis / Gluconeogenesis	ko00010	K00162	pyruvate dehydrogenase E1 component subunit beta	1.2.4.1
comp33481_c0	Metabolism	Carbohydrate metabolism	Glycolysis / Gluconeogenesis	ko00010	K00162	pyruvate dehydrogenase E1 component subunit beta	1.2.4.1
comp54390_c0	Metabolism	Carbohydrate metabolism	Glycolysis / Gluconeogenesis	ko00010	K00162	pyruvate dehydrogenase E1 component subunit beta	1.2.4.1
comp56078_c0	Metabolism	Carbohydrate metabolism	Glycolysis / Gluconeogenesis	ko00010	K00162	pyruvate dehydrogenase E1 component subunit beta	1.2.4.1
comp19814_c0	Metabolism	Carbohydrate metabolism	Glycolysis / Gluconeogenesis	ko00010	K00627	pyruvate dehydrogenase E2 component (dihydrolipoamide acetyltransferase)	2.3.1.12
comp32841_c0	Metabolism	Carbohydrate metabolism	Glycolysis / Gluconeogenesis	ko00010	K00627	pyruvate dehydrogenase E2 component (dihydrolipoamide acetyltransferase)	2.3.1.12
comp51771_c0	Metabolism	Carbohydrate metabolism	Glycolysis / Gluconeogenesis	ko00010	K00627	pyruvate dehydrogenase E2 component (dihydrolipoamide acetyltransferase)	2.3.1.12
comp55466_c0	Metabolism	Carbohydrate metabolism	Glycolysis / Gluconeogenesis	ko00010	K00627	pyruvate dehydrogenase E2 component (dihydrolipoamide acetyltransferase)	2.3.1.12
comp1074821_c0	Metabolism	Carbohydrate metabolism	Glycolysis / Gluconeogenesis	ko00010	K00627	pyruvate dehydrogenase E2 component (dihydrolipoamide acetyltransferase)	2.3.1.12
comp54913_c0	Metabolism	Carbohydrate metabolism	Glycolysis / Gluconeogenesis	ko00010	K00382	dihydrolipoamide dehydrogenase	1.8.1.4
comp57203_c0	Metabolism	Carbohydrate metabolism	Glycolysis / Gluconeogenesis	ko00010	K00382	dihydrolipoamide dehydrogenase	1.8.1.4
comp29167_c0	Metabolism	Carbohydrate metabolism	Glycolysis / Gluconeogenesis	ko00010	K00016	L-lactate dehydrogenase	1.1.1.27
comp2264_c0	Metabolism	Carbohydrate metabolism	Glycolysis / Gluconeogenesis	ko00010	K01568	pyruvate decarboxylase	4.1.1.1
comp32480_c0	Metabolism	Carbohydrate metabolism	Glycolysis / Gluconeogenesis	ko00010	K01568	pyruvate decarboxylase	4.1.1.1
comp37045_c0	Metabolism	Carbohydrate metabolism	Glycolysis / Gluconeogenesis	ko00010	K01568	pyruvate decarboxylase	4.1.1.1
comp57536_c0	Metabolism	Carbohydrate metabolism	Glycolysis / Gluconeogenesis	ko00010	K01568	pyruvate decarboxylase	4.1.1.1
comp44838_c0	Metabolism	Carbohydrate metabolism	Glycolysis / Gluconeogenesis	ko00010	K00121	S-(hydroxymethyl)glutathione dehydrogenase / alcohol dehydrogenase	1.1.1.284 1.1.1.1
comp46898_c0	Metabolism	Carbohydrate metabolism	Glycolysis / Gluconeogenesis	ko00010	K00121	S-(hydroxymethyl)glutathione dehydrogenase / alcohol dehydrogenase	1.1.1.284 1.1.1.1
comp46966_c0	Metabolism	Carbohydrate metabolism	Glycolysis / Gluconeogenesis	ko00010	K00121	S-(hydroxymethyl)glutathione dehydrogenase / alcohol dehydrogenase	1.1.1.284 1.1.1.1
comp48665_c0	Metabolism	Carbohydrate metabolism	Glycolysis / Gluconeogenesis	ko00010	K00121	S-(hydroxymethyl)glutathione dehydrogenase / alcohol dehydrogenase	1.1.1.284 1.1.1.1
comp56814_c0	Metabolism	Carbohydrate metabolism	Glycolysis / Gluconeogenesis	ko00010	K00121	S-(hydroxymethyl)glutathione dehydrogenase / alcohol dehydrogenase	1.1.1.284 1.1.1.1
comp8926_c0	Metabolism	Carbohydrate metabolism	Glycolysis / Gluconeogenesis	ko00010	K13953	alcohol dehydrogenase, propanol-preferring	1.1.1.1
comp36818_c0	Metabolism	Carbohydrate metabolism	Glycolysis / Gluconeogenesis	ko00010	K13953	alcohol dehydrogenase, propanol-preferring	1.1.1.1
comp38970_c0	Metabolism	Carbohydrate metabolism	Glycolysis / Gluconeogenesis	ko00010	K13953	alcohol dehydrogenase, propanol-preferring	1.1.1.1
comp44274_c0	Metabolism	Carbohydrate metabolism	Glycolysis / Gluconeogenesis	ko00010	K13953	alcohol dehydrogenase, propanol-preferring	1.1.1.1
comp44589_c0	Metabolism	Carbohydrate metabolism	Glycolysis / Gluconeogenesis	ko00010	K13953	alcohol dehydrogenase, propanol-preferring	1.1.1.1
comp45751_c0	Metabolism	Carbohydrate metabolism	Glycolysis / Gluconeogenesis	ko00010	K13953	alcohol dehydrogenase, propanol-preferring	1.1.1.1
comp47257_c0	Metabolism	Carbohydrate metabolism	Glycolysis / Gluconeogenesis	ko00010	K13953	alcohol dehydrogenase, propanol-preferring	1.1.1.1
comp1032628_c0	Metabolism	Carbohydrate metabolism	Glycolysis / Gluconeogenesis	ko00010	K13953	alcohol dehydrogenase, propanol-preferring	1.1.1.1
comp1080847_c0	Metabolism	Carbohydrate metabolism	Glycolysis / Gluconeogenesis	ko00010	K13953	alcohol dehydrogenase, propanol-preferring	1.1.1.1
comp1713054_c0	Metabolism	Carbohydrate metabolism	Glycolysis / Gluconeogenesis	ko00010	K13953	alcohol dehydrogenase, propanol-preferring	1.1.1.1
comp51305_c0	Metabolism	Carbohydrate metabolism	Glycolysis / Gluconeogenesis	ko00010	K00001	alcohol dehydrogenase	1.1.1.1
comp51305_c2	Metabolism	Carbohydrate metabolism	Glycolysis / Gluconeogenesis	ko00010	K00001	alcohol dehydrogenase	1.1.1.1
comp54646_c0	Metabolism	Carbohydrate metabolism	Glycolysis / Gluconeogenesis	ko00010	K00001	alcohol dehydrogenase	1.1.1.1
comp59995_c0	Metabolism	Carbohydrate metabolism	Glycolysis / Gluconeogenesis	ko00010	K00001	alcohol dehydrogenase	1.1.1.1
comp50641_c0	Metabolism	Carbohydrate metabolism	Glycolysis / Gluconeogenesis	ko00010	K00002	alcohol dehydrogenase (NADP+)	1.1.1.2
comp859573_c0	Metabolism	Carbohydrate metabolism	Glycolysis / Gluconeogenesis	ko00010	K00002	alcohol dehydrogenase (NADP+)	1.1.1.2
comp6083_c0	Metabolism	Carbohydrate metabolism	Glycolysis / Gluconeogenesis	ko00010	K00128	aldehyde dehydrogenase (NAD+)	1.2.1.3
comp9484_c0	Metabolism	Carbohydrate metabolism	Glycolysis / Gluconeogenesis	ko00010	K00128	aldehyde dehydrogenase (NAD+)	1.2.1.3
comp18901_c0	Metabolism	Carbohydrate metabolism	Glycolysis / Gluconeogenesis	ko00010	K00128	aldehyde dehydrogenase (NAD+)	1.2.1.3
comp34321_c0	Metabolism	Carbohydrate metabolism	Glycolysis / Gluconeogenesis	ko00010	K00128	aldehyde dehydrogenase (NAD+)	1.2.1.3
comp48628_c0	Metabolism	Carbohydrate metabolism	Glycolysis / Gluconeogenesis	ko00010	K00128	aldehyde dehydrogenase (NAD+)	1.2.1.3
comp50627_c0	Metabolism	Carbohydrate metabolism	Glycolysis / Gluconeogenesis	ko00010	K00128	aldehyde dehydrogenase (NAD+)	1.2.1.3
comp53748_c0	Metabolism	Carbohydrate metabolism	Glycolysis / Gluconeogenesis	ko00010	K00128	aldehyde dehydrogenase (NAD+)	1.2.1.3
comp55797_c0	Metabolism	Carbohydrate metabolism	Glycolysis / Gluconeogenesis	ko00010	K00128	aldehyde dehydrogenase (NAD+)	1.2.1.3
comp56898_c0	Metabolism	Carbohydrate metabolism	Glycolysis / Gluconeogenesis	ko00010	K00128	aldehyde dehydrogenase (NAD+)	1.2.1.3
comp60194_c0	Metabolism	Carbohydrate metabolism	Glycolysis / Gluconeogenesis	ko00010	K00128	aldehyde dehydrogenase (NAD+)	1.2.1.3
comp482047_c0	Metabolism	Carbohydrate metabolism	Glycolysis / Gluconeogenesis	ko00010	K00128	aldehyde dehydrogenase (NAD+)	1.2.1.3
comp786207_c0	Metabolism	Carbohydrate metabolism	Glycolysis / Gluconeogenesis	ko00010	K00128	aldehyde dehydrogenase (NAD+)	1.2.1.3
comp40477_c0	Metabolism	Carbohydrate metabolism	Glycolysis / Gluconeogenesis	ko00010	K14085	aldehyde dehydrogenase family 7 member A1	1.2.1.31 1.2.1.8 1.2.1.3
comp11075_c0	Metabolism	Carbohydrate metabolism	Glycolysis / Gluconeogenesis	ko00010	K00129	aldehyde dehydrogenase (NAD(P)+)	1.2.1.5
comp30295_c0	Metabolism	Carbohydrate metabolism	Glycolysis / Gluconeogenesis	ko00010	K00129	aldehyde dehydrogenase (NAD(P)+)	1.2.1.5
comp374668_c0	Metabolism	Carbohydrate metabolism	Glycolysis / Gluconeogenesis	ko00010	K00129	aldehyde dehydrogenase (NAD(P)+)	1.2.1.5
comp14907_c0	Metabolism	Carbohydrate metabolism	Glycolysis / Gluconeogenesis	ko00010	K01895	acetyl-CoA synthetase	6.2.1.1
comp18950_c0	Metabolism	Carbohydrate metabolism	Glycolysis / Gluconeogenesis	ko00010	K01895	acetyl-CoA synthetase	6.2.1.1
comp55824_c1	Metabolism	Carbohydrate metabolism	Glycolysis / Gluconeogenesis	ko00010	K01895	acetyl-CoA synthetase	6.2.1.1
comp732226_c0	Metabolism	Carbohydrate metabolism	Glycolysis / Gluconeogenesis	ko00010	K01895	acetyl-CoA synthetase	6.2.1.1
comp846278_c0	Metabolism	Carbohydrate metabolism	Glycolysis / Gluconeogenesis	ko00010	K01895	acetyl-CoA synthetase	6.2.1.1
comp878299_c0	Metabolism	Carbohydrate metabolism	Glycolysis / Gluconeogenesis	ko00010	K01895	acetyl-CoA synthetase	6.2.1.1
comp1059783_c0	Metabolism	Carbohydrate metabolism	Glycolysis / Gluconeogenesis	ko00010	K01895	acetyl-CoA synthetase	6.2.1.1
comp1239062_c0	Metabolism	Carbohydrate metabolism	Glycolysis / Gluconeogenesis	ko00010	K01895	acetyl-CoA synthetase	6.2.1.1
comp1651250_c0	Metabolism	Carbohydrate metabolism	Glycolysis / Gluconeogenesis	ko00010	K01895	acetyl-CoA synthetase	6.2.1.1
comp24074_c0	Metabolism	Carbohydrate metabolism	Glycolysis / Gluconeogenesis	ko00010	K01785	aldose 1-epimerase	5.1.3.3
comp38448_c0	Metabolism	Carbohydrate metabolism	Glycolysis / Gluconeogenesis	ko00010	K01785	aldose 1-epimerase	5.1.3.3
comp41637_c0	Metabolism	Carbohydrate metabolism	Glycolysis / Gluconeogenesis	ko00010	K01785	aldose 1-epimerase	5.1.3.3
comp53004_c0	Metabolism	Carbohydrate metabolism	Glycolysis / Gluconeogenesis	ko00010	K01785	aldose 1-epimerase	5.1.3.3
comp54256_c0	Metabolism	Carbohydrate metabolism	Glycolysis / Gluconeogenesis	ko00010	K01785	aldose 1-epimerase	5.1.3.3
comp57175_c0	Metabolism	Carbohydrate metabolism	Glycolysis / Gluconeogenesis	ko00010	K01785	aldose 1-epimerase	5.1.3.3
comp43678_c1	Metabolism	Carbohydrate metabolism	Glycolysis / Gluconeogenesis	ko00010	K01835	phosphoglucomutase	5.4.2.2
comp58668_c0	Metabolism	Carbohydrate metabolism	Glycolysis / Gluconeogenesis	ko00010	K01835	phosphoglucomutase	5.4.2.2
comp861192_c0	Metabolism	Carbohydrate metabolism	Glycolysis / Gluconeogenesis	ko00010	K01835	phosphoglucomutase	5.4.2.2
comp51501_c0	Metabolism	Carbohydrate metabolism	Glycolysis / Gluconeogenesis	ko00010	K01792	glucose-6-phosphate 1-epimerase	5.1.3.15
comp55245_c0	Metabolism	Carbohydrate metabolism	Glycolysis / Gluconeogenesis	ko00010	K01792	glucose-6-phosphate 1-epimerase	5.1.3.15
comp59834_c1	Metabolism	Carbohydrate metabolism	Glycolysis / Gluconeogenesis	ko00010	K01792	glucose-6-phosphate 1-epimerase	5.1.3.15
comp60577_c0	Metabolism	Carbohydrate metabolism	Glycolysis / Gluconeogenesis	ko00010	K01792	glucose-6-phosphate 1-epimerase	5.1.3.15
comp47434_c0	Metabolism	Carbohydrate metabolism	Glycolysis / Gluconeogenesis	ko00010	K00131	glyceraldehyde-3-phosphate dehydrogenase (NADP)	1.2.1.9
comp56224_c0	Metabolism	Carbohydrate metabolism	Glycolysis / Gluconeogenesis	ko00010	K00131	glyceraldehyde-3-phosphate dehydrogenase (NADP)	1.2.1.9
comp1921_c0	Metabolism	Carbohydrate metabolism	Glycolysis / Gluconeogenesis	ko00010	K01610	phosphoenolpyruvate carboxykinase (ATP)	4.1.1.49
comp11027_c0	Metabolism	Carbohydrate metabolism	Glycolysis / Gluconeogenesis	ko00010	K01610	phosphoenolpyruvate carboxykinase (ATP)	4.1.1.49
comp13713_c0	Metabolism	Carbohydrate metabolism	Glycolysis / Gluconeogenesis	ko00010	K01610	phosphoenolpyruvate carboxykinase (ATP)	4.1.1.49
comp29987_c0	Metabolism	Carbohydrate metabolism	Glycolysis / Gluconeogenesis	ko00010	K01610	phosphoenolpyruvate carboxykinase (ATP)	4.1.1.49
comp30953_c0	Metabolism	Carbohydrate metabolism	Glycolysis / Gluconeogenesis	ko00010	K01610	phosphoenolpyruvate carboxykinase (ATP)	4.1.1.49
comp51496_c0	Metabolism	Carbohydrate metabolism	Glycolysis / Gluconeogenesis	ko00010	K01610	phosphoenolpyruvate carboxykinase (ATP)	4.1.1.49
comp421982_c0	Metabolism	Carbohydrate metabolism	Glycolysis / Gluconeogenesis	ko00010	K01610	phosphoenolpyruvate carboxykinase (ATP)	4.1.1.49
comp655116_c0	Metabolism	Carbohydrate metabolism	Glycolysis / Gluconeogenesis	ko00010	K01610	phosphoenolpyruvate carboxykinase (ATP)	4.1.1.49
comp852843_c0	Metabolism	Carbohydrate metabolism	Glycolysis / Gluconeogenesis	ko00010	K01610	phosphoenolpyruvate carboxykinase (ATP)	4.1.1.49
comp3413_c0	Metabolism	Carbohydrate metabolism	Citrate cycle (TCA cycle)	ko00020	K01647	citrate synthase	2.3.3.1
comp40420_c0	Metabolism	Carbohydrate metabolism	Citrate cycle (TCA cycle)	ko00020	K01647	citrate synthase	2.3.3.1
comp42566_c0	Metabolism	Carbohydrate metabolism	Citrate cycle (TCA cycle)	ko00020	K01647	citrate synthase	2.3.3.1
comp57257_c1	Metabolism	Carbohydrate metabolism	Citrate cycle (TCA cycle)	ko00020	K01647	citrate synthase	2.3.3.1
comp553072_c0	Metabolism	Carbohydrate metabolism	Citrate cycle (TCA cycle)	ko00020	K01647	citrate synthase	2.3.3.1
comp1097123_c0	Metabolism	Carbohydrate metabolism	Citrate cycle (TCA cycle)	ko00020	K01647	citrate synthase	2.3.3.1
comp21945_c0	Metabolism	Carbohydrate metabolism	Citrate cycle (TCA cycle)	ko00020	K01648	ATP citrate (pro-S)-lyase	2.3.3.8
comp28737_c0	Metabolism	Carbohydrate metabolism	Citrate cycle (TCA cycle)	ko00020	K01648	ATP citrate (pro-S)-lyase	2.3.3.8
comp39456_c1	Metabolism	Carbohydrate metabolism	Citrate cycle (TCA cycle)	ko00020	K01648	ATP citrate (pro-S)-lyase	2.3.3.8
comp43539_c0	Metabolism	Carbohydrate metabolism	Citrate cycle (TCA cycle)	ko00020	K01648	ATP citrate (pro-S)-lyase	2.3.3.8
comp44610_c0	Metabolism	Carbohydrate metabolism	Citrate cycle (TCA cycle)	ko00020	K01648	ATP citrate (pro-S)-lyase	2.3.3.8
comp45012_c0	Metabolism	Carbohydrate metabolism	Citrate cycle (TCA cycle)	ko00020	K01648	ATP citrate (pro-S)-lyase	2.3.3.8
comp47377_c0	Metabolism	Carbohydrate metabolism	Citrate cycle (TCA cycle)	ko00020	K01648	ATP citrate (pro-S)-lyase	2.3.3.8
comp52108_c0	Metabolism	Carbohydrate metabolism	Citrate cycle (TCA cycle)	ko00020	K01648	ATP citrate (pro-S)-lyase	2.3.3.8
comp68429_c0	Metabolism	Carbohydrate metabolism	Citrate cycle (TCA cycle)	ko00020	K01648	ATP citrate (pro-S)-lyase	2.3.3.8
comp300657_c0	Metabolism	Carbohydrate metabolism	Citrate cycle (TCA cycle)	ko00020	K01648	ATP citrate (pro-S)-lyase	2.3.3.8
comp467438_c0	Metabolism	Carbohydrate metabolism	Citrate cycle (TCA cycle)	ko00020	K01648	ATP citrate (pro-S)-lyase	2.3.3.8
comp869809_c0	Metabolism	Carbohydrate metabolism	Citrate cycle (TCA cycle)	ko00020	K01648	ATP citrate (pro-S)-lyase	2.3.3.8
comp1011054_c0	Metabolism	Carbohydrate metabolism	Citrate cycle (TCA cycle)	ko00020	K01648	ATP citrate (pro-S)-lyase	2.3.3.8
comp7890_c0	Metabolism	Carbohydrate metabolism	Citrate cycle (TCA cycle)	ko00020	K01681	aconitate hydratase 1	4.2.1.3
comp8695_c0	Metabolism	Carbohydrate metabolism	Citrate cycle (TCA cycle)	ko00020	K01681	aconitate hydratase 1	4.2.1.3
comp13175_c0	Metabolism	Carbohydrate metabolism	Citrate cycle (TCA cycle)	ko00020	K01681	aconitate hydratase 1	4.2.1.3
comp30958_c0	Metabolism	Carbohydrate metabolism	Citrate cycle (TCA cycle)	ko00020	K01681	aconitate hydratase 1	4.2.1.3
comp37497_c0	Metabolism	Carbohydrate metabolism	Citrate cycle (TCA cycle)	ko00020	K01681	aconitate hydratase 1	4.2.1.3
comp37497_c1	Metabolism	Carbohydrate metabolism	Citrate cycle (TCA cycle)	ko00020	K01681	aconitate hydratase 1	4.2.1.3
comp38048_c0	Metabolism	Carbohydrate metabolism	Citrate cycle (TCA cycle)	ko00020	K01681	aconitate hydratase 1	4.2.1.3
comp41728_c0	Metabolism	Carbohydrate metabolism	Citrate cycle (TCA cycle)	ko00020	K01681	aconitate hydratase 1	4.2.1.3
comp42084_c0	Metabolism	Carbohydrate metabolism	Citrate cycle (TCA cycle)	ko00020	K01681	aconitate hydratase 1	4.2.1.3
comp42925_c0	Metabolism	Carbohydrate metabolism	Citrate cycle (TCA cycle)	ko00020	K01681	aconitate hydratase 1	4.2.1.3
comp43535_c1	Metabolism	Carbohydrate metabolism	Citrate cycle (TCA cycle)	ko00020	K01681	aconitate hydratase 1	4.2.1.3
comp47865_c1	Metabolism	Carbohydrate metabolism	Citrate cycle (TCA cycle)	ko00020	K01681	aconitate hydratase 1	4.2.1.3
comp50062_c0	Metabolism	Carbohydrate metabolism	Citrate cycle (TCA cycle)	ko00020	K01681	aconitate hydratase 1	4.2.1.3
comp50062_c1	Metabolism	Carbohydrate metabolism	Citrate cycle (TCA cycle)	ko00020	K01681	aconitate hydratase 1	4.2.1.3
comp50062_c2	Metabolism	Carbohydrate metabolism	Citrate cycle (TCA cycle)	ko00020	K01681	aconitate hydratase 1	4.2.1.3
comp60028_c2	Metabolism	Carbohydrate metabolism	Citrate cycle (TCA cycle)	ko00020	K01681	aconitate hydratase 1	4.2.1.3
comp455689_c0	Metabolism	Carbohydrate metabolism	Citrate cycle (TCA cycle)	ko00020	K01681	aconitate hydratase 1	4.2.1.3
comp517514_c0	Metabolism	Carbohydrate metabolism	Citrate cycle (TCA cycle)	ko00020	K01681	aconitate hydratase 1	4.2.1.3
comp553950_c0	Metabolism	Carbohydrate metabolism	Citrate cycle (TCA cycle)	ko00020	K01681	aconitate hydratase 1	4.2.1.3
comp599788_c0	Metabolism	Carbohydrate metabolism	Citrate cycle (TCA cycle)	ko00020	K01681	aconitate hydratase 1	4.2.1.3
comp723462_c0	Metabolism	Carbohydrate metabolism	Citrate cycle (TCA cycle)	ko00020	K01681	aconitate hydratase 1	4.2.1.3
comp740322_c0	Metabolism	Carbohydrate metabolism	Citrate cycle (TCA cycle)	ko00020	K01681	aconitate hydratase 1	4.2.1.3
comp755455_c0	Metabolism	Carbohydrate metabolism	Citrate cycle (TCA cycle)	ko00020	K01681	aconitate hydratase 1	4.2.1.3
comp846166_c0	Metabolism	Carbohydrate metabolism	Citrate cycle (TCA cycle)	ko00020	K01681	aconitate hydratase 1	4.2.1.3
comp870991_c0	Metabolism	Carbohydrate metabolism	Citrate cycle (TCA cycle)	ko00020	K01681	aconitate hydratase 1	4.2.1.3
comp1072362_c0	Metabolism	Carbohydrate metabolism	Citrate cycle (TCA cycle)	ko00020	K01681	aconitate hydratase 1	4.2.1.3
comp40635_c0	Metabolism	Carbohydrate metabolism	Citrate cycle (TCA cycle)	ko00020	K00031	isocitrate dehydrogenase	1.1.1.42
comp42948_c0	Metabolism	Carbohydrate metabolism	Citrate cycle (TCA cycle)	ko00020	K00031	isocitrate dehydrogenase	1.1.1.42
comp52710_c0	Metabolism	Carbohydrate metabolism	Citrate cycle (TCA cycle)	ko00020	K00031	isocitrate dehydrogenase	1.1.1.42
comp53442_c0	Metabolism	Carbohydrate metabolism	Citrate cycle (TCA cycle)	ko00020	K00031	isocitrate dehydrogenase	1.1.1.42
comp5524_c0	Metabolism	Carbohydrate metabolism	Citrate cycle (TCA cycle)	ko00020	K00030	isocitrate dehydrogenase (NAD+)	1.1.1.41
comp20284_c0	Metabolism	Carbohydrate metabolism	Citrate cycle (TCA cycle)	ko00020	K00030	isocitrate dehydrogenase (NAD+)	1.1.1.41
comp32307_c0	Metabolism	Carbohydrate metabolism	Citrate cycle (TCA cycle)	ko00020	K00030	isocitrate dehydrogenase (NAD+)	1.1.1.41
comp51649_c0	Metabolism	Carbohydrate metabolism	Citrate cycle (TCA cycle)	ko00020	K00030	isocitrate dehydrogenase (NAD+)	1.1.1.41
comp842324_c0	Metabolism	Carbohydrate metabolism	Citrate cycle (TCA cycle)	ko00020	K00030	isocitrate dehydrogenase (NAD+)	1.1.1.41
comp999350_c0	Metabolism	Carbohydrate metabolism	Citrate cycle (TCA cycle)	ko00020	K00030	isocitrate dehydrogenase (NAD+)	1.1.1.41
comp1152438_c0	Metabolism	Carbohydrate metabolism	Citrate cycle (TCA cycle)	ko00020	K00030	isocitrate dehydrogenase (NAD+)	1.1.1.41
comp44130_c0	Metabolism	Carbohydrate metabolism	Citrate cycle (TCA cycle)	ko00020	K00164	2-oxoglutarate dehydrogenase E1 component	1.2.4.2
comp44130_c1	Metabolism	Carbohydrate metabolism	Citrate cycle (TCA cycle)	ko00020	K00164	2-oxoglutarate dehydrogenase E1 component	1.2.4.2
comp57589_c0	Metabolism	Carbohydrate metabolism	Citrate cycle (TCA cycle)	ko00020	K00164	2-oxoglutarate dehydrogenase E1 component	1.2.4.2
comp59028_c0	Metabolism	Carbohydrate metabolism	Citrate cycle (TCA cycle)	ko00020	K00164	2-oxoglutarate dehydrogenase E1 component	1.2.4.2
comp59028_c1	Metabolism	Carbohydrate metabolism	Citrate cycle (TCA cycle)	ko00020	K00164	2-oxoglutarate dehydrogenase E1 component	1.2.4.2
comp59967_c0	Metabolism	Carbohydrate metabolism	Citrate cycle (TCA cycle)	ko00020	K00164	2-oxoglutarate dehydrogenase E1 component	1.2.4.2
comp51454_c0	Metabolism	Carbohydrate metabolism	Citrate cycle (TCA cycle)	ko00020	K00658	2-oxoglutarate dehydrogenase E2 component (dihydrolipoamide succinyltransferase)	2.3.1.61
comp54913_c0	Metabolism	Carbohydrate metabolism	Citrate cycle (TCA cycle)	ko00020	K00382	dihydrolipoamide dehydrogenase	1.8.1.4
comp57203_c0	Metabolism	Carbohydrate metabolism	Citrate cycle (TCA cycle)	ko00020	K00382	dihydrolipoamide dehydrogenase	1.8.1.4
comp54387_c0	Metabolism	Carbohydrate metabolism	Citrate cycle (TCA cycle)	ko00020	K01899	succinyl-CoA synthetase alpha subunit	6.2.1.4 6.2.1.5
comp52314_c0	Metabolism	Carbohydrate metabolism	Citrate cycle (TCA cycle)	ko00020	K01900	succinyl-CoA synthetase beta subunit	6.2.1.4 6.2.1.5
comp55379_c0	Metabolism	Carbohydrate metabolism	Citrate cycle (TCA cycle)	ko00020	K01900	succinyl-CoA synthetase beta subunit	6.2.1.4 6.2.1.5
comp14657_c0	Metabolism	Carbohydrate metabolism	Citrate cycle (TCA cycle)	ko00020	K00234	succinate dehydrogenase (ubiquinone) flavoprotein subunit	1.3.5.1
comp19400_c0	Metabolism	Carbohydrate metabolism	Citrate cycle (TCA cycle)	ko00020	K00234	succinate dehydrogenase (ubiquinone) flavoprotein subunit	1.3.5.1
comp59955_c0	Metabolism	Carbohydrate metabolism	Citrate cycle (TCA cycle)	ko00020	K00234	succinate dehydrogenase (ubiquinone) flavoprotein subunit	1.3.5.1
comp634480_c0	Metabolism	Carbohydrate metabolism	Citrate cycle (TCA cycle)	ko00020	K00234	succinate dehydrogenase (ubiquinone) flavoprotein subunit	1.3.5.1
comp694438_c0	Metabolism	Carbohydrate metabolism	Citrate cycle (TCA cycle)	ko00020	K00234	succinate dehydrogenase (ubiquinone) flavoprotein subunit	1.3.5.1
comp699772_c0	Metabolism	Carbohydrate metabolism	Citrate cycle (TCA cycle)	ko00020	K00234	succinate dehydrogenase (ubiquinone) flavoprotein subunit	1.3.5.1
comp844637_c0	Metabolism	Carbohydrate metabolism	Citrate cycle (TCA cycle)	ko00020	K00234	succinate dehydrogenase (ubiquinone) flavoprotein subunit	1.3.5.1
comp853555_c0	Metabolism	Carbohydrate metabolism	Citrate cycle (TCA cycle)	ko00020	K00234	succinate dehydrogenase (ubiquinone) flavoprotein subunit	1.3.5.1
comp1638679_c0	Metabolism	Carbohydrate metabolism	Citrate cycle (TCA cycle)	ko00020	K00234	succinate dehydrogenase (ubiquinone) flavoprotein subunit	1.3.5.1
comp56048_c0	Metabolism	Carbohydrate metabolism	Citrate cycle (TCA cycle)	ko00020	K00235	succinate dehydrogenase (ubiquinone) iron-sulfur subunit	1.3.5.1
comp758548_c0	Metabolism	Carbohydrate metabolism	Citrate cycle (TCA cycle)	ko00020	K00235	succinate dehydrogenase (ubiquinone) iron-sulfur subunit	1.3.5.1
comp899065_c0	Metabolism	Carbohydrate metabolism	Citrate cycle (TCA cycle)	ko00020	K00235	succinate dehydrogenase (ubiquinone) iron-sulfur subunit	1.3.5.1
comp1290287_c0	Metabolism	Carbohydrate metabolism	Citrate cycle (TCA cycle)	ko00020	K00235	succinate dehydrogenase (ubiquinone) iron-sulfur subunit	1.3.5.1
comp57792_c0	Metabolism	Carbohydrate metabolism	Citrate cycle (TCA cycle)	ko00020	K01679	fumarate hydratase, class II	4.2.1.2
comp51070_c0	Metabolism	Carbohydrate metabolism	Citrate cycle (TCA cycle)	ko00020	K00025	malate dehydrogenase	1.1.1.37
comp53275_c0	Metabolism	Carbohydrate metabolism	Citrate cycle (TCA cycle)	ko00020	K00025	malate dehydrogenase	1.1.1.37
comp54803_c0	Metabolism	Carbohydrate metabolism	Citrate cycle (TCA cycle)	ko00020	K00025	malate dehydrogenase	1.1.1.37
comp17241_c0	Metabolism	Carbohydrate metabolism	Citrate cycle (TCA cycle)	ko00020	K00026	malate dehydrogenase	1.1.1.37
comp43178_c0	Metabolism	Carbohydrate metabolism	Citrate cycle (TCA cycle)	ko00020	K00026	malate dehydrogenase	1.1.1.37
comp48198_c0	Metabolism	Carbohydrate metabolism	Citrate cycle (TCA cycle)	ko00020	K00026	malate dehydrogenase	1.1.1.37
comp48198_c2	Metabolism	Carbohydrate metabolism	Citrate cycle (TCA cycle)	ko00020	K00026	malate dehydrogenase	1.1.1.37
comp48198_c3	Metabolism	Carbohydrate metabolism	Citrate cycle (TCA cycle)	ko00020	K00026	malate dehydrogenase	1.1.1.37
comp51190_c0	Metabolism	Carbohydrate metabolism	Citrate cycle (TCA cycle)	ko00020	K00026	malate dehydrogenase	1.1.1.37
comp784335_c0	Metabolism	Carbohydrate metabolism	Citrate cycle (TCA cycle)	ko00020	K00026	malate dehydrogenase	1.1.1.37
comp836975_c0	Metabolism	Carbohydrate metabolism	Citrate cycle (TCA cycle)	ko00020	K00026	malate dehydrogenase	1.1.1.37
comp844048_c0	Metabolism	Carbohydrate metabolism	Citrate cycle (TCA cycle)	ko00020	K00026	malate dehydrogenase	1.1.1.37
comp1000837_c0	Metabolism	Carbohydrate metabolism	Citrate cycle (TCA cycle)	ko00020	K00026	malate dehydrogenase	1.1.1.37
comp2250063_c0	Metabolism	Carbohydrate metabolism	Citrate cycle (TCA cycle)	ko00020	K00026	malate dehydrogenase	1.1.1.37
comp1921_c0	Metabolism	Carbohydrate metabolism	Citrate cycle (TCA cycle)	ko00020	K01610	phosphoenolpyruvate carboxykinase (ATP)	4.1.1.49
comp11027_c0	Metabolism	Carbohydrate metabolism	Citrate cycle (TCA cycle)	ko00020	K01610	phosphoenolpyruvate carboxykinase (ATP)	4.1.1.49
comp13713_c0	Metabolism	Carbohydrate metabolism	Citrate cycle (TCA cycle)	ko00020	K01610	phosphoenolpyruvate carboxykinase (ATP)	4.1.1.49
comp29987_c0	Metabolism	Carbohydrate metabolism	Citrate cycle (TCA cycle)	ko00020	K01610	phosphoenolpyruvate carboxykinase (ATP)	4.1.1.49
comp30953_c0	Metabolism	Carbohydrate metabolism	Citrate cycle (TCA cycle)	ko00020	K01610	phosphoenolpyruvate carboxykinase (ATP)	4.1.1.49
comp51496_c0	Metabolism	Carbohydrate metabolism	Citrate cycle (TCA cycle)	ko00020	K01610	phosphoenolpyruvate carboxykinase (ATP)	4.1.1.49
comp421982_c0	Metabolism	Carbohydrate metabolism	Citrate cycle (TCA cycle)	ko00020	K01610	phosphoenolpyruvate carboxykinase (ATP)	4.1.1.49
comp655116_c0	Metabolism	Carbohydrate metabolism	Citrate cycle (TCA cycle)	ko00020	K01610	phosphoenolpyruvate carboxykinase (ATP)	4.1.1.49
comp852843_c0	Metabolism	Carbohydrate metabolism	Citrate cycle (TCA cycle)	ko00020	K01610	phosphoenolpyruvate carboxykinase (ATP)	4.1.1.49
comp31125_c0	Metabolism	Carbohydrate metabolism	Citrate cycle (TCA cycle)	ko00020	K00161	pyruvate dehydrogenase E1 component subunit alpha	1.2.4.1
comp36615_c0	Metabolism	Carbohydrate metabolism	Citrate cycle (TCA cycle)	ko00020	K00161	pyruvate dehydrogenase E1 component subunit alpha	1.2.4.1
comp37884_c0	Metabolism	Carbohydrate metabolism	Citrate cycle (TCA cycle)	ko00020	K00161	pyruvate dehydrogenase E1 component subunit alpha	1.2.4.1
comp39561_c0	Metabolism	Carbohydrate metabolism	Citrate cycle (TCA cycle)	ko00020	K00161	pyruvate dehydrogenase E1 component subunit alpha	1.2.4.1
comp54301_c0	Metabolism	Carbohydrate metabolism	Citrate cycle (TCA cycle)	ko00020	K00161	pyruvate dehydrogenase E1 component subunit alpha	1.2.4.1
comp55680_c0	Metabolism	Carbohydrate metabolism	Citrate cycle (TCA cycle)	ko00020	K00161	pyruvate dehydrogenase E1 component subunit alpha	1.2.4.1
comp57174_c0	Metabolism	Carbohydrate metabolism	Citrate cycle (TCA cycle)	ko00020	K00161	pyruvate dehydrogenase E1 component subunit alpha	1.2.4.1
comp768690_c0	Metabolism	Carbohydrate metabolism	Citrate cycle (TCA cycle)	ko00020	K00161	pyruvate dehydrogenase E1 component subunit alpha	1.2.4.1
comp1017844_c0	Metabolism	Carbohydrate metabolism	Citrate cycle (TCA cycle)	ko00020	K00161	pyruvate dehydrogenase E1 component subunit alpha	1.2.4.1
comp1031225_c0	Metabolism	Carbohydrate metabolism	Citrate cycle (TCA cycle)	ko00020	K00161	pyruvate dehydrogenase E1 component subunit alpha	1.2.4.1
comp15576_c0	Metabolism	Carbohydrate metabolism	Citrate cycle (TCA cycle)	ko00020	K00162	pyruvate dehydrogenase E1 component subunit beta	1.2.4.1
comp17989_c0	Metabolism	Carbohydrate metabolism	Citrate cycle (TCA cycle)	ko00020	K00162	pyruvate dehydrogenase E1 component subunit beta	1.2.4.1
comp33481_c0	Metabolism	Carbohydrate metabolism	Citrate cycle (TCA cycle)	ko00020	K00162	pyruvate dehydrogenase E1 component subunit beta	1.2.4.1
comp54390_c0	Metabolism	Carbohydrate metabolism	Citrate cycle (TCA cycle)	ko00020	K00162	pyruvate dehydrogenase E1 component subunit beta	1.2.4.1
comp56078_c0	Metabolism	Carbohydrate metabolism	Citrate cycle (TCA cycle)	ko00020	K00162	pyruvate dehydrogenase E1 component subunit beta	1.2.4.1
comp19814_c0	Metabolism	Carbohydrate metabolism	Citrate cycle (TCA cycle)	ko00020	K00627	pyruvate dehydrogenase E2 component (dihydrolipoamide acetyltransferase)	2.3.1.12
comp32841_c0	Metabolism	Carbohydrate metabolism	Citrate cycle (TCA cycle)	ko00020	K00627	pyruvate dehydrogenase E2 component (dihydrolipoamide acetyltransferase)	2.3.1.12
comp51771_c0	Metabolism	Carbohydrate metabolism	Citrate cycle (TCA cycle)	ko00020	K00627	pyruvate dehydrogenase E2 component (dihydrolipoamide acetyltransferase)	2.3.1.12
comp55466_c0	Metabolism	Carbohydrate metabolism	Citrate cycle (TCA cycle)	ko00020	K00627	pyruvate dehydrogenase E2 component (dihydrolipoamide acetyltransferase)	2.3.1.12
comp1074821_c0	Metabolism	Carbohydrate metabolism	Citrate cycle (TCA cycle)	ko00020	K00627	pyruvate dehydrogenase E2 component (dihydrolipoamide acetyltransferase)	2.3.1.12
comp52883_c0	Metabolism	Carbohydrate metabolism	Pentose phosphate pathway	ko00030	K01810	glucose-6-phosphate isomerase	5.3.1.9
comp56922_c1	Metabolism	Carbohydrate metabolism	Pentose phosphate pathway	ko00030	K01810	glucose-6-phosphate isomerase	5.3.1.9
comp51179_c0	Metabolism	Carbohydrate metabolism	Pentose phosphate pathway	ko00030	K00036	glucose-6-phosphate 1-dehydrogenase	1.1.1.49
comp55423_c0	Metabolism	Carbohydrate metabolism	Pentose phosphate pathway	ko00030	K00036	glucose-6-phosphate 1-dehydrogenase	1.1.1.49
comp55756_c0	Metabolism	Carbohydrate metabolism	Pentose phosphate pathway	ko00030	K00036	glucose-6-phosphate 1-dehydrogenase	1.1.1.49
comp55760_c0	Metabolism	Carbohydrate metabolism	Pentose phosphate pathway	ko00030	K00036	glucose-6-phosphate 1-dehydrogenase	1.1.1.49
comp57584_c0	Metabolism	Carbohydrate metabolism	Pentose phosphate pathway	ko00030	K00036	glucose-6-phosphate 1-dehydrogenase	1.1.1.49
comp48727_c0	Metabolism	Carbohydrate metabolism	Pentose phosphate pathway	ko00030	K01057	6-phosphogluconolactonase	3.1.1.31
comp48943_c0	Metabolism	Carbohydrate metabolism	Pentose phosphate pathway	ko00030	K01057	6-phosphogluconolactonase	3.1.1.31
comp48943_c1	Metabolism	Carbohydrate metabolism	Pentose phosphate pathway	ko00030	K01057	6-phosphogluconolactonase	3.1.1.31
comp52025_c0	Metabolism	Carbohydrate metabolism	Pentose phosphate pathway	ko00030	K01057	6-phosphogluconolactonase	3.1.1.31
comp56117_c0	Metabolism	Carbohydrate metabolism	Pentose phosphate pathway	ko00030	K01057	6-phosphogluconolactonase	3.1.1.31
comp58613_c0	Metabolism	Carbohydrate metabolism	Pentose phosphate pathway	ko00030	K01057	6-phosphogluconolactonase	3.1.1.31
comp29768_c0	Metabolism	Carbohydrate metabolism	Pentose phosphate pathway	ko00030	K00033	6-phosphogluconate dehydrogenase	1.1.1.44
comp34125_c0	Metabolism	Carbohydrate metabolism	Pentose phosphate pathway	ko00030	K00033	6-phosphogluconate dehydrogenase	1.1.1.44
comp37505_c0	Metabolism	Carbohydrate metabolism	Pentose phosphate pathway	ko00030	K00033	6-phosphogluconate dehydrogenase	1.1.1.44
comp47438_c0	Metabolism	Carbohydrate metabolism	Pentose phosphate pathway	ko00030	K00033	6-phosphogluconate dehydrogenase	1.1.1.44
comp50707_c0	Metabolism	Carbohydrate metabolism	Pentose phosphate pathway	ko00030	K00033	6-phosphogluconate dehydrogenase	1.1.1.44
comp53614_c0	Metabolism	Carbohydrate metabolism	Pentose phosphate pathway	ko00030	K00033	6-phosphogluconate dehydrogenase	1.1.1.44
comp53614_c1	Metabolism	Carbohydrate metabolism	Pentose phosphate pathway	ko00030	K00033	6-phosphogluconate dehydrogenase	1.1.1.44
comp55747_c0	Metabolism	Carbohydrate metabolism	Pentose phosphate pathway	ko00030	K00033	6-phosphogluconate dehydrogenase	1.1.1.44
comp382111_c0	Metabolism	Carbohydrate metabolism	Pentose phosphate pathway	ko00030	K00033	6-phosphogluconate dehydrogenase	1.1.1.44
comp580818_c0	Metabolism	Carbohydrate metabolism	Pentose phosphate pathway	ko00030	K00033	6-phosphogluconate dehydrogenase	1.1.1.44
comp806740_c0	Metabolism	Carbohydrate metabolism	Pentose phosphate pathway	ko00030	K00033	6-phosphogluconate dehydrogenase	1.1.1.44
comp47885_c0	Metabolism	Carbohydrate metabolism	Pentose phosphate pathway	ko00030	K01783	ribulose-phosphate 3-epimerase	5.1.3.1
comp48947_c0	Metabolism	Carbohydrate metabolism	Pentose phosphate pathway	ko00030	K01783	ribulose-phosphate 3-epimerase	5.1.3.1
comp9126_c0	Metabolism	Carbohydrate metabolism	Pentose phosphate pathway	ko00030	K00615	transketolase	2.2.1.1
comp30913_c0	Metabolism	Carbohydrate metabolism	Pentose phosphate pathway	ko00030	K00615	transketolase	2.2.1.1
comp50275_c0	Metabolism	Carbohydrate metabolism	Pentose phosphate pathway	ko00030	K00615	transketolase	2.2.1.1
comp54820_c0	Metabolism	Carbohydrate metabolism	Pentose phosphate pathway	ko00030	K00615	transketolase	2.2.1.1
comp54820_c1	Metabolism	Carbohydrate metabolism	Pentose phosphate pathway	ko00030	K00615	transketolase	2.2.1.1
comp54820_c2	Metabolism	Carbohydrate metabolism	Pentose phosphate pathway	ko00030	K00615	transketolase	2.2.1.1
comp54820_c3	Metabolism	Carbohydrate metabolism	Pentose phosphate pathway	ko00030	K00615	transketolase	2.2.1.1
comp1280294_c0	Metabolism	Carbohydrate metabolism	Pentose phosphate pathway	ko00030	K00615	transketolase	2.2.1.1
comp1492300_c0	Metabolism	Carbohydrate metabolism	Pentose phosphate pathway	ko00030	K00615	transketolase	2.2.1.1
comp2959_c0	Metabolism	Carbohydrate metabolism	Pentose phosphate pathway	ko00030	K00616	transaldolase	2.2.1.2
comp29869_c0	Metabolism	Carbohydrate metabolism	Pentose phosphate pathway	ko00030	K00616	transaldolase	2.2.1.2
comp41056_c0	Metabolism	Carbohydrate metabolism	Pentose phosphate pathway	ko00030	K00616	transaldolase	2.2.1.2
comp59901_c0	Metabolism	Carbohydrate metabolism	Pentose phosphate pathway	ko00030	K00616	transaldolase	2.2.1.2
comp458073_c0	Metabolism	Carbohydrate metabolism	Pentose phosphate pathway	ko00030	K00616	transaldolase	2.2.1.2
comp575144_c0	Metabolism	Carbohydrate metabolism	Pentose phosphate pathway	ko00030	K00616	transaldolase	2.2.1.2
comp52731_c0	Metabolism	Carbohydrate metabolism	Pentose phosphate pathway	ko00030	K01807	ribose 5-phosphate isomerase A	5.3.1.6
comp52751_c1	Metabolism	Carbohydrate metabolism	Pentose phosphate pathway	ko00030	K01807	ribose 5-phosphate isomerase A	5.3.1.6
comp53991_c0	Metabolism	Carbohydrate metabolism	Pentose phosphate pathway	ko00030	K01807	ribose 5-phosphate isomerase A	5.3.1.6
comp55901_c0	Metabolism	Carbohydrate metabolism	Pentose phosphate pathway	ko00030	K01807	ribose 5-phosphate isomerase A	5.3.1.6
comp55590_c0	Metabolism	Carbohydrate metabolism	Pentose phosphate pathway	ko00030	K00852	ribokinase	2.7.1.15
comp43678_c1	Metabolism	Carbohydrate metabolism	Pentose phosphate pathway	ko00030	K01835	phosphoglucomutase	5.4.2.2
comp58668_c0	Metabolism	Carbohydrate metabolism	Pentose phosphate pathway	ko00030	K01835	phosphoglucomutase	5.4.2.2
comp861192_c0	Metabolism	Carbohydrate metabolism	Pentose phosphate pathway	ko00030	K01835	phosphoglucomutase	5.4.2.2
comp43635_c0	Metabolism	Carbohydrate metabolism	Pentose phosphate pathway	ko00030	K00948	ribose-phosphate pyrophosphokinase	2.7.6.1
comp57836_c0	Metabolism	Carbohydrate metabolism	Pentose phosphate pathway	ko00030	K00948	ribose-phosphate pyrophosphokinase	2.7.6.1
comp41282_c0	Metabolism	Carbohydrate metabolism	Pentose phosphate pathway	ko00030	K01623	fructose-bisphosphate aldolase, class I	4.1.2.13
comp50401_c0	Metabolism	Carbohydrate metabolism	Pentose phosphate pathway	ko00030	K01623	fructose-bisphosphate aldolase, class I	4.1.2.13
comp53348_c0	Metabolism	Carbohydrate metabolism	Pentose phosphate pathway	ko00030	K01623	fructose-bisphosphate aldolase, class I	4.1.2.13
comp54978_c0	Metabolism	Carbohydrate metabolism	Pentose phosphate pathway	ko00030	K01623	fructose-bisphosphate aldolase, class I	4.1.2.13
comp56221_c0	Metabolism	Carbohydrate metabolism	Pentose phosphate pathway	ko00030	K01623	fructose-bisphosphate aldolase, class I	4.1.2.13
comp1350333_c0	Metabolism	Carbohydrate metabolism	Pentose phosphate pathway	ko00030	K01623	fructose-bisphosphate aldolase, class I	4.1.2.13
comp14612_c0	Metabolism	Carbohydrate metabolism	Pentose phosphate pathway	ko00030	K01624	fructose-bisphosphate aldolase, class II	4.1.2.13
comp17937_c0	Metabolism	Carbohydrate metabolism	Pentose phosphate pathway	ko00030	K01624	fructose-bisphosphate aldolase, class II	4.1.2.13
comp32909_c0	Metabolism	Carbohydrate metabolism	Pentose phosphate pathway	ko00030	K01624	fructose-bisphosphate aldolase, class II	4.1.2.13
comp880927_c0	Metabolism	Carbohydrate metabolism	Pentose phosphate pathway	ko00030	K01624	fructose-bisphosphate aldolase, class II	4.1.2.13
comp1231737_c0	Metabolism	Carbohydrate metabolism	Pentose phosphate pathway	ko00030	K01624	fructose-bisphosphate aldolase, class II	4.1.2.13
comp1598036_c0	Metabolism	Carbohydrate metabolism	Pentose phosphate pathway	ko00030	K01624	fructose-bisphosphate aldolase, class II	4.1.2.13
comp52549_c0	Metabolism	Carbohydrate metabolism	Pentose phosphate pathway	ko00030	K03841	fructose-1,6-bisphosphatase I	3.1.3.11
comp56157_c0	Metabolism	Carbohydrate metabolism	Pentose phosphate pathway	ko00030	K03841	fructose-1,6-bisphosphatase I	3.1.3.11
comp56699_c0	Metabolism	Carbohydrate metabolism	Pentose phosphate pathway	ko00030	K03841	fructose-1,6-bisphosphatase I	3.1.3.11
comp43651_c0	Metabolism	Carbohydrate metabolism	Pentose phosphate pathway	ko00030	K00850	6-phosphofructokinase 1	2.7.1.11
comp46707_c0	Metabolism	Carbohydrate metabolism	Pentose phosphate pathway	ko00030	K00850	6-phosphofructokinase 1	2.7.1.11
comp46707_c1	Metabolism	Carbohydrate metabolism	Pentose phosphate pathway	ko00030	K00850	6-phosphofructokinase 1	2.7.1.11
comp51409_c0	Metabolism	Carbohydrate metabolism	Pentose phosphate pathway	ko00030	K00850	6-phosphofructokinase 1	2.7.1.11
comp57160_c0	Metabolism	Carbohydrate metabolism	Pentose phosphate pathway	ko00030	K00850	6-phosphofructokinase 1	2.7.1.11
comp2245_c0	Metabolism	Carbohydrate metabolism	Pentose and glucuronate interconversions	ko00040	K01051	pectinesterase	3.1.1.11
comp38219_c0	Metabolism	Carbohydrate metabolism	Pentose and glucuronate interconversions	ko00040	K01051	pectinesterase	3.1.1.11
comp39816_c0	Metabolism	Carbohydrate metabolism	Pentose and glucuronate interconversions	ko00040	K01051	pectinesterase	3.1.1.11
comp48835_c0	Metabolism	Carbohydrate metabolism	Pentose and glucuronate interconversions	ko00040	K01051	pectinesterase	3.1.1.11
comp50919_c0	Metabolism	Carbohydrate metabolism	Pentose and glucuronate interconversions	ko00040	K01051	pectinesterase	3.1.1.11
comp50919_c1	Metabolism	Carbohydrate metabolism	Pentose and glucuronate interconversions	ko00040	K01051	pectinesterase	3.1.1.11
comp52366_c0	Metabolism	Carbohydrate metabolism	Pentose and glucuronate interconversions	ko00040	K01051	pectinesterase	3.1.1.11
comp52834_c0	Metabolism	Carbohydrate metabolism	Pentose and glucuronate interconversions	ko00040	K01051	pectinesterase	3.1.1.11
comp55660_c0	Metabolism	Carbohydrate metabolism	Pentose and glucuronate interconversions	ko00040	K01051	pectinesterase	3.1.1.11
comp56646_c0	Metabolism	Carbohydrate metabolism	Pentose and glucuronate interconversions	ko00040	K01051	pectinesterase	3.1.1.11
comp57729_c0	Metabolism	Carbohydrate metabolism	Pentose and glucuronate interconversions	ko00040	K01051	pectinesterase	3.1.1.11
comp58141_c0	Metabolism	Carbohydrate metabolism	Pentose and glucuronate interconversions	ko00040	K01051	pectinesterase	3.1.1.11
comp60262_c0	Metabolism	Carbohydrate metabolism	Pentose and glucuronate interconversions	ko00040	K01051	pectinesterase	3.1.1.11
comp60869_c1	Metabolism	Carbohydrate metabolism	Pentose and glucuronate interconversions	ko00040	K01051	pectinesterase	3.1.1.11
comp740420_c0	Metabolism	Carbohydrate metabolism	Pentose and glucuronate interconversions	ko00040	K01051	pectinesterase	3.1.1.11
comp867488_c0	Metabolism	Carbohydrate metabolism	Pentose and glucuronate interconversions	ko00040	K01051	pectinesterase	3.1.1.11
comp38113_c0	Metabolism	Carbohydrate metabolism	Pentose and glucuronate interconversions	ko00040	K01728	pectate lyase	4.2.2.2
comp39040_c0	Metabolism	Carbohydrate metabolism	Pentose and glucuronate interconversions	ko00040	K01728	pectate lyase	4.2.2.2
comp39834_c0	Metabolism	Carbohydrate metabolism	Pentose and glucuronate interconversions	ko00040	K01728	pectate lyase	4.2.2.2
comp42251_c0	Metabolism	Carbohydrate metabolism	Pentose and glucuronate interconversions	ko00040	K01728	pectate lyase	4.2.2.2
comp43973_c0	Metabolism	Carbohydrate metabolism	Pentose and glucuronate interconversions	ko00040	K01728	pectate lyase	4.2.2.2
comp45232_c0	Metabolism	Carbohydrate metabolism	Pentose and glucuronate interconversions	ko00040	K01728	pectate lyase	4.2.2.2
comp45232_c1	Metabolism	Carbohydrate metabolism	Pentose and glucuronate interconversions	ko00040	K01728	pectate lyase	4.2.2.2
comp45232_c2	Metabolism	Carbohydrate metabolism	Pentose and glucuronate interconversions	ko00040	K01728	pectate lyase	4.2.2.2
comp45232_c3	Metabolism	Carbohydrate metabolism	Pentose and glucuronate interconversions	ko00040	K01728	pectate lyase	4.2.2.2
comp46003_c0	Metabolism	Carbohydrate metabolism	Pentose and glucuronate interconversions	ko00040	K01728	pectate lyase	4.2.2.2
comp47441_c0	Metabolism	Carbohydrate metabolism	Pentose and glucuronate interconversions	ko00040	K01728	pectate lyase	4.2.2.2
comp52697_c0	Metabolism	Carbohydrate metabolism	Pentose and glucuronate interconversions	ko00040	K01728	pectate lyase	4.2.2.2
comp55699_c0	Metabolism	Carbohydrate metabolism	Pentose and glucuronate interconversions	ko00040	K01728	pectate lyase	4.2.2.2
comp57575_c0	Metabolism	Carbohydrate metabolism	Pentose and glucuronate interconversions	ko00040	K01728	pectate lyase	4.2.2.2
comp57575_c1	Metabolism	Carbohydrate metabolism	Pentose and glucuronate interconversions	ko00040	K01728	pectate lyase	4.2.2.2
comp314401_c0	Metabolism	Carbohydrate metabolism	Pentose and glucuronate interconversions	ko00040	K01728	pectate lyase	4.2.2.2
comp408753_c0	Metabolism	Carbohydrate metabolism	Pentose and glucuronate interconversions	ko00040	K01728	pectate lyase	4.2.2.2
comp6823_c0	Metabolism	Carbohydrate metabolism	Pentose and glucuronate interconversions	ko00040	K01184	polygalacturonase	3.2.1.15
comp33427_c0	Metabolism	Carbohydrate metabolism	Pentose and glucuronate interconversions	ko00040	K01184	polygalacturonase	3.2.1.15
comp842982_c0	Metabolism	Carbohydrate metabolism	Pentose and glucuronate interconversions	ko00040	K01184	polygalacturonase	3.2.1.15
comp1061246_c0	Metabolism	Carbohydrate metabolism	Pentose and glucuronate interconversions	ko00040	K01184	polygalacturonase	3.2.1.15
comp1741772_c0	Metabolism	Carbohydrate metabolism	Pentose and glucuronate interconversions	ko00040	K01184	polygalacturonase	3.2.1.15
comp2289275_c0	Metabolism	Carbohydrate metabolism	Pentose and glucuronate interconversions	ko00040	K01184	polygalacturonase	3.2.1.15
comp52567_c0	Metabolism	Carbohydrate metabolism	Pentose and glucuronate interconversions	ko00040	K16190	glucuronokinase	2.7.1.43
comp58214_c0	Metabolism	Carbohydrate metabolism	Pentose and glucuronate interconversions	ko00040	K12447	UDP-sugar pyrophosphorylase	2.7.7.64
comp7932_c0	Metabolism	Carbohydrate metabolism	Pentose and glucuronate interconversions	ko00040	K00012	UDPglucose 6-dehydrogenase	1.1.1.22
comp20010_c0	Metabolism	Carbohydrate metabolism	Pentose and glucuronate interconversions	ko00040	K00012	UDPglucose 6-dehydrogenase	1.1.1.22
comp33056_c0	Metabolism	Carbohydrate metabolism	Pentose and glucuronate interconversions	ko00040	K00012	UDPglucose 6-dehydrogenase	1.1.1.22
comp38868_c0	Metabolism	Carbohydrate metabolism	Pentose and glucuronate interconversions	ko00040	K00012	UDPglucose 6-dehydrogenase	1.1.1.22
comp38868_c1	Metabolism	Carbohydrate metabolism	Pentose and glucuronate interconversions	ko00040	K00012	UDPglucose 6-dehydrogenase	1.1.1.22
comp38868_c2	Metabolism	Carbohydrate metabolism	Pentose and glucuronate interconversions	ko00040	K00012	UDPglucose 6-dehydrogenase	1.1.1.22
comp41826_c0	Metabolism	Carbohydrate metabolism	Pentose and glucuronate interconversions	ko00040	K00012	UDPglucose 6-dehydrogenase	1.1.1.22
comp45838_c0	Metabolism	Carbohydrate metabolism	Pentose and glucuronate interconversions	ko00040	K00012	UDPglucose 6-dehydrogenase	1.1.1.22
comp54752_c0	Metabolism	Carbohydrate metabolism	Pentose and glucuronate interconversions	ko00040	K00012	UDPglucose 6-dehydrogenase	1.1.1.22
comp59325_c0	Metabolism	Carbohydrate metabolism	Pentose and glucuronate interconversions	ko00040	K00012	UDPglucose 6-dehydrogenase	1.1.1.22
comp792594_c0	Metabolism	Carbohydrate metabolism	Pentose and glucuronate interconversions	ko00040	K00012	UDPglucose 6-dehydrogenase	1.1.1.22
comp159_c0	Metabolism	Carbohydrate metabolism	Pentose and glucuronate interconversions	ko00040	K00963	UTP--glucose-1-phosphate uridylyltransferase	2.7.7.9
comp1718_c0	Metabolism	Carbohydrate metabolism	Pentose and glucuronate interconversions	ko00040	K00963	UTP--glucose-1-phosphate uridylyltransferase	2.7.7.9
comp32591_c0	Metabolism	Carbohydrate metabolism	Pentose and glucuronate interconversions	ko00040	K00963	UTP--glucose-1-phosphate uridylyltransferase	2.7.7.9
comp37491_c0	Metabolism	Carbohydrate metabolism	Pentose and glucuronate interconversions	ko00040	K00963	UTP--glucose-1-phosphate uridylyltransferase	2.7.7.9
comp53422_c0	Metabolism	Carbohydrate metabolism	Pentose and glucuronate interconversions	ko00040	K00963	UTP--glucose-1-phosphate uridylyltransferase	2.7.7.9
comp54869_c0	Metabolism	Carbohydrate metabolism	Pentose and glucuronate interconversions	ko00040	K00963	UTP--glucose-1-phosphate uridylyltransferase	2.7.7.9
comp552459_c0	Metabolism	Carbohydrate metabolism	Pentose and glucuronate interconversions	ko00040	K00963	UTP--glucose-1-phosphate uridylyltransferase	2.7.7.9
comp576378_c0	Metabolism	Carbohydrate metabolism	Pentose and glucuronate interconversions	ko00040	K00963	UTP--glucose-1-phosphate uridylyltransferase	2.7.7.9
comp620781_c0	Metabolism	Carbohydrate metabolism	Pentose and glucuronate interconversions	ko00040	K00963	UTP--glucose-1-phosphate uridylyltransferase	2.7.7.9
comp652719_c0	Metabolism	Carbohydrate metabolism	Pentose and glucuronate interconversions	ko00040	K00963	UTP--glucose-1-phosphate uridylyltransferase	2.7.7.9
comp741473_c0	Metabolism	Carbohydrate metabolism	Pentose and glucuronate interconversions	ko00040	K00963	UTP--glucose-1-phosphate uridylyltransferase	2.7.7.9
comp880479_c0	Metabolism	Carbohydrate metabolism	Pentose and glucuronate interconversions	ko00040	K00963	UTP--glucose-1-phosphate uridylyltransferase	2.7.7.9
comp1406700_c0	Metabolism	Carbohydrate metabolism	Pentose and glucuronate interconversions	ko00040	K00963	UTP--glucose-1-phosphate uridylyltransferase	2.7.7.9
comp1633457_c0	Metabolism	Carbohydrate metabolism	Pentose and glucuronate interconversions	ko00040	K00963	UTP--glucose-1-phosphate uridylyltransferase	2.7.7.9
comp47885_c0	Metabolism	Carbohydrate metabolism	Pentose and glucuronate interconversions	ko00040	K01783	ribulose-phosphate 3-epimerase	5.1.3.1
comp48947_c0	Metabolism	Carbohydrate metabolism	Pentose and glucuronate interconversions	ko00040	K01783	ribulose-phosphate 3-epimerase	5.1.3.1
comp54059_c0	Metabolism	Carbohydrate metabolism	Pentose and glucuronate interconversions	ko00040	K00854	xylulokinase	2.7.1.17
comp5648_c0	Metabolism	Carbohydrate metabolism	Pentose and glucuronate interconversions	ko00040	K01805	xylose isomerase	5.3.1.5
comp49251_c0	Metabolism	Carbohydrate metabolism	Pentose and glucuronate interconversions	ko00040	K01805	xylose isomerase	5.3.1.5
comp50745_c0	Metabolism	Carbohydrate metabolism	Pentose and glucuronate interconversions	ko00040	K01805	xylose isomerase	5.3.1.5
comp6083_c0	Metabolism	Carbohydrate metabolism	Pentose and glucuronate interconversions	ko00040	K00128	aldehyde dehydrogenase (NAD+)	1.2.1.3
comp9484_c0	Metabolism	Carbohydrate metabolism	Pentose and glucuronate interconversions	ko00040	K00128	aldehyde dehydrogenase (NAD+)	1.2.1.3
comp18901_c0	Metabolism	Carbohydrate metabolism	Pentose and glucuronate interconversions	ko00040	K00128	aldehyde dehydrogenase (NAD+)	1.2.1.3
comp34321_c0	Metabolism	Carbohydrate metabolism	Pentose and glucuronate interconversions	ko00040	K00128	aldehyde dehydrogenase (NAD+)	1.2.1.3
comp48628_c0	Metabolism	Carbohydrate metabolism	Pentose and glucuronate interconversions	ko00040	K00128	aldehyde dehydrogenase (NAD+)	1.2.1.3
comp50627_c0	Metabolism	Carbohydrate metabolism	Pentose and glucuronate interconversions	ko00040	K00128	aldehyde dehydrogenase (NAD+)	1.2.1.3
comp53748_c0	Metabolism	Carbohydrate metabolism	Pentose and glucuronate interconversions	ko00040	K00128	aldehyde dehydrogenase (NAD+)	1.2.1.3
comp55797_c0	Metabolism	Carbohydrate metabolism	Pentose and glucuronate interconversions	ko00040	K00128	aldehyde dehydrogenase (NAD+)	1.2.1.3
comp56898_c0	Metabolism	Carbohydrate metabolism	Pentose and glucuronate interconversions	ko00040	K00128	aldehyde dehydrogenase (NAD+)	1.2.1.3
comp60194_c0	Metabolism	Carbohydrate metabolism	Pentose and glucuronate interconversions	ko00040	K00128	aldehyde dehydrogenase (NAD+)	1.2.1.3
comp482047_c0	Metabolism	Carbohydrate metabolism	Pentose and glucuronate interconversions	ko00040	K00128	aldehyde dehydrogenase (NAD+)	1.2.1.3
comp786207_c0	Metabolism	Carbohydrate metabolism	Pentose and glucuronate interconversions	ko00040	K00128	aldehyde dehydrogenase (NAD+)	1.2.1.3
comp40740_c0	Metabolism	Carbohydrate metabolism	Fructose and mannose metabolism	ko00051	K00847	fructokinase	2.7.1.4
comp48790_c0	Metabolism	Carbohydrate metabolism	Fructose and mannose metabolism	ko00051	K00847	fructokinase	2.7.1.4
comp48790_c1	Metabolism	Carbohydrate metabolism	Fructose and mannose metabolism	ko00051	K00847	fructokinase	2.7.1.4
comp52556_c0	Metabolism	Carbohydrate metabolism	Fructose and mannose metabolism	ko00051	K00847	fructokinase	2.7.1.4
comp56576_c2	Metabolism	Carbohydrate metabolism	Fructose and mannose metabolism	ko00051	K00847	fructokinase	2.7.1.4
comp57837_c4	Metabolism	Carbohydrate metabolism	Fructose and mannose metabolism	ko00051	K00847	fructokinase	2.7.1.4
comp50478_c0	Metabolism	Carbohydrate metabolism	Fructose and mannose metabolism	ko00051	K01809	mannose-6-phosphate isomerase	5.3.1.8
comp50478_c1	Metabolism	Carbohydrate metabolism	Fructose and mannose metabolism	ko00051	K01809	mannose-6-phosphate isomerase	5.3.1.8
comp53357_c0	Metabolism	Carbohydrate metabolism	Fructose and mannose metabolism	ko00051	K01809	mannose-6-phosphate isomerase	5.3.1.8
comp52457_c0	Metabolism	Carbohydrate metabolism	Fructose and mannose metabolism	ko00051	K01840	phosphomannomutase	5.4.2.8
comp48072_c0	Metabolism	Carbohydrate metabolism	Fructose and mannose metabolism	ko00051	K00966	mannose-1-phosphate guanylyltransferase	2.7.7.13
comp48072_c1	Metabolism	Carbohydrate metabolism	Fructose and mannose metabolism	ko00051	K00966	mannose-1-phosphate guanylyltransferase	2.7.7.13
comp57840_c1	Metabolism	Carbohydrate metabolism	Fructose and mannose metabolism	ko00051	K00966	mannose-1-phosphate guanylyltransferase	2.7.7.13
comp58858_c0	Metabolism	Carbohydrate metabolism	Fructose and mannose metabolism	ko00051	K00966	mannose-1-phosphate guanylyltransferase	2.7.7.13
comp60285_c1	Metabolism	Carbohydrate metabolism	Fructose and mannose metabolism	ko00051	K00966	mannose-1-phosphate guanylyltransferase	2.7.7.13
comp637942_c0	Metabolism	Carbohydrate metabolism	Fructose and mannose metabolism	ko00051	K00966	mannose-1-phosphate guanylyltransferase	2.7.7.13
comp926106_c0	Metabolism	Carbohydrate metabolism	Fructose and mannose metabolism	ko00051	K00966	mannose-1-phosphate guanylyltransferase	2.7.7.13
comp1010125_c0	Metabolism	Carbohydrate metabolism	Fructose and mannose metabolism	ko00051	K00966	mannose-1-phosphate guanylyltransferase	2.7.7.13
comp36_c0	Metabolism	Carbohydrate metabolism	Fructose and mannose metabolism	ko00051	K01711	GDPmannose 4,6-dehydratase	4.2.1.47
comp36_c1	Metabolism	Carbohydrate metabolism	Fructose and mannose metabolism	ko00051	K01711	GDPmannose 4,6-dehydratase	4.2.1.47
comp44142_c0	Metabolism	Carbohydrate metabolism	Fructose and mannose metabolism	ko00051	K01711	GDPmannose 4,6-dehydratase	4.2.1.47
comp29135_c0	Metabolism	Carbohydrate metabolism	Fructose and mannose metabolism	ko00051	K02377	GDP-L-fucose synthase	1.1.1.271
comp60630_c0	Metabolism	Carbohydrate metabolism	Fructose and mannose metabolism	ko00051	K05305	fucokinase	2.7.1.52
comp580211_c0	Metabolism	Carbohydrate metabolism	Fructose and mannose metabolism	ko00051	K12661	L-rhamnonate dehydratase	4.2.1.90
comp2264862_c0	Metabolism	Carbohydrate metabolism	Fructose and mannose metabolism	ko00051	K12661	L-rhamnonate dehydratase	4.2.1.90
comp15831_c0	Metabolism	Carbohydrate metabolism	Fructose and mannose metabolism	ko00051	K00844	hexokinase	2.7.1.1
comp46655_c0	Metabolism	Carbohydrate metabolism	Fructose and mannose metabolism	ko00051	K00844	hexokinase	2.7.1.1
comp51686_c0	Metabolism	Carbohydrate metabolism	Fructose and mannose metabolism	ko00051	K00844	hexokinase	2.7.1.1
comp51774_c0	Metabolism	Carbohydrate metabolism	Fructose and mannose metabolism	ko00051	K00844	hexokinase	2.7.1.1
comp52256_c0	Metabolism	Carbohydrate metabolism	Fructose and mannose metabolism	ko00051	K00844	hexokinase	2.7.1.1
comp52256_c1	Metabolism	Carbohydrate metabolism	Fructose and mannose metabolism	ko00051	K00844	hexokinase	2.7.1.1
comp53153_c0	Metabolism	Carbohydrate metabolism	Fructose and mannose metabolism	ko00051	K00844	hexokinase	2.7.1.1
comp55362_c0	Metabolism	Carbohydrate metabolism	Fructose and mannose metabolism	ko00051	K00844	hexokinase	2.7.1.1
comp56018_c0	Metabolism	Carbohydrate metabolism	Fructose and mannose metabolism	ko00051	K00844	hexokinase	2.7.1.1
comp56018_c1	Metabolism	Carbohydrate metabolism	Fructose and mannose metabolism	ko00051	K00844	hexokinase	2.7.1.1
comp574536_c0	Metabolism	Carbohydrate metabolism	Fructose and mannose metabolism	ko00051	K00844	hexokinase	2.7.1.1
comp917570_c0	Metabolism	Carbohydrate metabolism	Fructose and mannose metabolism	ko00051	K00844	hexokinase	2.7.1.1
comp1390035_c0	Metabolism	Carbohydrate metabolism	Fructose and mannose metabolism	ko00051	K00844	hexokinase	2.7.1.1
comp43651_c0	Metabolism	Carbohydrate metabolism	Fructose and mannose metabolism	ko00051	K00850	6-phosphofructokinase 1	2.7.1.11
comp46707_c0	Metabolism	Carbohydrate metabolism	Fructose and mannose metabolism	ko00051	K00850	6-phosphofructokinase 1	2.7.1.11
comp46707_c1	Metabolism	Carbohydrate metabolism	Fructose and mannose metabolism	ko00051	K00850	6-phosphofructokinase 1	2.7.1.11
comp51409_c0	Metabolism	Carbohydrate metabolism	Fructose and mannose metabolism	ko00051	K00850	6-phosphofructokinase 1	2.7.1.11
comp57160_c0	Metabolism	Carbohydrate metabolism	Fructose and mannose metabolism	ko00051	K00850	6-phosphofructokinase 1	2.7.1.11
comp52385_c0	Metabolism	Carbohydrate metabolism	Fructose and mannose metabolism	ko00051	K00895	pyrophosphate--fructose-6-phosphate 1-phosphotransferase	2.7.1.90
comp52385_c1	Metabolism	Carbohydrate metabolism	Fructose and mannose metabolism	ko00051	K00895	pyrophosphate--fructose-6-phosphate 1-phosphotransferase	2.7.1.90
comp57269_c0	Metabolism	Carbohydrate metabolism	Fructose and mannose metabolism	ko00051	K00895	pyrophosphate--fructose-6-phosphate 1-phosphotransferase	2.7.1.90
comp57498_c0	Metabolism	Carbohydrate metabolism	Fructose and mannose metabolism	ko00051	K00895	pyrophosphate--fructose-6-phosphate 1-phosphotransferase	2.7.1.90
comp52549_c0	Metabolism	Carbohydrate metabolism	Fructose and mannose metabolism	ko00051	K03841	fructose-1,6-bisphosphatase I	3.1.3.11
comp56157_c0	Metabolism	Carbohydrate metabolism	Fructose and mannose metabolism	ko00051	K03841	fructose-1,6-bisphosphatase I	3.1.3.11
comp56699_c0	Metabolism	Carbohydrate metabolism	Fructose and mannose metabolism	ko00051	K03841	fructose-1,6-bisphosphatase I	3.1.3.11
comp57903_c0	Metabolism	Carbohydrate metabolism	Fructose and mannose metabolism	ko00051	K01103	6-phosphofructo-2-kinase / fructose-2,6-bisphosphatase	2.7.1.105 3.1.3.46
comp1024495_c0	Metabolism	Carbohydrate metabolism	Fructose and mannose metabolism	ko00051	K01112		3.1.3.-
comp6287_c0	Metabolism	Carbohydrate metabolism	Fructose and mannose metabolism	ko00051	K00009	mannitol-1-phosphate 5-dehydrogenase	1.1.1.17
comp9119_c0	Metabolism	Carbohydrate metabolism	Fructose and mannose metabolism	ko00051	K00009	mannitol-1-phosphate 5-dehydrogenase	1.1.1.17
comp476223_c0	Metabolism	Carbohydrate metabolism	Fructose and mannose metabolism	ko00051	K00009	mannitol-1-phosphate 5-dehydrogenase	1.1.1.17
comp576880_c0	Metabolism	Carbohydrate metabolism	Fructose and mannose metabolism	ko00051	K00009	mannitol-1-phosphate 5-dehydrogenase	1.1.1.17
comp842219_c0	Metabolism	Carbohydrate metabolism	Fructose and mannose metabolism	ko00051	K00009	mannitol-1-phosphate 5-dehydrogenase	1.1.1.17
comp921059_c0	Metabolism	Carbohydrate metabolism	Fructose and mannose metabolism	ko00051	K00009	mannitol-1-phosphate 5-dehydrogenase	1.1.1.17
comp12223_c0	Metabolism	Carbohydrate metabolism	Fructose and mannose metabolism	ko00051	K00100		1.1.1.-
comp12223_c1	Metabolism	Carbohydrate metabolism	Fructose and mannose metabolism	ko00051	K00100		1.1.1.-
comp33091_c0	Metabolism	Carbohydrate metabolism	Fructose and mannose metabolism	ko00051	K00100		1.1.1.-
comp50961_c0	Metabolism	Carbohydrate metabolism	Fructose and mannose metabolism	ko00051	K00008	L-iditol 2-dehydrogenase	1.1.1.14
comp5648_c0	Metabolism	Carbohydrate metabolism	Fructose and mannose metabolism	ko00051	K01805	xylose isomerase	5.3.1.5
comp49251_c0	Metabolism	Carbohydrate metabolism	Fructose and mannose metabolism	ko00051	K01805	xylose isomerase	5.3.1.5
comp50745_c0	Metabolism	Carbohydrate metabolism	Fructose and mannose metabolism	ko00051	K01805	xylose isomerase	5.3.1.5
comp41282_c0	Metabolism	Carbohydrate metabolism	Fructose and mannose metabolism	ko00051	K01623	fructose-bisphosphate aldolase, class I	4.1.2.13
comp50401_c0	Metabolism	Carbohydrate metabolism	Fructose and mannose metabolism	ko00051	K01623	fructose-bisphosphate aldolase, class I	4.1.2.13
comp53348_c0	Metabolism	Carbohydrate metabolism	Fructose and mannose metabolism	ko00051	K01623	fructose-bisphosphate aldolase, class I	4.1.2.13
comp54978_c0	Metabolism	Carbohydrate metabolism	Fructose and mannose metabolism	ko00051	K01623	fructose-bisphosphate aldolase, class I	4.1.2.13
comp56221_c0	Metabolism	Carbohydrate metabolism	Fructose and mannose metabolism	ko00051	K01623	fructose-bisphosphate aldolase, class I	4.1.2.13
comp1350333_c0	Metabolism	Carbohydrate metabolism	Fructose and mannose metabolism	ko00051	K01623	fructose-bisphosphate aldolase, class I	4.1.2.13
comp14612_c0	Metabolism	Carbohydrate metabolism	Fructose and mannose metabolism	ko00051	K01624	fructose-bisphosphate aldolase, class II	4.1.2.13
comp17937_c0	Metabolism	Carbohydrate metabolism	Fructose and mannose metabolism	ko00051	K01624	fructose-bisphosphate aldolase, class II	4.1.2.13
comp32909_c0	Metabolism	Carbohydrate metabolism	Fructose and mannose metabolism	ko00051	K01624	fructose-bisphosphate aldolase, class II	4.1.2.13
comp880927_c0	Metabolism	Carbohydrate metabolism	Fructose and mannose metabolism	ko00051	K01624	fructose-bisphosphate aldolase, class II	4.1.2.13
comp1231737_c0	Metabolism	Carbohydrate metabolism	Fructose and mannose metabolism	ko00051	K01624	fructose-bisphosphate aldolase, class II	4.1.2.13
comp1598036_c0	Metabolism	Carbohydrate metabolism	Fructose and mannose metabolism	ko00051	K01624	fructose-bisphosphate aldolase, class II	4.1.2.13
comp56408_c0	Metabolism	Carbohydrate metabolism	Fructose and mannose metabolism	ko00051	K01803	triosephosphate isomerase (TIM)	5.3.1.1
comp57688_c0	Metabolism	Carbohydrate metabolism	Fructose and mannose metabolism	ko00051	K01803	triosephosphate isomerase (TIM)	5.3.1.1
comp57801_c0	Metabolism	Carbohydrate metabolism	Fructose and mannose metabolism	ko00051	K01803	triosephosphate isomerase (TIM)	5.3.1.1
comp1606576_c0	Metabolism	Carbohydrate metabolism	Fructose and mannose metabolism	ko00051	K01803	triosephosphate isomerase (TIM)	5.3.1.1
comp45780_c0	Metabolism	Carbohydrate metabolism	Galactose metabolism	ko00052	K00849	galactokinase	2.7.1.6
comp53006_c0	Metabolism	Carbohydrate metabolism	Galactose metabolism	ko00052	K00849	galactokinase	2.7.1.6
comp9594_c0	Metabolism	Carbohydrate metabolism	Galactose metabolism	ko00052	K01784	UDP-glucose 4-epimerase	5.1.3.2
comp45052_c0	Metabolism	Carbohydrate metabolism	Galactose metabolism	ko00052	K01784	UDP-glucose 4-epimerase	5.1.3.2
comp45052_c1	Metabolism	Carbohydrate metabolism	Galactose metabolism	ko00052	K01784	UDP-glucose 4-epimerase	5.1.3.2
comp46298_c0	Metabolism	Carbohydrate metabolism	Galactose metabolism	ko00052	K01784	UDP-glucose 4-epimerase	5.1.3.2
comp49025_c0	Metabolism	Carbohydrate metabolism	Galactose metabolism	ko00052	K01784	UDP-glucose 4-epimerase	5.1.3.2
comp60551_c0	Metabolism	Carbohydrate metabolism	Galactose metabolism	ko00052	K01784	UDP-glucose 4-epimerase	5.1.3.2
comp159_c0	Metabolism	Carbohydrate metabolism	Galactose metabolism	ko00052	K00963	UTP--glucose-1-phosphate uridylyltransferase	2.7.7.9
comp1718_c0	Metabolism	Carbohydrate metabolism	Galactose metabolism	ko00052	K00963	UTP--glucose-1-phosphate uridylyltransferase	2.7.7.9
comp32591_c0	Metabolism	Carbohydrate metabolism	Galactose metabolism	ko00052	K00963	UTP--glucose-1-phosphate uridylyltransferase	2.7.7.9
comp37491_c0	Metabolism	Carbohydrate metabolism	Galactose metabolism	ko00052	K00963	UTP--glucose-1-phosphate uridylyltransferase	2.7.7.9
comp53422_c0	Metabolism	Carbohydrate metabolism	Galactose metabolism	ko00052	K00963	UTP--glucose-1-phosphate uridylyltransferase	2.7.7.9
comp54869_c0	Metabolism	Carbohydrate metabolism	Galactose metabolism	ko00052	K00963	UTP--glucose-1-phosphate uridylyltransferase	2.7.7.9
comp552459_c0	Metabolism	Carbohydrate metabolism	Galactose metabolism	ko00052	K00963	UTP--glucose-1-phosphate uridylyltransferase	2.7.7.9
comp576378_c0	Metabolism	Carbohydrate metabolism	Galactose metabolism	ko00052	K00963	UTP--glucose-1-phosphate uridylyltransferase	2.7.7.9
comp620781_c0	Metabolism	Carbohydrate metabolism	Galactose metabolism	ko00052	K00963	UTP--glucose-1-phosphate uridylyltransferase	2.7.7.9
comp652719_c0	Metabolism	Carbohydrate metabolism	Galactose metabolism	ko00052	K00963	UTP--glucose-1-phosphate uridylyltransferase	2.7.7.9
comp741473_c0	Metabolism	Carbohydrate metabolism	Galactose metabolism	ko00052	K00963	UTP--glucose-1-phosphate uridylyltransferase	2.7.7.9
comp880479_c0	Metabolism	Carbohydrate metabolism	Galactose metabolism	ko00052	K00963	UTP--glucose-1-phosphate uridylyltransferase	2.7.7.9
comp1406700_c0	Metabolism	Carbohydrate metabolism	Galactose metabolism	ko00052	K00963	UTP--glucose-1-phosphate uridylyltransferase	2.7.7.9
comp1633457_c0	Metabolism	Carbohydrate metabolism	Galactose metabolism	ko00052	K00963	UTP--glucose-1-phosphate uridylyltransferase	2.7.7.9
comp43678_c1	Metabolism	Carbohydrate metabolism	Galactose metabolism	ko00052	K01835	phosphoglucomutase	5.4.2.2
comp58668_c0	Metabolism	Carbohydrate metabolism	Galactose metabolism	ko00052	K01835	phosphoglucomutase	5.4.2.2
comp861192_c0	Metabolism	Carbohydrate metabolism	Galactose metabolism	ko00052	K01835	phosphoglucomutase	5.4.2.2
comp15831_c0	Metabolism	Carbohydrate metabolism	Galactose metabolism	ko00052	K00844	hexokinase	2.7.1.1
comp46655_c0	Metabolism	Carbohydrate metabolism	Galactose metabolism	ko00052	K00844	hexokinase	2.7.1.1
comp51686_c0	Metabolism	Carbohydrate metabolism	Galactose metabolism	ko00052	K00844	hexokinase	2.7.1.1
comp51774_c0	Metabolism	Carbohydrate metabolism	Galactose metabolism	ko00052	K00844	hexokinase	2.7.1.1
comp52256_c0	Metabolism	Carbohydrate metabolism	Galactose metabolism	ko00052	K00844	hexokinase	2.7.1.1
comp52256_c1	Metabolism	Carbohydrate metabolism	Galactose metabolism	ko00052	K00844	hexokinase	2.7.1.1
comp53153_c0	Metabolism	Carbohydrate metabolism	Galactose metabolism	ko00052	K00844	hexokinase	2.7.1.1
comp55362_c0	Metabolism	Carbohydrate metabolism	Galactose metabolism	ko00052	K00844	hexokinase	2.7.1.1
comp56018_c0	Metabolism	Carbohydrate metabolism	Galactose metabolism	ko00052	K00844	hexokinase	2.7.1.1
comp56018_c1	Metabolism	Carbohydrate metabolism	Galactose metabolism	ko00052	K00844	hexokinase	2.7.1.1
comp574536_c0	Metabolism	Carbohydrate metabolism	Galactose metabolism	ko00052	K00844	hexokinase	2.7.1.1
comp917570_c0	Metabolism	Carbohydrate metabolism	Galactose metabolism	ko00052	K00844	hexokinase	2.7.1.1
comp1390035_c0	Metabolism	Carbohydrate metabolism	Galactose metabolism	ko00052	K00844	hexokinase	2.7.1.1
comp60085_c0	Metabolism	Carbohydrate metabolism	Galactose metabolism	ko00052	K01190	beta-galactosidase	3.2.1.23
comp53039_c0	Metabolism	Carbohydrate metabolism	Galactose metabolism	ko00052	K12309	beta-galactosidase	3.2.1.23
comp58559_c0	Metabolism	Carbohydrate metabolism	Galactose metabolism	ko00052	K00965	UDPglucose--hexose-1-phosphate uridylyltransferase	2.7.7.12
comp60034_c0	Metabolism	Carbohydrate metabolism	Galactose metabolism	ko00052	K06617	raffinose synthase	2.4.1.82
comp60121_c0	Metabolism	Carbohydrate metabolism	Galactose metabolism	ko00052	K06617	raffinose synthase	2.4.1.82
comp60121_c1	Metabolism	Carbohydrate metabolism	Galactose metabolism	ko00052	K06617	raffinose synthase	2.4.1.82
comp60442_c0	Metabolism	Carbohydrate metabolism	Galactose metabolism	ko00052	K06617	raffinose synthase	2.4.1.82
comp60449_c0	Metabolism	Carbohydrate metabolism	Galactose metabolism	ko00052	K06617	raffinose synthase	2.4.1.82
comp50556_c0	Metabolism	Carbohydrate metabolism	Galactose metabolism	ko00052	K07407	alpha-galactosidase	3.2.1.22
comp50556_c1	Metabolism	Carbohydrate metabolism	Galactose metabolism	ko00052	K07407	alpha-galactosidase	3.2.1.22
comp51952_c0	Metabolism	Carbohydrate metabolism	Galactose metabolism	ko00052	K07407	alpha-galactosidase	3.2.1.22
comp55176_c0	Metabolism	Carbohydrate metabolism	Galactose metabolism	ko00052	K07407	alpha-galactosidase	3.2.1.22
comp789191_c0	Metabolism	Carbohydrate metabolism	Galactose metabolism	ko00052	K07407	alpha-galactosidase	3.2.1.22
comp43651_c0	Metabolism	Carbohydrate metabolism	Galactose metabolism	ko00052	K00850	6-phosphofructokinase 1	2.7.1.11
comp46707_c0	Metabolism	Carbohydrate metabolism	Galactose metabolism	ko00052	K00850	6-phosphofructokinase 1	2.7.1.11
comp46707_c1	Metabolism	Carbohydrate metabolism	Galactose metabolism	ko00052	K00850	6-phosphofructokinase 1	2.7.1.11
comp51409_c0	Metabolism	Carbohydrate metabolism	Galactose metabolism	ko00052	K00850	6-phosphofructokinase 1	2.7.1.11
comp57160_c0	Metabolism	Carbohydrate metabolism	Galactose metabolism	ko00052	K00850	6-phosphofructokinase 1	2.7.1.11
comp51519_c0	Metabolism	Carbohydrate metabolism	Galactose metabolism	ko00052	K01193	beta-fructofuranosidase	3.2.1.26
comp51519_c1	Metabolism	Carbohydrate metabolism	Galactose metabolism	ko00052	K01193	beta-fructofuranosidase	3.2.1.26
comp53480_c0	Metabolism	Carbohydrate metabolism	Galactose metabolism	ko00052	K01193	beta-fructofuranosidase	3.2.1.26
comp55502_c1	Metabolism	Carbohydrate metabolism	Galactose metabolism	ko00052	K01193	beta-fructofuranosidase	3.2.1.26
comp55502_c2	Metabolism	Carbohydrate metabolism	Galactose metabolism	ko00052	K01193	beta-fructofuranosidase	3.2.1.26
comp56649_c0	Metabolism	Carbohydrate metabolism	Galactose metabolism	ko00052	K01193	beta-fructofuranosidase	3.2.1.26
comp60091_c0	Metabolism	Carbohydrate metabolism	Galactose metabolism	ko00052	K01193	beta-fructofuranosidase	3.2.1.26
comp12836_c0	Metabolism	Carbohydrate metabolism	Galactose metabolism	ko00052	K06611	stachyose synthetase	2.4.1.67
comp37178_c1	Metabolism	Carbohydrate metabolism	Galactose metabolism	ko00052	K06611	stachyose synthetase	2.4.1.67
comp41187_c0	Metabolism	Carbohydrate metabolism	Galactose metabolism	ko00052	K06611	stachyose synthetase	2.4.1.67
comp42015_c0	Metabolism	Carbohydrate metabolism	Galactose metabolism	ko00052	K06611	stachyose synthetase	2.4.1.67
comp836594_c0	Metabolism	Carbohydrate metabolism	Galactose metabolism	ko00052	K06611	stachyose synthetase	2.4.1.67
comp1043603_c0	Metabolism	Carbohydrate metabolism	Galactose metabolism	ko00052	K06611	stachyose synthetase	2.4.1.67
comp42506_c0	Metabolism	Carbohydrate metabolism	Galactose metabolism	ko00052	K01187	alpha-glucosidase	3.2.1.20
comp59572_c0	Metabolism	Carbohydrate metabolism	Galactose metabolism	ko00052	K01187	alpha-glucosidase	3.2.1.20
comp447769_c0	Metabolism	Carbohydrate metabolism	Galactose metabolism	ko00052	K01187	alpha-glucosidase	3.2.1.20
comp643674_c0	Metabolism	Carbohydrate metabolism	Galactose metabolism	ko00052	K01187	alpha-glucosidase	3.2.1.20
comp723167_c0	Metabolism	Carbohydrate metabolism	Galactose metabolism	ko00052	K01187	alpha-glucosidase	3.2.1.20
comp7932_c0	Metabolism	Carbohydrate metabolism	Ascorbate and aldarate metabolism	ko00053	K00012	UDPglucose 6-dehydrogenase	1.1.1.22
comp20010_c0	Metabolism	Carbohydrate metabolism	Ascorbate and aldarate metabolism	ko00053	K00012	UDPglucose 6-dehydrogenase	1.1.1.22
comp33056_c0	Metabolism	Carbohydrate metabolism	Ascorbate and aldarate metabolism	ko00053	K00012	UDPglucose 6-dehydrogenase	1.1.1.22
comp38868_c0	Metabolism	Carbohydrate metabolism	Ascorbate and aldarate metabolism	ko00053	K00012	UDPglucose 6-dehydrogenase	1.1.1.22
comp38868_c1	Metabolism	Carbohydrate metabolism	Ascorbate and aldarate metabolism	ko00053	K00012	UDPglucose 6-dehydrogenase	1.1.1.22
comp38868_c2	Metabolism	Carbohydrate metabolism	Ascorbate and aldarate metabolism	ko00053	K00012	UDPglucose 6-dehydrogenase	1.1.1.22
comp41826_c0	Metabolism	Carbohydrate metabolism	Ascorbate and aldarate metabolism	ko00053	K00012	UDPglucose 6-dehydrogenase	1.1.1.22
comp45838_c0	Metabolism	Carbohydrate metabolism	Ascorbate and aldarate metabolism	ko00053	K00012	UDPglucose 6-dehydrogenase	1.1.1.22
comp54752_c0	Metabolism	Carbohydrate metabolism	Ascorbate and aldarate metabolism	ko00053	K00012	UDPglucose 6-dehydrogenase	1.1.1.22
comp59325_c0	Metabolism	Carbohydrate metabolism	Ascorbate and aldarate metabolism	ko00053	K00012	UDPglucose 6-dehydrogenase	1.1.1.22
comp792594_c0	Metabolism	Carbohydrate metabolism	Ascorbate and aldarate metabolism	ko00053	K00012	UDPglucose 6-dehydrogenase	1.1.1.22
comp58214_c0	Metabolism	Carbohydrate metabolism	Ascorbate and aldarate metabolism	ko00053	K12447	UDP-sugar pyrophosphorylase	2.7.7.64
comp52567_c0	Metabolism	Carbohydrate metabolism	Ascorbate and aldarate metabolism	ko00053	K16190	glucuronokinase	2.7.1.43
comp46372_c0	Metabolism	Carbohydrate metabolism	Ascorbate and aldarate metabolism	ko00053	K00469	inositol oxygenase	1.13.99.1
comp60746_c1	Metabolism	Carbohydrate metabolism	Ascorbate and aldarate metabolism	ko00053	K00469	inositol oxygenase	1.13.99.1
comp58472_c0	Metabolism	Carbohydrate metabolism	Ascorbate and aldarate metabolism	ko00053	K10046	GDP-D-mannose 3', 5'-epimerase	5.1.3.18 5.1.3.-
comp53787_c0	Metabolism	Carbohydrate metabolism	Ascorbate and aldarate metabolism	ko00053	K14190	GDP-L-galactose phosphorylase	2.7.7.69
comp58720_c0	Metabolism	Carbohydrate metabolism	Ascorbate and aldarate metabolism	ko00053	K14190	GDP-L-galactose phosphorylase	2.7.7.69
comp48862_c0	Metabolism	Carbohydrate metabolism	Ascorbate and aldarate metabolism	ko00053	K10047	inositol-phosphate phosphatase / L-galactose 1-phosphate phosphatase	3.1.3.25 3.1.3.-
comp56427_c0	Metabolism	Carbohydrate metabolism	Ascorbate and aldarate metabolism	ko00053	K00064	D-threo-aldose 1-dehydrogenase	1.1.1.122
comp42965_c0	Metabolism	Carbohydrate metabolism	Ascorbate and aldarate metabolism	ko00053	K08232	monodehydroascorbate reductase (NADH)	1.6.5.4
comp50508_c0	Metabolism	Carbohydrate metabolism	Ascorbate and aldarate metabolism	ko00053	K08232	monodehydroascorbate reductase (NADH)	1.6.5.4
comp56733_c0	Metabolism	Carbohydrate metabolism	Ascorbate and aldarate metabolism	ko00053	K08232	monodehydroascorbate reductase (NADH)	1.6.5.4
comp45928_c0	Metabolism	Carbohydrate metabolism	Ascorbate and aldarate metabolism	ko00053	K00423	L-ascorbate oxidase	1.10.3.3
comp42497_c1	Metabolism	Carbohydrate metabolism	Ascorbate and aldarate metabolism	ko00053	K00434	L-ascorbate peroxidase	1.11.1.11
comp46535_c0	Metabolism	Carbohydrate metabolism	Ascorbate and aldarate metabolism	ko00053	K00434	L-ascorbate peroxidase	1.11.1.11
comp48300_c0	Metabolism	Carbohydrate metabolism	Ascorbate and aldarate metabolism	ko00053	K00434	L-ascorbate peroxidase	1.11.1.11
comp48300_c1	Metabolism	Carbohydrate metabolism	Ascorbate and aldarate metabolism	ko00053	K00434	L-ascorbate peroxidase	1.11.1.11
comp50112_c0	Metabolism	Carbohydrate metabolism	Ascorbate and aldarate metabolism	ko00053	K00434	L-ascorbate peroxidase	1.11.1.11
comp50393_c0	Metabolism	Carbohydrate metabolism	Ascorbate and aldarate metabolism	ko00053	K00434	L-ascorbate peroxidase	1.11.1.11
comp52688_c0	Metabolism	Carbohydrate metabolism	Ascorbate and aldarate metabolism	ko00053	K00434	L-ascorbate peroxidase	1.11.1.11
comp55341_c0	Metabolism	Carbohydrate metabolism	Ascorbate and aldarate metabolism	ko00053	K00434	L-ascorbate peroxidase	1.11.1.11
comp55341_c1	Metabolism	Carbohydrate metabolism	Ascorbate and aldarate metabolism	ko00053	K00434	L-ascorbate peroxidase	1.11.1.11
comp58191_c0	Metabolism	Carbohydrate metabolism	Ascorbate and aldarate metabolism	ko00053	K00434	L-ascorbate peroxidase	1.11.1.11
comp59195_c0	Metabolism	Carbohydrate metabolism	Ascorbate and aldarate metabolism	ko00053	K00434	L-ascorbate peroxidase	1.11.1.11
comp418178_c0	Metabolism	Carbohydrate metabolism	Ascorbate and aldarate metabolism	ko00053	K00434	L-ascorbate peroxidase	1.11.1.11
comp1351714_c0	Metabolism	Carbohydrate metabolism	Ascorbate and aldarate metabolism	ko00053	K00434	L-ascorbate peroxidase	1.11.1.11
comp6083_c0	Metabolism	Carbohydrate metabolism	Ascorbate and aldarate metabolism	ko00053	K00128	aldehyde dehydrogenase (NAD+)	1.2.1.3
comp9484_c0	Metabolism	Carbohydrate metabolism	Ascorbate and aldarate metabolism	ko00053	K00128	aldehyde dehydrogenase (NAD+)	1.2.1.3
comp18901_c0	Metabolism	Carbohydrate metabolism	Ascorbate and aldarate metabolism	ko00053	K00128	aldehyde dehydrogenase (NAD+)	1.2.1.3
comp34321_c0	Metabolism	Carbohydrate metabolism	Ascorbate and aldarate metabolism	ko00053	K00128	aldehyde dehydrogenase (NAD+)	1.2.1.3
comp48628_c0	Metabolism	Carbohydrate metabolism	Ascorbate and aldarate metabolism	ko00053	K00128	aldehyde dehydrogenase (NAD+)	1.2.1.3
comp50627_c0	Metabolism	Carbohydrate metabolism	Ascorbate and aldarate metabolism	ko00053	K00128	aldehyde dehydrogenase (NAD+)	1.2.1.3
comp53748_c0	Metabolism	Carbohydrate metabolism	Ascorbate and aldarate metabolism	ko00053	K00128	aldehyde dehydrogenase (NAD+)	1.2.1.3
comp55797_c0	Metabolism	Carbohydrate metabolism	Ascorbate and aldarate metabolism	ko00053	K00128	aldehyde dehydrogenase (NAD+)	1.2.1.3
comp56898_c0	Metabolism	Carbohydrate metabolism	Ascorbate and aldarate metabolism	ko00053	K00128	aldehyde dehydrogenase (NAD+)	1.2.1.3
comp60194_c0	Metabolism	Carbohydrate metabolism	Ascorbate and aldarate metabolism	ko00053	K00128	aldehyde dehydrogenase (NAD+)	1.2.1.3
comp482047_c0	Metabolism	Carbohydrate metabolism	Ascorbate and aldarate metabolism	ko00053	K00128	aldehyde dehydrogenase (NAD+)	1.2.1.3
comp786207_c0	Metabolism	Carbohydrate metabolism	Ascorbate and aldarate metabolism	ko00053	K00128	aldehyde dehydrogenase (NAD+)	1.2.1.3
comp40477_c0	Metabolism	Carbohydrate metabolism	Ascorbate and aldarate metabolism	ko00053	K14085	aldehyde dehydrogenase family 7 member A1	1.2.1.31 1.2.1.8 1.2.1.3
comp19966_c0	Metabolism	Carbohydrate metabolism	Starch and sucrose metabolism	ko00500	K01212	levanase	3.2.1.65
comp51519_c0	Metabolism	Carbohydrate metabolism	Starch and sucrose metabolism	ko00500	K01193	beta-fructofuranosidase	3.2.1.26
comp51519_c1	Metabolism	Carbohydrate metabolism	Starch and sucrose metabolism	ko00500	K01193	beta-fructofuranosidase	3.2.1.26
comp53480_c0	Metabolism	Carbohydrate metabolism	Starch and sucrose metabolism	ko00500	K01193	beta-fructofuranosidase	3.2.1.26
comp55502_c1	Metabolism	Carbohydrate metabolism	Starch and sucrose metabolism	ko00500	K01193	beta-fructofuranosidase	3.2.1.26
comp55502_c2	Metabolism	Carbohydrate metabolism	Starch and sucrose metabolism	ko00500	K01193	beta-fructofuranosidase	3.2.1.26
comp56649_c0	Metabolism	Carbohydrate metabolism	Starch and sucrose metabolism	ko00500	K01193	beta-fructofuranosidase	3.2.1.26
comp60091_c0	Metabolism	Carbohydrate metabolism	Starch and sucrose metabolism	ko00500	K01193	beta-fructofuranosidase	3.2.1.26
comp42726_c0	Metabolism	Carbohydrate metabolism	Starch and sucrose metabolism	ko00500	K00696	sucrose-phosphate synthase	2.4.1.14
comp45244_c0	Metabolism	Carbohydrate metabolism	Starch and sucrose metabolism	ko00500	K00696	sucrose-phosphate synthase	2.4.1.14
comp54889_c0	Metabolism	Carbohydrate metabolism	Starch and sucrose metabolism	ko00500	K00696	sucrose-phosphate synthase	2.4.1.14
comp54889_c1	Metabolism	Carbohydrate metabolism	Starch and sucrose metabolism	ko00500	K00696	sucrose-phosphate synthase	2.4.1.14
comp54889_c2	Metabolism	Carbohydrate metabolism	Starch and sucrose metabolism	ko00500	K00696	sucrose-phosphate synthase	2.4.1.14
comp54889_c3	Metabolism	Carbohydrate metabolism	Starch and sucrose metabolism	ko00500	K00696	sucrose-phosphate synthase	2.4.1.14
comp60247_c1	Metabolism	Carbohydrate metabolism	Starch and sucrose metabolism	ko00500	K00696	sucrose-phosphate synthase	2.4.1.14
comp60459_c0	Metabolism	Carbohydrate metabolism	Starch and sucrose metabolism	ko00500	K00696	sucrose-phosphate synthase	2.4.1.14
comp47540_c0	Metabolism	Carbohydrate metabolism	Starch and sucrose metabolism	ko00500	K00695	sucrose synthase	2.4.1.13
comp47540_c1	Metabolism	Carbohydrate metabolism	Starch and sucrose metabolism	ko00500	K00695	sucrose synthase	2.4.1.13
comp47540_c2	Metabolism	Carbohydrate metabolism	Starch and sucrose metabolism	ko00500	K00695	sucrose synthase	2.4.1.13
comp48167_c0	Metabolism	Carbohydrate metabolism	Starch and sucrose metabolism	ko00500	K00695	sucrose synthase	2.4.1.13
comp48730_c0	Metabolism	Carbohydrate metabolism	Starch and sucrose metabolism	ko00500	K00695	sucrose synthase	2.4.1.13
comp48730_c1	Metabolism	Carbohydrate metabolism	Starch and sucrose metabolism	ko00500	K00695	sucrose synthase	2.4.1.13
comp50837_c1	Metabolism	Carbohydrate metabolism	Starch and sucrose metabolism	ko00500	K00695	sucrose synthase	2.4.1.13
comp56422_c0	Metabolism	Carbohydrate metabolism	Starch and sucrose metabolism	ko00500	K00695	sucrose synthase	2.4.1.13
comp56422_c1	Metabolism	Carbohydrate metabolism	Starch and sucrose metabolism	ko00500	K00695	sucrose synthase	2.4.1.13
comp57683_c0	Metabolism	Carbohydrate metabolism	Starch and sucrose metabolism	ko00500	K00695	sucrose synthase	2.4.1.13
comp58737_c0	Metabolism	Carbohydrate metabolism	Starch and sucrose metabolism	ko00500	K00695	sucrose synthase	2.4.1.13
comp42506_c0	Metabolism	Carbohydrate metabolism	Starch and sucrose metabolism	ko00500	K01187	alpha-glucosidase	3.2.1.20
comp59572_c0	Metabolism	Carbohydrate metabolism	Starch and sucrose metabolism	ko00500	K01187	alpha-glucosidase	3.2.1.20
comp447769_c0	Metabolism	Carbohydrate metabolism	Starch and sucrose metabolism	ko00500	K01187	alpha-glucosidase	3.2.1.20
comp643674_c0	Metabolism	Carbohydrate metabolism	Starch and sucrose metabolism	ko00500	K01187	alpha-glucosidase	3.2.1.20
comp723167_c0	Metabolism	Carbohydrate metabolism	Starch and sucrose metabolism	ko00500	K01187	alpha-glucosidase	3.2.1.20
comp12633_c0	Metabolism	Carbohydrate metabolism	Starch and sucrose metabolism	ko00500	K00706	1,3-beta-glucan synthase	2.4.1.34
comp15532_c0	Metabolism	Carbohydrate metabolism	Starch and sucrose metabolism	ko00500	K00706	1,3-beta-glucan synthase	2.4.1.34
comp1030288_c0	Metabolism	Carbohydrate metabolism	Starch and sucrose metabolism	ko00500	K00706	1,3-beta-glucan synthase	2.4.1.34
comp1632615_c0	Metabolism	Carbohydrate metabolism	Starch and sucrose metabolism	ko00500	K00706	1,3-beta-glucan synthase	2.4.1.34
comp28372_c0	Metabolism	Carbohydrate metabolism	Starch and sucrose metabolism	ko00500	K01188	beta-glucosidase	3.2.1.21
comp29690_c0	Metabolism	Carbohydrate metabolism	Starch and sucrose metabolism	ko00500	K01188	beta-glucosidase	3.2.1.21
comp36411_c0	Metabolism	Carbohydrate metabolism	Starch and sucrose metabolism	ko00500	K01188	beta-glucosidase	3.2.1.21
comp41559_c0	Metabolism	Carbohydrate metabolism	Starch and sucrose metabolism	ko00500	K01188	beta-glucosidase	3.2.1.21
comp42065_c0	Metabolism	Carbohydrate metabolism	Starch and sucrose metabolism	ko00500	K01188	beta-glucosidase	3.2.1.21
comp44006_c1	Metabolism	Carbohydrate metabolism	Starch and sucrose metabolism	ko00500	K01188	beta-glucosidase	3.2.1.21
comp44014_c0	Metabolism	Carbohydrate metabolism	Starch and sucrose metabolism	ko00500	K01188	beta-glucosidase	3.2.1.21
comp44014_c1	Metabolism	Carbohydrate metabolism	Starch and sucrose metabolism	ko00500	K01188	beta-glucosidase	3.2.1.21
comp47901_c0	Metabolism	Carbohydrate metabolism	Starch and sucrose metabolism	ko00500	K01188	beta-glucosidase	3.2.1.21
comp48405_c0	Metabolism	Carbohydrate metabolism	Starch and sucrose metabolism	ko00500	K01188	beta-glucosidase	3.2.1.21
comp52041_c0	Metabolism	Carbohydrate metabolism	Starch and sucrose metabolism	ko00500	K01188	beta-glucosidase	3.2.1.21
comp53101_c0	Metabolism	Carbohydrate metabolism	Starch and sucrose metabolism	ko00500	K01188	beta-glucosidase	3.2.1.21
comp55043_c0	Metabolism	Carbohydrate metabolism	Starch and sucrose metabolism	ko00500	K01188	beta-glucosidase	3.2.1.21
comp56955_c0	Metabolism	Carbohydrate metabolism	Starch and sucrose metabolism	ko00500	K01188	beta-glucosidase	3.2.1.21
comp57282_c0	Metabolism	Carbohydrate metabolism	Starch and sucrose metabolism	ko00500	K01188	beta-glucosidase	3.2.1.21
comp58762_c0	Metabolism	Carbohydrate metabolism	Starch and sucrose metabolism	ko00500	K01188	beta-glucosidase	3.2.1.21
comp335946_c0	Metabolism	Carbohydrate metabolism	Starch and sucrose metabolism	ko00500	K01188	beta-glucosidase	3.2.1.21
comp1175445_c0	Metabolism	Carbohydrate metabolism	Starch and sucrose metabolism	ko00500	K01188	beta-glucosidase	3.2.1.21
comp14752_c0	Metabolism	Carbohydrate metabolism	Starch and sucrose metabolism	ko00500	K05349	beta-glucosidase	3.2.1.21
comp16032_c0	Metabolism	Carbohydrate metabolism	Starch and sucrose metabolism	ko00500	K05349	beta-glucosidase	3.2.1.21
comp19009_c0	Metabolism	Carbohydrate metabolism	Starch and sucrose metabolism	ko00500	K05349	beta-glucosidase	3.2.1.21
comp38660_c1	Metabolism	Carbohydrate metabolism	Starch and sucrose metabolism	ko00500	K05349	beta-glucosidase	3.2.1.21
comp51168_c0	Metabolism	Carbohydrate metabolism	Starch and sucrose metabolism	ko00500	K05349	beta-glucosidase	3.2.1.21
comp51229_c0	Metabolism	Carbohydrate metabolism	Starch and sucrose metabolism	ko00500	K05349	beta-glucosidase	3.2.1.21
comp56563_c0	Metabolism	Carbohydrate metabolism	Starch and sucrose metabolism	ko00500	K05349	beta-glucosidase	3.2.1.21
comp60118_c0	Metabolism	Carbohydrate metabolism	Starch and sucrose metabolism	ko00500	K05349	beta-glucosidase	3.2.1.21
comp260408_c0	Metabolism	Carbohydrate metabolism	Starch and sucrose metabolism	ko00500	K05349	beta-glucosidase	3.2.1.21
comp660985_c0	Metabolism	Carbohydrate metabolism	Starch and sucrose metabolism	ko00500	K05349	beta-glucosidase	3.2.1.21
comp8762_c0	Metabolism	Carbohydrate metabolism	Starch and sucrose metabolism	ko00500	K05350	beta-glucosidase	3.2.1.21
comp48406_c0	Metabolism	Carbohydrate metabolism	Starch and sucrose metabolism	ko00500	K05350	beta-glucosidase	3.2.1.21
comp50586_c0	Metabolism	Carbohydrate metabolism	Starch and sucrose metabolism	ko00500	K05350	beta-glucosidase	3.2.1.21
comp59205_c0	Metabolism	Carbohydrate metabolism	Starch and sucrose metabolism	ko00500	K05350	beta-glucosidase	3.2.1.21
comp60658_c0	Metabolism	Carbohydrate metabolism	Starch and sucrose metabolism	ko00500	K05350	beta-glucosidase	3.2.1.21
comp18516_c0	Metabolism	Carbohydrate metabolism	Starch and sucrose metabolism	ko00500	K01087	trehalose 6-phosphate phosphatase	3.1.3.12
comp28390_c0	Metabolism	Carbohydrate metabolism	Starch and sucrose metabolism	ko00500	K01087	trehalose 6-phosphate phosphatase	3.1.3.12
comp49011_c0	Metabolism	Carbohydrate metabolism	Starch and sucrose metabolism	ko00500	K01087	trehalose 6-phosphate phosphatase	3.1.3.12
comp50048_c0	Metabolism	Carbohydrate metabolism	Starch and sucrose metabolism	ko00500	K01087	trehalose 6-phosphate phosphatase	3.1.3.12
comp56550_c0	Metabolism	Carbohydrate metabolism	Starch and sucrose metabolism	ko00500	K01087	trehalose 6-phosphate phosphatase	3.1.3.12
comp57386_c0	Metabolism	Carbohydrate metabolism	Starch and sucrose metabolism	ko00500	K01087	trehalose 6-phosphate phosphatase	3.1.3.12
comp59252_c2	Metabolism	Carbohydrate metabolism	Starch and sucrose metabolism	ko00500	K01087	trehalose 6-phosphate phosphatase	3.1.3.12
comp1639190_c0	Metabolism	Carbohydrate metabolism	Starch and sucrose metabolism	ko00500	K01087	trehalose 6-phosphate phosphatase	3.1.3.12
comp28621_c0	Metabolism	Carbohydrate metabolism	Starch and sucrose metabolism	ko00500	K16055	trehalose 6-phosphate synthase/phosphatase	2.4.1.15 3.1.3.12
comp29124_c1	Metabolism	Carbohydrate metabolism	Starch and sucrose metabolism	ko00500	K16055	trehalose 6-phosphate synthase/phosphatase	2.4.1.15 3.1.3.12
comp43637_c0	Metabolism	Carbohydrate metabolism	Starch and sucrose metabolism	ko00500	K16055	trehalose 6-phosphate synthase/phosphatase	2.4.1.15 3.1.3.12
comp48550_c0	Metabolism	Carbohydrate metabolism	Starch and sucrose metabolism	ko00500	K16055	trehalose 6-phosphate synthase/phosphatase	2.4.1.15 3.1.3.12
comp49542_c0	Metabolism	Carbohydrate metabolism	Starch and sucrose metabolism	ko00500	K16055	trehalose 6-phosphate synthase/phosphatase	2.4.1.15 3.1.3.12
comp50056_c0	Metabolism	Carbohydrate metabolism	Starch and sucrose metabolism	ko00500	K16055	trehalose 6-phosphate synthase/phosphatase	2.4.1.15 3.1.3.12
comp50056_c1	Metabolism	Carbohydrate metabolism	Starch and sucrose metabolism	ko00500	K16055	trehalose 6-phosphate synthase/phosphatase	2.4.1.15 3.1.3.12
comp50056_c2	Metabolism	Carbohydrate metabolism	Starch and sucrose metabolism	ko00500	K16055	trehalose 6-phosphate synthase/phosphatase	2.4.1.15 3.1.3.12
comp50284_c0	Metabolism	Carbohydrate metabolism	Starch and sucrose metabolism	ko00500	K16055	trehalose 6-phosphate synthase/phosphatase	2.4.1.15 3.1.3.12
comp54813_c0	Metabolism	Carbohydrate metabolism	Starch and sucrose metabolism	ko00500	K16055	trehalose 6-phosphate synthase/phosphatase	2.4.1.15 3.1.3.12
comp57066_c0	Metabolism	Carbohydrate metabolism	Starch and sucrose metabolism	ko00500	K16055	trehalose 6-phosphate synthase/phosphatase	2.4.1.15 3.1.3.12
comp57512_c0	Metabolism	Carbohydrate metabolism	Starch and sucrose metabolism	ko00500	K16055	trehalose 6-phosphate synthase/phosphatase	2.4.1.15 3.1.3.12
comp57512_c2	Metabolism	Carbohydrate metabolism	Starch and sucrose metabolism	ko00500	K16055	trehalose 6-phosphate synthase/phosphatase	2.4.1.15 3.1.3.12
comp57637_c0	Metabolism	Carbohydrate metabolism	Starch and sucrose metabolism	ko00500	K16055	trehalose 6-phosphate synthase/phosphatase	2.4.1.15 3.1.3.12
comp61051_c1	Metabolism	Carbohydrate metabolism	Starch and sucrose metabolism	ko00500	K16055	trehalose 6-phosphate synthase/phosphatase	2.4.1.15 3.1.3.12
comp50052_c0	Metabolism	Carbohydrate metabolism	Starch and sucrose metabolism	ko00500	K01194	alpha,alpha-trehalase	3.2.1.28
comp55364_c0	Metabolism	Carbohydrate metabolism	Starch and sucrose metabolism	ko00500	K02438	glycogen operon protein	3.2.1.-
comp59859_c0	Metabolism	Carbohydrate metabolism	Starch and sucrose metabolism	ko00500	K02438	glycogen operon protein	3.2.1.-
comp7932_c0	Metabolism	Carbohydrate metabolism	Starch and sucrose metabolism	ko00500	K00012	UDPglucose 6-dehydrogenase	1.1.1.22
comp20010_c0	Metabolism	Carbohydrate metabolism	Starch and sucrose metabolism	ko00500	K00012	UDPglucose 6-dehydrogenase	1.1.1.22
comp33056_c0	Metabolism	Carbohydrate metabolism	Starch and sucrose metabolism	ko00500	K00012	UDPglucose 6-dehydrogenase	1.1.1.22
comp38868_c0	Metabolism	Carbohydrate metabolism	Starch and sucrose metabolism	ko00500	K00012	UDPglucose 6-dehydrogenase	1.1.1.22
comp38868_c1	Metabolism	Carbohydrate metabolism	Starch and sucrose metabolism	ko00500	K00012	UDPglucose 6-dehydrogenase	1.1.1.22
comp38868_c2	Metabolism	Carbohydrate metabolism	Starch and sucrose metabolism	ko00500	K00012	UDPglucose 6-dehydrogenase	1.1.1.22
comp41826_c0	Metabolism	Carbohydrate metabolism	Starch and sucrose metabolism	ko00500	K00012	UDPglucose 6-dehydrogenase	1.1.1.22
comp45838_c0	Metabolism	Carbohydrate metabolism	Starch and sucrose metabolism	ko00500	K00012	UDPglucose 6-dehydrogenase	1.1.1.22
comp54752_c0	Metabolism	Carbohydrate metabolism	Starch and sucrose metabolism	ko00500	K00012	UDPglucose 6-dehydrogenase	1.1.1.22
comp59325_c0	Metabolism	Carbohydrate metabolism	Starch and sucrose metabolism	ko00500	K00012	UDPglucose 6-dehydrogenase	1.1.1.22
comp792594_c0	Metabolism	Carbohydrate metabolism	Starch and sucrose metabolism	ko00500	K00012	UDPglucose 6-dehydrogenase	1.1.1.22
comp14923_c0	Metabolism	Carbohydrate metabolism	Starch and sucrose metabolism	ko00500	K08678	UDP-glucuronate decarboxylase	4.1.1.35
comp34152_c1	Metabolism	Carbohydrate metabolism	Starch and sucrose metabolism	ko00500	K08678	UDP-glucuronate decarboxylase	4.1.1.35
comp44218_c0	Metabolism	Carbohydrate metabolism	Starch and sucrose metabolism	ko00500	K08678	UDP-glucuronate decarboxylase	4.1.1.35
comp1902_c0	Metabolism	Carbohydrate metabolism	Starch and sucrose metabolism	ko00500	K00770	1,4-beta-D-xylan synthase	2.4.2.24
comp19440_c0	Metabolism	Carbohydrate metabolism	Starch and sucrose metabolism	ko00500	K00770	1,4-beta-D-xylan synthase	2.4.2.24
comp42147_c0	Metabolism	Carbohydrate metabolism	Starch and sucrose metabolism	ko00500	K00770	1,4-beta-D-xylan synthase	2.4.2.24
comp42147_c1	Metabolism	Carbohydrate metabolism	Starch and sucrose metabolism	ko00500	K00770	1,4-beta-D-xylan synthase	2.4.2.24
comp48455_c0	Metabolism	Carbohydrate metabolism	Starch and sucrose metabolism	ko00500	K15920	beta-D-xylosidase 4	3.2.1.37
comp47912_c0	Metabolism	Carbohydrate metabolism	Starch and sucrose metabolism	ko00500	K08679	UDP-glucuronate 4-epimerase	5.1.3.6
comp49977_c0	Metabolism	Carbohydrate metabolism	Starch and sucrose metabolism	ko00500	K08679	UDP-glucuronate 4-epimerase	5.1.3.6
comp56286_c0	Metabolism	Carbohydrate metabolism	Starch and sucrose metabolism	ko00500	K08679	UDP-glucuronate 4-epimerase	5.1.3.6
comp56286_c4	Metabolism	Carbohydrate metabolism	Starch and sucrose metabolism	ko00500	K08679	UDP-glucuronate 4-epimerase	5.1.3.6
comp62399_c0	Metabolism	Carbohydrate metabolism	Starch and sucrose metabolism	ko00500	K08679	UDP-glucuronate 4-epimerase	5.1.3.6
comp12353_c0	Metabolism	Carbohydrate metabolism	Starch and sucrose metabolism	ko00500	K13648	alpha-1,4-galacturonosyltransferase	2.4.1.43
comp46234_c0	Metabolism	Carbohydrate metabolism	Starch and sucrose metabolism	ko00500	K13648	alpha-1,4-galacturonosyltransferase	2.4.1.43
comp48185_c0	Metabolism	Carbohydrate metabolism	Starch and sucrose metabolism	ko00500	K13648	alpha-1,4-galacturonosyltransferase	2.4.1.43
comp50924_c0	Metabolism	Carbohydrate metabolism	Starch and sucrose metabolism	ko00500	K13648	alpha-1,4-galacturonosyltransferase	2.4.1.43
comp51558_c0	Metabolism	Carbohydrate metabolism	Starch and sucrose metabolism	ko00500	K13648	alpha-1,4-galacturonosyltransferase	2.4.1.43
comp51558_c1	Metabolism	Carbohydrate metabolism	Starch and sucrose metabolism	ko00500	K13648	alpha-1,4-galacturonosyltransferase	2.4.1.43
comp52245_c0	Metabolism	Carbohydrate metabolism	Starch and sucrose metabolism	ko00500	K13648	alpha-1,4-galacturonosyltransferase	2.4.1.43
comp52494_c0	Metabolism	Carbohydrate metabolism	Starch and sucrose metabolism	ko00500	K13648	alpha-1,4-galacturonosyltransferase	2.4.1.43
comp52920_c1	Metabolism	Carbohydrate metabolism	Starch and sucrose metabolism	ko00500	K13648	alpha-1,4-galacturonosyltransferase	2.4.1.43
comp54216_c0	Metabolism	Carbohydrate metabolism	Starch and sucrose metabolism	ko00500	K13648	alpha-1,4-galacturonosyltransferase	2.4.1.43
comp55621_c0	Metabolism	Carbohydrate metabolism	Starch and sucrose metabolism	ko00500	K13648	alpha-1,4-galacturonosyltransferase	2.4.1.43
comp55868_c0	Metabolism	Carbohydrate metabolism	Starch and sucrose metabolism	ko00500	K13648	alpha-1,4-galacturonosyltransferase	2.4.1.43
comp57388_c0	Metabolism	Carbohydrate metabolism	Starch and sucrose metabolism	ko00500	K13648	alpha-1,4-galacturonosyltransferase	2.4.1.43
comp57842_c0	Metabolism	Carbohydrate metabolism	Starch and sucrose metabolism	ko00500	K13648	alpha-1,4-galacturonosyltransferase	2.4.1.43
comp57960_c0	Metabolism	Carbohydrate metabolism	Starch and sucrose metabolism	ko00500	K13648	alpha-1,4-galacturonosyltransferase	2.4.1.43
comp58200_c0	Metabolism	Carbohydrate metabolism	Starch and sucrose metabolism	ko00500	K13648	alpha-1,4-galacturonosyltransferase	2.4.1.43
comp58239_c0	Metabolism	Carbohydrate metabolism	Starch and sucrose metabolism	ko00500	K13648	alpha-1,4-galacturonosyltransferase	2.4.1.43
comp673054_c0	Metabolism	Carbohydrate metabolism	Starch and sucrose metabolism	ko00500	K13648	alpha-1,4-galacturonosyltransferase	2.4.1.43
comp2245_c0	Metabolism	Carbohydrate metabolism	Starch and sucrose metabolism	ko00500	K01051	pectinesterase	3.1.1.11
comp38219_c0	Metabolism	Carbohydrate metabolism	Starch and sucrose metabolism	ko00500	K01051	pectinesterase	3.1.1.11
comp39816_c0	Metabolism	Carbohydrate metabolism	Starch and sucrose metabolism	ko00500	K01051	pectinesterase	3.1.1.11
comp48835_c0	Metabolism	Carbohydrate metabolism	Starch and sucrose metabolism	ko00500	K01051	pectinesterase	3.1.1.11
comp50919_c0	Metabolism	Carbohydrate metabolism	Starch and sucrose metabolism	ko00500	K01051	pectinesterase	3.1.1.11
comp50919_c1	Metabolism	Carbohydrate metabolism	Starch and sucrose metabolism	ko00500	K01051	pectinesterase	3.1.1.11
comp52366_c0	Metabolism	Carbohydrate metabolism	Starch and sucrose metabolism	ko00500	K01051	pectinesterase	3.1.1.11
comp52834_c0	Metabolism	Carbohydrate metabolism	Starch and sucrose metabolism	ko00500	K01051	pectinesterase	3.1.1.11
comp55660_c0	Metabolism	Carbohydrate metabolism	Starch and sucrose metabolism	ko00500	K01051	pectinesterase	3.1.1.11
comp56646_c0	Metabolism	Carbohydrate metabolism	Starch and sucrose metabolism	ko00500	K01051	pectinesterase	3.1.1.11
comp57729_c0	Metabolism	Carbohydrate metabolism	Starch and sucrose metabolism	ko00500	K01051	pectinesterase	3.1.1.11
comp58141_c0	Metabolism	Carbohydrate metabolism	Starch and sucrose metabolism	ko00500	K01051	pectinesterase	3.1.1.11
comp60262_c0	Metabolism	Carbohydrate metabolism	Starch and sucrose metabolism	ko00500	K01051	pectinesterase	3.1.1.11
comp60869_c1	Metabolism	Carbohydrate metabolism	Starch and sucrose metabolism	ko00500	K01051	pectinesterase	3.1.1.11
comp740420_c0	Metabolism	Carbohydrate metabolism	Starch and sucrose metabolism	ko00500	K01051	pectinesterase	3.1.1.11
comp867488_c0	Metabolism	Carbohydrate metabolism	Starch and sucrose metabolism	ko00500	K01051	pectinesterase	3.1.1.11
comp6823_c0	Metabolism	Carbohydrate metabolism	Starch and sucrose metabolism	ko00500	K01184	polygalacturonase	3.2.1.15
comp33427_c0	Metabolism	Carbohydrate metabolism	Starch and sucrose metabolism	ko00500	K01184	polygalacturonase	3.2.1.15
comp842982_c0	Metabolism	Carbohydrate metabolism	Starch and sucrose metabolism	ko00500	K01184	polygalacturonase	3.2.1.15
comp1061246_c0	Metabolism	Carbohydrate metabolism	Starch and sucrose metabolism	ko00500	K01184	polygalacturonase	3.2.1.15
comp1741772_c0	Metabolism	Carbohydrate metabolism	Starch and sucrose metabolism	ko00500	K01184	polygalacturonase	3.2.1.15
comp2289275_c0	Metabolism	Carbohydrate metabolism	Starch and sucrose metabolism	ko00500	K01184	polygalacturonase	3.2.1.15
comp159_c0	Metabolism	Carbohydrate metabolism	Starch and sucrose metabolism	ko00500	K00963	UTP--glucose-1-phosphate uridylyltransferase	2.7.7.9
comp1718_c0	Metabolism	Carbohydrate metabolism	Starch and sucrose metabolism	ko00500	K00963	UTP--glucose-1-phosphate uridylyltransferase	2.7.7.9
comp32591_c0	Metabolism	Carbohydrate metabolism	Starch and sucrose metabolism	ko00500	K00963	UTP--glucose-1-phosphate uridylyltransferase	2.7.7.9
comp37491_c0	Metabolism	Carbohydrate metabolism	Starch and sucrose metabolism	ko00500	K00963	UTP--glucose-1-phosphate uridylyltransferase	2.7.7.9
comp53422_c0	Metabolism	Carbohydrate metabolism	Starch and sucrose metabolism	ko00500	K00963	UTP--glucose-1-phosphate uridylyltransferase	2.7.7.9
comp54869_c0	Metabolism	Carbohydrate metabolism	Starch and sucrose metabolism	ko00500	K00963	UTP--glucose-1-phosphate uridylyltransferase	2.7.7.9
comp552459_c0	Metabolism	Carbohydrate metabolism	Starch and sucrose metabolism	ko00500	K00963	UTP--glucose-1-phosphate uridylyltransferase	2.7.7.9
comp576378_c0	Metabolism	Carbohydrate metabolism	Starch and sucrose metabolism	ko00500	K00963	UTP--glucose-1-phosphate uridylyltransferase	2.7.7.9
comp620781_c0	Metabolism	Carbohydrate metabolism	Starch and sucrose metabolism	ko00500	K00963	UTP--glucose-1-phosphate uridylyltransferase	2.7.7.9
comp652719_c0	Metabolism	Carbohydrate metabolism	Starch and sucrose metabolism	ko00500	K00963	UTP--glucose-1-phosphate uridylyltransferase	2.7.7.9
comp741473_c0	Metabolism	Carbohydrate metabolism	Starch and sucrose metabolism	ko00500	K00963	UTP--glucose-1-phosphate uridylyltransferase	2.7.7.9
comp880479_c0	Metabolism	Carbohydrate metabolism	Starch and sucrose metabolism	ko00500	K00963	UTP--glucose-1-phosphate uridylyltransferase	2.7.7.9
comp1406700_c0	Metabolism	Carbohydrate metabolism	Starch and sucrose metabolism	ko00500	K00963	UTP--glucose-1-phosphate uridylyltransferase	2.7.7.9
comp1633457_c0	Metabolism	Carbohydrate metabolism	Starch and sucrose metabolism	ko00500	K00963	UTP--glucose-1-phosphate uridylyltransferase	2.7.7.9
comp43678_c1	Metabolism	Carbohydrate metabolism	Starch and sucrose metabolism	ko00500	K01835	phosphoglucomutase	5.4.2.2
comp58668_c0	Metabolism	Carbohydrate metabolism	Starch and sucrose metabolism	ko00500	K01835	phosphoglucomutase	5.4.2.2
comp861192_c0	Metabolism	Carbohydrate metabolism	Starch and sucrose metabolism	ko00500	K01835	phosphoglucomutase	5.4.2.2
comp15831_c0	Metabolism	Carbohydrate metabolism	Starch and sucrose metabolism	ko00500	K00844	hexokinase	2.7.1.1
comp46655_c0	Metabolism	Carbohydrate metabolism	Starch and sucrose metabolism	ko00500	K00844	hexokinase	2.7.1.1
comp51686_c0	Metabolism	Carbohydrate metabolism	Starch and sucrose metabolism	ko00500	K00844	hexokinase	2.7.1.1
comp51774_c0	Metabolism	Carbohydrate metabolism	Starch and sucrose metabolism	ko00500	K00844	hexokinase	2.7.1.1
comp52256_c0	Metabolism	Carbohydrate metabolism	Starch and sucrose metabolism	ko00500	K00844	hexokinase	2.7.1.1
comp52256_c1	Metabolism	Carbohydrate metabolism	Starch and sucrose metabolism	ko00500	K00844	hexokinase	2.7.1.1
comp53153_c0	Metabolism	Carbohydrate metabolism	Starch and sucrose metabolism	ko00500	K00844	hexokinase	2.7.1.1
comp55362_c0	Metabolism	Carbohydrate metabolism	Starch and sucrose metabolism	ko00500	K00844	hexokinase	2.7.1.1
comp56018_c0	Metabolism	Carbohydrate metabolism	Starch and sucrose metabolism	ko00500	K00844	hexokinase	2.7.1.1
comp56018_c1	Metabolism	Carbohydrate metabolism	Starch and sucrose metabolism	ko00500	K00844	hexokinase	2.7.1.1
comp574536_c0	Metabolism	Carbohydrate metabolism	Starch and sucrose metabolism	ko00500	K00844	hexokinase	2.7.1.1
comp917570_c0	Metabolism	Carbohydrate metabolism	Starch and sucrose metabolism	ko00500	K00844	hexokinase	2.7.1.1
comp1390035_c0	Metabolism	Carbohydrate metabolism	Starch and sucrose metabolism	ko00500	K00844	hexokinase	2.7.1.1
comp52883_c0	Metabolism	Carbohydrate metabolism	Starch and sucrose metabolism	ko00500	K01810	glucose-6-phosphate isomerase	5.3.1.9
comp56922_c1	Metabolism	Carbohydrate metabolism	Starch and sucrose metabolism	ko00500	K01810	glucose-6-phosphate isomerase	5.3.1.9
comp40740_c0	Metabolism	Carbohydrate metabolism	Starch and sucrose metabolism	ko00500	K00847	fructokinase	2.7.1.4
comp48790_c0	Metabolism	Carbohydrate metabolism	Starch and sucrose metabolism	ko00500	K00847	fructokinase	2.7.1.4
comp48790_c1	Metabolism	Carbohydrate metabolism	Starch and sucrose metabolism	ko00500	K00847	fructokinase	2.7.1.4
comp52556_c0	Metabolism	Carbohydrate metabolism	Starch and sucrose metabolism	ko00500	K00847	fructokinase	2.7.1.4
comp56576_c2	Metabolism	Carbohydrate metabolism	Starch and sucrose metabolism	ko00500	K00847	fructokinase	2.7.1.4
comp57837_c4	Metabolism	Carbohydrate metabolism	Starch and sucrose metabolism	ko00500	K00847	fructokinase	2.7.1.4
comp16140_c0	Metabolism	Carbohydrate metabolism	Starch and sucrose metabolism	ko00500	K00975	glucose-1-phosphate adenylyltransferase	2.7.7.27
comp33749_c0	Metabolism	Carbohydrate metabolism	Starch and sucrose metabolism	ko00500	K00975	glucose-1-phosphate adenylyltransferase	2.7.7.27
comp35256_c0	Metabolism	Carbohydrate metabolism	Starch and sucrose metabolism	ko00500	K00975	glucose-1-phosphate adenylyltransferase	2.7.7.27
comp35256_c1	Metabolism	Carbohydrate metabolism	Starch and sucrose metabolism	ko00500	K00975	glucose-1-phosphate adenylyltransferase	2.7.7.27
comp42528_c0	Metabolism	Carbohydrate metabolism	Starch and sucrose metabolism	ko00500	K00975	glucose-1-phosphate adenylyltransferase	2.7.7.27
comp53947_c0	Metabolism	Carbohydrate metabolism	Starch and sucrose metabolism	ko00500	K00975	glucose-1-phosphate adenylyltransferase	2.7.7.27
comp54576_c0	Metabolism	Carbohydrate metabolism	Starch and sucrose metabolism	ko00500	K00975	glucose-1-phosphate adenylyltransferase	2.7.7.27
comp56242_c0	Metabolism	Carbohydrate metabolism	Starch and sucrose metabolism	ko00500	K00975	glucose-1-phosphate adenylyltransferase	2.7.7.27
comp58970_c0	Metabolism	Carbohydrate metabolism	Starch and sucrose metabolism	ko00500	K00975	glucose-1-phosphate adenylyltransferase	2.7.7.27
comp5999_c0	Metabolism	Carbohydrate metabolism	Starch and sucrose metabolism	ko00500	K00703	starch synthase	2.4.1.21
comp58434_c0	Metabolism	Carbohydrate metabolism	Starch and sucrose metabolism	ko00500	K00703	starch synthase	2.4.1.21
comp60413_c1	Metabolism	Carbohydrate metabolism	Starch and sucrose metabolism	ko00500	K00703	starch synthase	2.4.1.21
comp838026_c0	Metabolism	Carbohydrate metabolism	Starch and sucrose metabolism	ko00500	K00703	starch synthase	2.4.1.21
comp60302_c1	Metabolism	Carbohydrate metabolism	Starch and sucrose metabolism	ko00500	K00700	1,4-alpha-glucan branching enzyme	2.4.1.18
comp60558_c0	Metabolism	Carbohydrate metabolism	Starch and sucrose metabolism	ko00500	K00700	1,4-alpha-glucan branching enzyme	2.4.1.18
comp56983_c0	Metabolism	Carbohydrate metabolism	Starch and sucrose metabolism	ko00500	K00688	starch phosphorylase	2.4.1.1
comp59237_c0	Metabolism	Carbohydrate metabolism	Starch and sucrose metabolism	ko00500	K00688	starch phosphorylase	2.4.1.1
comp60342_c1	Metabolism	Carbohydrate metabolism	Starch and sucrose metabolism	ko00500	K00688	starch phosphorylase	2.4.1.1
comp934132_c0	Metabolism	Carbohydrate metabolism	Starch and sucrose metabolism	ko00500	K00693	glycogen(starch) synthase	2.4.1.11
comp1257120_c0	Metabolism	Carbohydrate metabolism	Starch and sucrose metabolism	ko00500	K00693	glycogen(starch) synthase	2.4.1.11
comp5700_c0	Metabolism	Carbohydrate metabolism	Starch and sucrose metabolism	ko00500	K01176	alpha-amylase	3.2.1.1
comp54358_c0	Metabolism	Carbohydrate metabolism	Starch and sucrose metabolism	ko00500	K01176	alpha-amylase	3.2.1.1
comp409895_c0	Metabolism	Carbohydrate metabolism	Starch and sucrose metabolism	ko00500	K01176	alpha-amylase	3.2.1.1
comp648814_c0	Metabolism	Carbohydrate metabolism	Starch and sucrose metabolism	ko00500	K01176	alpha-amylase	3.2.1.1
comp811953_c0	Metabolism	Carbohydrate metabolism	Starch and sucrose metabolism	ko00500	K01176	alpha-amylase	3.2.1.1
comp1316696_c0	Metabolism	Carbohydrate metabolism	Starch and sucrose metabolism	ko00500	K01176	alpha-amylase	3.2.1.1
comp42442_c0	Metabolism	Carbohydrate metabolism	Starch and sucrose metabolism	ko00500	K01177	beta-amylase	3.2.1.2
comp54952_c0	Metabolism	Carbohydrate metabolism	Starch and sucrose metabolism	ko00500	K01177	beta-amylase	3.2.1.2
comp58548_c0	Metabolism	Carbohydrate metabolism	Starch and sucrose metabolism	ko00500	K01177	beta-amylase	3.2.1.2
comp56276_c0	Metabolism	Carbohydrate metabolism	Starch and sucrose metabolism	ko00500	K00705	4-alpha-glucanotransferase	2.4.1.25
comp57726_c0	Metabolism	Carbohydrate metabolism	Starch and sucrose metabolism	ko00500	K00705	4-alpha-glucanotransferase	2.4.1.25
comp14325_c0	Metabolism	Carbohydrate metabolism	Starch and sucrose metabolism	ko00500	K01179	endoglucanase	3.2.1.4
comp14325_c1	Metabolism	Carbohydrate metabolism	Starch and sucrose metabolism	ko00500	K01179	endoglucanase	3.2.1.4
comp53524_c0	Metabolism	Carbohydrate metabolism	Starch and sucrose metabolism	ko00500	K01179	endoglucanase	3.2.1.4
comp481659_c0	Metabolism	Carbohydrate metabolism	Starch and sucrose metabolism	ko00500	K01179	endoglucanase	3.2.1.4
comp810_c0	Metabolism	Carbohydrate metabolism	Amino sugar and nucleotide sugar metabolism	ko00520	K01183	chitinase	3.2.1.14
comp31523_c0	Metabolism	Carbohydrate metabolism	Amino sugar and nucleotide sugar metabolism	ko00520	K01183	chitinase	3.2.1.14
comp31523_c1	Metabolism	Carbohydrate metabolism	Amino sugar and nucleotide sugar metabolism	ko00520	K01183	chitinase	3.2.1.14
comp36971_c0	Metabolism	Carbohydrate metabolism	Amino sugar and nucleotide sugar metabolism	ko00520	K01183	chitinase	3.2.1.14
comp39144_c0	Metabolism	Carbohydrate metabolism	Amino sugar and nucleotide sugar metabolism	ko00520	K01183	chitinase	3.2.1.14
comp39144_c1	Metabolism	Carbohydrate metabolism	Amino sugar and nucleotide sugar metabolism	ko00520	K01183	chitinase	3.2.1.14
comp46130_c0	Metabolism	Carbohydrate metabolism	Amino sugar and nucleotide sugar metabolism	ko00520	K01183	chitinase	3.2.1.14
comp47743_c0	Metabolism	Carbohydrate metabolism	Amino sugar and nucleotide sugar metabolism	ko00520	K01183	chitinase	3.2.1.14
comp49057_c0	Metabolism	Carbohydrate metabolism	Amino sugar and nucleotide sugar metabolism	ko00520	K01183	chitinase	3.2.1.14
comp56418_c0	Metabolism	Carbohydrate metabolism	Amino sugar and nucleotide sugar metabolism	ko00520	K01183	chitinase	3.2.1.14
comp57989_c0	Metabolism	Carbohydrate metabolism	Amino sugar and nucleotide sugar metabolism	ko00520	K01183	chitinase	3.2.1.14
comp60028_c0	Metabolism	Carbohydrate metabolism	Amino sugar and nucleotide sugar metabolism	ko00520	K01183	chitinase	3.2.1.14
comp997755_c0	Metabolism	Carbohydrate metabolism	Amino sugar and nucleotide sugar metabolism	ko00520	K01183	chitinase	3.2.1.14
comp1045632_c0	Metabolism	Carbohydrate metabolism	Amino sugar and nucleotide sugar metabolism	ko00520	K01183	chitinase	3.2.1.14
comp1595983_c0	Metabolism	Carbohydrate metabolism	Amino sugar and nucleotide sugar metabolism	ko00520	K01183	chitinase	3.2.1.14
comp54049_c0	Metabolism	Carbohydrate metabolism	Amino sugar and nucleotide sugar metabolism	ko00520	K12373	hexosaminidase	3.2.1.52
comp57706_c0	Metabolism	Carbohydrate metabolism	Amino sugar and nucleotide sugar metabolism	ko00520	K12373	hexosaminidase	3.2.1.52
comp59310_c0	Metabolism	Carbohydrate metabolism	Amino sugar and nucleotide sugar metabolism	ko00520	K12373	hexosaminidase	3.2.1.52
comp17564_c0	Metabolism	Carbohydrate metabolism	Amino sugar and nucleotide sugar metabolism	ko00520	K01452	chitin deacetylase	3.5.1.41
comp55636_c0	Metabolism	Carbohydrate metabolism	Amino sugar and nucleotide sugar metabolism	ko00520	K01836	phosphoacetylglucosamine mutase	5.4.2.3
comp1308210_c0	Metabolism	Carbohydrate metabolism	Amino sugar and nucleotide sugar metabolism	ko00520	K01836	phosphoacetylglucosamine mutase	5.4.2.3
comp47163_c0	Metabolism	Carbohydrate metabolism	Amino sugar and nucleotide sugar metabolism	ko00520	K00972	UDP-N-acetylglucosamine pyrophosphorylase	2.7.7.23
comp52652_c0	Metabolism	Carbohydrate metabolism	Amino sugar and nucleotide sugar metabolism	ko00520	K00972	UDP-N-acetylglucosamine pyrophosphorylase	2.7.7.23
comp57243_c0	Metabolism	Carbohydrate metabolism	Amino sugar and nucleotide sugar metabolism	ko00520	K00972	UDP-N-acetylglucosamine pyrophosphorylase	2.7.7.23
comp48118_c0	Metabolism	Carbohydrate metabolism	Amino sugar and nucleotide sugar metabolism	ko00520	K00326	cytochrome-b5 reductase	1.6.2.2
comp51392_c0	Metabolism	Carbohydrate metabolism	Amino sugar and nucleotide sugar metabolism	ko00520	K00326	cytochrome-b5 reductase	1.6.2.2
comp1079364_c0	Metabolism	Carbohydrate metabolism	Amino sugar and nucleotide sugar metabolism	ko00520	K00698	chitin synthase	2.4.1.16
comp43012_c0	Metabolism	Carbohydrate metabolism	Amino sugar and nucleotide sugar metabolism	ko00520	K00790	UDP-N-acetylglucosamine 1-carboxyvinyltransferase	2.5.1.7
comp53462_c0	Metabolism	Carbohydrate metabolism	Amino sugar and nucleotide sugar metabolism	ko00520	K00075	UDP-N-acetylmuramate dehydrogenase	1.1.1.158
comp15831_c0	Metabolism	Carbohydrate metabolism	Amino sugar and nucleotide sugar metabolism	ko00520	K00844	hexokinase	2.7.1.1
comp46655_c0	Metabolism	Carbohydrate metabolism	Amino sugar and nucleotide sugar metabolism	ko00520	K00844	hexokinase	2.7.1.1
comp51686_c0	Metabolism	Carbohydrate metabolism	Amino sugar and nucleotide sugar metabolism	ko00520	K00844	hexokinase	2.7.1.1
comp51774_c0	Metabolism	Carbohydrate metabolism	Amino sugar and nucleotide sugar metabolism	ko00520	K00844	hexokinase	2.7.1.1
comp52256_c0	Metabolism	Carbohydrate metabolism	Amino sugar and nucleotide sugar metabolism	ko00520	K00844	hexokinase	2.7.1.1
comp52256_c1	Metabolism	Carbohydrate metabolism	Amino sugar and nucleotide sugar metabolism	ko00520	K00844	hexokinase	2.7.1.1
comp53153_c0	Metabolism	Carbohydrate metabolism	Amino sugar and nucleotide sugar metabolism	ko00520	K00844	hexokinase	2.7.1.1
comp55362_c0	Metabolism	Carbohydrate metabolism	Amino sugar and nucleotide sugar metabolism	ko00520	K00844	hexokinase	2.7.1.1
comp56018_c0	Metabolism	Carbohydrate metabolism	Amino sugar and nucleotide sugar metabolism	ko00520	K00844	hexokinase	2.7.1.1
comp56018_c1	Metabolism	Carbohydrate metabolism	Amino sugar and nucleotide sugar metabolism	ko00520	K00844	hexokinase	2.7.1.1
comp574536_c0	Metabolism	Carbohydrate metabolism	Amino sugar and nucleotide sugar metabolism	ko00520	K00844	hexokinase	2.7.1.1
comp917570_c0	Metabolism	Carbohydrate metabolism	Amino sugar and nucleotide sugar metabolism	ko00520	K00844	hexokinase	2.7.1.1
comp1390035_c0	Metabolism	Carbohydrate metabolism	Amino sugar and nucleotide sugar metabolism	ko00520	K00844	hexokinase	2.7.1.1
comp48985_c1	Metabolism	Carbohydrate metabolism	Amino sugar and nucleotide sugar metabolism	ko00520	K00621	glucosamine-phosphate N-acetyltransferase	2.3.1.4
comp746998_c0	Metabolism	Carbohydrate metabolism	Amino sugar and nucleotide sugar metabolism	ko00520	K00621	glucosamine-phosphate N-acetyltransferase	2.3.1.4
comp40740_c0	Metabolism	Carbohydrate metabolism	Amino sugar and nucleotide sugar metabolism	ko00520	K00847	fructokinase	2.7.1.4
comp48790_c0	Metabolism	Carbohydrate metabolism	Amino sugar and nucleotide sugar metabolism	ko00520	K00847	fructokinase	2.7.1.4
comp48790_c1	Metabolism	Carbohydrate metabolism	Amino sugar and nucleotide sugar metabolism	ko00520	K00847	fructokinase	2.7.1.4
comp52556_c0	Metabolism	Carbohydrate metabolism	Amino sugar and nucleotide sugar metabolism	ko00520	K00847	fructokinase	2.7.1.4
comp56576_c2	Metabolism	Carbohydrate metabolism	Amino sugar and nucleotide sugar metabolism	ko00520	K00847	fructokinase	2.7.1.4
comp57837_c4	Metabolism	Carbohydrate metabolism	Amino sugar and nucleotide sugar metabolism	ko00520	K00847	fructokinase	2.7.1.4
comp13602_c0	Metabolism	Carbohydrate metabolism	Amino sugar and nucleotide sugar metabolism	ko00520	K00820	glucosamine--fructose-6-phosphate aminotransferase (isomerizing)	2.6.1.16
comp42743_c0	Metabolism	Carbohydrate metabolism	Amino sugar and nucleotide sugar metabolism	ko00520	K00820	glucosamine--fructose-6-phosphate aminotransferase (isomerizing)	2.6.1.16
comp702362_c0	Metabolism	Carbohydrate metabolism	Amino sugar and nucleotide sugar metabolism	ko00520	K00820	glucosamine--fructose-6-phosphate aminotransferase (isomerizing)	2.6.1.16
comp58708_c0	Metabolism	Carbohydrate metabolism	Amino sugar and nucleotide sugar metabolism	ko00520	K12446	L-arabinokinase	2.7.1.46
comp58214_c0	Metabolism	Carbohydrate metabolism	Amino sugar and nucleotide sugar metabolism	ko00520	K12447	UDP-sugar pyrophosphorylase	2.7.7.64
comp55431_c0	Metabolism	Carbohydrate metabolism	Amino sugar and nucleotide sugar metabolism	ko00520	K01209	alpha-N-arabinofuranosidase	3.2.1.55
comp1902_c0	Metabolism	Carbohydrate metabolism	Amino sugar and nucleotide sugar metabolism	ko00520	K00770	1,4-beta-D-xylan synthase	2.4.2.24
comp19440_c0	Metabolism	Carbohydrate metabolism	Amino sugar and nucleotide sugar metabolism	ko00520	K00770	1,4-beta-D-xylan synthase	2.4.2.24
comp42147_c0	Metabolism	Carbohydrate metabolism	Amino sugar and nucleotide sugar metabolism	ko00520	K00770	1,4-beta-D-xylan synthase	2.4.2.24
comp42147_c1	Metabolism	Carbohydrate metabolism	Amino sugar and nucleotide sugar metabolism	ko00520	K00770	1,4-beta-D-xylan synthase	2.4.2.24
comp48455_c0	Metabolism	Carbohydrate metabolism	Amino sugar and nucleotide sugar metabolism	ko00520	K15920	beta-D-xylosidase 4	3.2.1.37
comp55247_c0	Metabolism	Carbohydrate metabolism	Amino sugar and nucleotide sugar metabolism	ko00520	K12448	UDP-arabinose 4-epimerase	5.1.3.5
comp52567_c0	Metabolism	Carbohydrate metabolism	Amino sugar and nucleotide sugar metabolism	ko00520	K16190	glucuronokinase	2.7.1.43
comp14923_c0	Metabolism	Carbohydrate metabolism	Amino sugar and nucleotide sugar metabolism	ko00520	K08678	UDP-glucuronate decarboxylase	4.1.1.35
comp34152_c1	Metabolism	Carbohydrate metabolism	Amino sugar and nucleotide sugar metabolism	ko00520	K08678	UDP-glucuronate decarboxylase	4.1.1.35
comp44218_c0	Metabolism	Carbohydrate metabolism	Amino sugar and nucleotide sugar metabolism	ko00520	K08678	UDP-glucuronate decarboxylase	4.1.1.35
comp24477_c0	Metabolism	Carbohydrate metabolism	Amino sugar and nucleotide sugar metabolism	ko00520	K12449	UDP-apiose/xylose synthase
comp29058_c0	Metabolism	Carbohydrate metabolism	Amino sugar and nucleotide sugar metabolism	ko00520	K12449	UDP-apiose/xylose synthase
comp40542_c0	Metabolism	Carbohydrate metabolism	Amino sugar and nucleotide sugar metabolism	ko00520	K12449	UDP-apiose/xylose synthase
comp51393_c0	Metabolism	Carbohydrate metabolism	Amino sugar and nucleotide sugar metabolism	ko00520	K12449	UDP-apiose/xylose synthase
comp60286_c1	Metabolism	Carbohydrate metabolism	Amino sugar and nucleotide sugar metabolism	ko00520	K12449	UDP-apiose/xylose synthase
comp52883_c0	Metabolism	Carbohydrate metabolism	Amino sugar and nucleotide sugar metabolism	ko00520	K01810	glucose-6-phosphate isomerase	5.3.1.9
comp56922_c1	Metabolism	Carbohydrate metabolism	Amino sugar and nucleotide sugar metabolism	ko00520	K01810	glucose-6-phosphate isomerase	5.3.1.9
comp43678_c1	Metabolism	Carbohydrate metabolism	Amino sugar and nucleotide sugar metabolism	ko00520	K01835	phosphoglucomutase	5.4.2.2
comp58668_c0	Metabolism	Carbohydrate metabolism	Amino sugar and nucleotide sugar metabolism	ko00520	K01835	phosphoglucomutase	5.4.2.2
comp861192_c0	Metabolism	Carbohydrate metabolism	Amino sugar and nucleotide sugar metabolism	ko00520	K01835	phosphoglucomutase	5.4.2.2
comp159_c0	Metabolism	Carbohydrate metabolism	Amino sugar and nucleotide sugar metabolism	ko00520	K00963	UTP--glucose-1-phosphate uridylyltransferase	2.7.7.9
comp1718_c0	Metabolism	Carbohydrate metabolism	Amino sugar and nucleotide sugar metabolism	ko00520	K00963	UTP--glucose-1-phosphate uridylyltransferase	2.7.7.9
comp32591_c0	Metabolism	Carbohydrate metabolism	Amino sugar and nucleotide sugar metabolism	ko00520	K00963	UTP--glucose-1-phosphate uridylyltransferase	2.7.7.9
comp37491_c0	Metabolism	Carbohydrate metabolism	Amino sugar and nucleotide sugar metabolism	ko00520	K00963	UTP--glucose-1-phosphate uridylyltransferase	2.7.7.9
comp53422_c0	Metabolism	Carbohydrate metabolism	Amino sugar and nucleotide sugar metabolism	ko00520	K00963	UTP--glucose-1-phosphate uridylyltransferase	2.7.7.9
comp54869_c0	Metabolism	Carbohydrate metabolism	Amino sugar and nucleotide sugar metabolism	ko00520	K00963	UTP--glucose-1-phosphate uridylyltransferase	2.7.7.9
comp552459_c0	Metabolism	Carbohydrate metabolism	Amino sugar and nucleotide sugar metabolism	ko00520	K00963	UTP--glucose-1-phosphate uridylyltransferase	2.7.7.9
comp576378_c0	Metabolism	Carbohydrate metabolism	Amino sugar and nucleotide sugar metabolism	ko00520	K00963	UTP--glucose-1-phosphate uridylyltransferase	2.7.7.9
comp620781_c0	Metabolism	Carbohydrate metabolism	Amino sugar and nucleotide sugar metabolism	ko00520	K00963	UTP--glucose-1-phosphate uridylyltransferase	2.7.7.9
comp652719_c0	Metabolism	Carbohydrate metabolism	Amino sugar and nucleotide sugar metabolism	ko00520	K00963	UTP--glucose-1-phosphate uridylyltransferase	2.7.7.9
comp741473_c0	Metabolism	Carbohydrate metabolism	Amino sugar and nucleotide sugar metabolism	ko00520	K00963	UTP--glucose-1-phosphate uridylyltransferase	2.7.7.9
comp880479_c0	Metabolism	Carbohydrate metabolism	Amino sugar and nucleotide sugar metabolism	ko00520	K00963	UTP--glucose-1-phosphate uridylyltransferase	2.7.7.9
comp1406700_c0	Metabolism	Carbohydrate metabolism	Amino sugar and nucleotide sugar metabolism	ko00520	K00963	UTP--glucose-1-phosphate uridylyltransferase	2.7.7.9
comp1633457_c0	Metabolism	Carbohydrate metabolism	Amino sugar and nucleotide sugar metabolism	ko00520	K00963	UTP--glucose-1-phosphate uridylyltransferase	2.7.7.9
comp58559_c0	Metabolism	Carbohydrate metabolism	Amino sugar and nucleotide sugar metabolism	ko00520	K00965	UDPglucose--hexose-1-phosphate uridylyltransferase	2.7.7.12
comp42263_c0	Metabolism	Carbohydrate metabolism	Amino sugar and nucleotide sugar metabolism	ko00520	K12450	UDP-glucose 4,6-dehydratase	4.2.1.76
comp42263_c1	Metabolism	Carbohydrate metabolism	Amino sugar and nucleotide sugar metabolism	ko00520	K12450	UDP-glucose 4,6-dehydratase	4.2.1.76
comp42263_c2	Metabolism	Carbohydrate metabolism	Amino sugar and nucleotide sugar metabolism	ko00520	K12450	UDP-glucose 4,6-dehydratase	4.2.1.76
comp42263_c3	Metabolism	Carbohydrate metabolism	Amino sugar and nucleotide sugar metabolism	ko00520	K12450	UDP-glucose 4,6-dehydratase	4.2.1.76
comp45648_c0	Metabolism	Carbohydrate metabolism	Amino sugar and nucleotide sugar metabolism	ko00520	K12450	UDP-glucose 4,6-dehydratase	4.2.1.76
comp51592_c0	Metabolism	Carbohydrate metabolism	Amino sugar and nucleotide sugar metabolism	ko00520	K12450	UDP-glucose 4,6-dehydratase	4.2.1.76
comp47816_c0	Metabolism	Carbohydrate metabolism	Amino sugar and nucleotide sugar metabolism	ko00520	K12451	3,5-epimerase/4-reductase	5.1.3.- 1.1.1.-
comp47816_c1	Metabolism	Carbohydrate metabolism	Amino sugar and nucleotide sugar metabolism	ko00520	K12451	3,5-epimerase/4-reductase	5.1.3.- 1.1.1.-
comp2264119_c0	Metabolism	Carbohydrate metabolism	Amino sugar and nucleotide sugar metabolism	ko00520	K12451	3,5-epimerase/4-reductase	5.1.3.- 1.1.1.-
comp7932_c0	Metabolism	Carbohydrate metabolism	Amino sugar and nucleotide sugar metabolism	ko00520	K00012	UDPglucose 6-dehydrogenase	1.1.1.22
comp20010_c0	Metabolism	Carbohydrate metabolism	Amino sugar and nucleotide sugar metabolism	ko00520	K00012	UDPglucose 6-dehydrogenase	1.1.1.22
comp33056_c0	Metabolism	Carbohydrate metabolism	Amino sugar and nucleotide sugar metabolism	ko00520	K00012	UDPglucose 6-dehydrogenase	1.1.1.22
comp38868_c0	Metabolism	Carbohydrate metabolism	Amino sugar and nucleotide sugar metabolism	ko00520	K00012	UDPglucose 6-dehydrogenase	1.1.1.22
comp38868_c1	Metabolism	Carbohydrate metabolism	Amino sugar and nucleotide sugar metabolism	ko00520	K00012	UDPglucose 6-dehydrogenase	1.1.1.22
comp38868_c2	Metabolism	Carbohydrate metabolism	Amino sugar and nucleotide sugar metabolism	ko00520	K00012	UDPglucose 6-dehydrogenase	1.1.1.22
comp41826_c0	Metabolism	Carbohydrate metabolism	Amino sugar and nucleotide sugar metabolism	ko00520	K00012	UDPglucose 6-dehydrogenase	1.1.1.22
comp45838_c0	Metabolism	Carbohydrate metabolism	Amino sugar and nucleotide sugar metabolism	ko00520	K00012	UDPglucose 6-dehydrogenase	1.1.1.22
comp54752_c0	Metabolism	Carbohydrate metabolism	Amino sugar and nucleotide sugar metabolism	ko00520	K00012	UDPglucose 6-dehydrogenase	1.1.1.22
comp59325_c0	Metabolism	Carbohydrate metabolism	Amino sugar and nucleotide sugar metabolism	ko00520	K00012	UDPglucose 6-dehydrogenase	1.1.1.22
comp792594_c0	Metabolism	Carbohydrate metabolism	Amino sugar and nucleotide sugar metabolism	ko00520	K00012	UDPglucose 6-dehydrogenase	1.1.1.22
comp22742_c0	Metabolism	Carbohydrate metabolism	Amino sugar and nucleotide sugar metabolism	ko00520	K06118	UDP-sulfoquinovose synthase	3.13.1.1
comp45780_c0	Metabolism	Carbohydrate metabolism	Amino sugar and nucleotide sugar metabolism	ko00520	K00849	galactokinase	2.7.1.6
comp53006_c0	Metabolism	Carbohydrate metabolism	Amino sugar and nucleotide sugar metabolism	ko00520	K00849	galactokinase	2.7.1.6
comp9594_c0	Metabolism	Carbohydrate metabolism	Amino sugar and nucleotide sugar metabolism	ko00520	K01784	UDP-glucose 4-epimerase	5.1.3.2
comp45052_c0	Metabolism	Carbohydrate metabolism	Amino sugar and nucleotide sugar metabolism	ko00520	K01784	UDP-glucose 4-epimerase	5.1.3.2
comp45052_c1	Metabolism	Carbohydrate metabolism	Amino sugar and nucleotide sugar metabolism	ko00520	K01784	UDP-glucose 4-epimerase	5.1.3.2
comp46298_c0	Metabolism	Carbohydrate metabolism	Amino sugar and nucleotide sugar metabolism	ko00520	K01784	UDP-glucose 4-epimerase	5.1.3.2
comp49025_c0	Metabolism	Carbohydrate metabolism	Amino sugar and nucleotide sugar metabolism	ko00520	K01784	UDP-glucose 4-epimerase	5.1.3.2
comp60551_c0	Metabolism	Carbohydrate metabolism	Amino sugar and nucleotide sugar metabolism	ko00520	K01784	UDP-glucose 4-epimerase	5.1.3.2
comp47912_c0	Metabolism	Carbohydrate metabolism	Amino sugar and nucleotide sugar metabolism	ko00520	K08679	UDP-glucuronate 4-epimerase	5.1.3.6
comp49977_c0	Metabolism	Carbohydrate metabolism	Amino sugar and nucleotide sugar metabolism	ko00520	K08679	UDP-glucuronate 4-epimerase	5.1.3.6
comp56286_c0	Metabolism	Carbohydrate metabolism	Amino sugar and nucleotide sugar metabolism	ko00520	K08679	UDP-glucuronate 4-epimerase	5.1.3.6
comp56286_c4	Metabolism	Carbohydrate metabolism	Amino sugar and nucleotide sugar metabolism	ko00520	K08679	UDP-glucuronate 4-epimerase	5.1.3.6
comp62399_c0	Metabolism	Carbohydrate metabolism	Amino sugar and nucleotide sugar metabolism	ko00520	K08679	UDP-glucuronate 4-epimerase	5.1.3.6
comp12353_c0	Metabolism	Carbohydrate metabolism	Amino sugar and nucleotide sugar metabolism	ko00520	K13648	alpha-1,4-galacturonosyltransferase	2.4.1.43
comp46234_c0	Metabolism	Carbohydrate metabolism	Amino sugar and nucleotide sugar metabolism	ko00520	K13648	alpha-1,4-galacturonosyltransferase	2.4.1.43
comp48185_c0	Metabolism	Carbohydrate metabolism	Amino sugar and nucleotide sugar metabolism	ko00520	K13648	alpha-1,4-galacturonosyltransferase	2.4.1.43
comp50924_c0	Metabolism	Carbohydrate metabolism	Amino sugar and nucleotide sugar metabolism	ko00520	K13648	alpha-1,4-galacturonosyltransferase	2.4.1.43
comp51558_c0	Metabolism	Carbohydrate metabolism	Amino sugar and nucleotide sugar metabolism	ko00520	K13648	alpha-1,4-galacturonosyltransferase	2.4.1.43
comp51558_c1	Metabolism	Carbohydrate metabolism	Amino sugar and nucleotide sugar metabolism	ko00520	K13648	alpha-1,4-galacturonosyltransferase	2.4.1.43
comp52245_c0	Metabolism	Carbohydrate metabolism	Amino sugar and nucleotide sugar metabolism	ko00520	K13648	alpha-1,4-galacturonosyltransferase	2.4.1.43
comp52494_c0	Metabolism	Carbohydrate metabolism	Amino sugar and nucleotide sugar metabolism	ko00520	K13648	alpha-1,4-galacturonosyltransferase	2.4.1.43
comp52920_c1	Metabolism	Carbohydrate metabolism	Amino sugar and nucleotide sugar metabolism	ko00520	K13648	alpha-1,4-galacturonosyltransferase	2.4.1.43
comp54216_c0	Metabolism	Carbohydrate metabolism	Amino sugar and nucleotide sugar metabolism	ko00520	K13648	alpha-1,4-galacturonosyltransferase	2.4.1.43
comp55621_c0	Metabolism	Carbohydrate metabolism	Amino sugar and nucleotide sugar metabolism	ko00520	K13648	alpha-1,4-galacturonosyltransferase	2.4.1.43
comp55868_c0	Metabolism	Carbohydrate metabolism	Amino sugar and nucleotide sugar metabolism	ko00520	K13648	alpha-1,4-galacturonosyltransferase	2.4.1.43
comp57388_c0	Metabolism	Carbohydrate metabolism	Amino sugar and nucleotide sugar metabolism	ko00520	K13648	alpha-1,4-galacturonosyltransferase	2.4.1.43
comp57842_c0	Metabolism	Carbohydrate metabolism	Amino sugar and nucleotide sugar metabolism	ko00520	K13648	alpha-1,4-galacturonosyltransferase	2.4.1.43
comp57960_c0	Metabolism	Carbohydrate metabolism	Amino sugar and nucleotide sugar metabolism	ko00520	K13648	alpha-1,4-galacturonosyltransferase	2.4.1.43
comp58200_c0	Metabolism	Carbohydrate metabolism	Amino sugar and nucleotide sugar metabolism	ko00520	K13648	alpha-1,4-galacturonosyltransferase	2.4.1.43
comp58239_c0	Metabolism	Carbohydrate metabolism	Amino sugar and nucleotide sugar metabolism	ko00520	K13648	alpha-1,4-galacturonosyltransferase	2.4.1.43
comp673054_c0	Metabolism	Carbohydrate metabolism	Amino sugar and nucleotide sugar metabolism	ko00520	K13648	alpha-1,4-galacturonosyltransferase	2.4.1.43
comp52457_c0	Metabolism	Carbohydrate metabolism	Amino sugar and nucleotide sugar metabolism	ko00520	K01840	phosphomannomutase	5.4.2.8
comp48072_c0	Metabolism	Carbohydrate metabolism	Amino sugar and nucleotide sugar metabolism	ko00520	K00966	mannose-1-phosphate guanylyltransferase	2.7.7.13
comp48072_c1	Metabolism	Carbohydrate metabolism	Amino sugar and nucleotide sugar metabolism	ko00520	K00966	mannose-1-phosphate guanylyltransferase	2.7.7.13
comp57840_c1	Metabolism	Carbohydrate metabolism	Amino sugar and nucleotide sugar metabolism	ko00520	K00966	mannose-1-phosphate guanylyltransferase	2.7.7.13
comp58858_c0	Metabolism	Carbohydrate metabolism	Amino sugar and nucleotide sugar metabolism	ko00520	K00966	mannose-1-phosphate guanylyltransferase	2.7.7.13
comp60285_c1	Metabolism	Carbohydrate metabolism	Amino sugar and nucleotide sugar metabolism	ko00520	K00966	mannose-1-phosphate guanylyltransferase	2.7.7.13
comp637942_c0	Metabolism	Carbohydrate metabolism	Amino sugar and nucleotide sugar metabolism	ko00520	K00966	mannose-1-phosphate guanylyltransferase	2.7.7.13
comp926106_c0	Metabolism	Carbohydrate metabolism	Amino sugar and nucleotide sugar metabolism	ko00520	K00966	mannose-1-phosphate guanylyltransferase	2.7.7.13
comp1010125_c0	Metabolism	Carbohydrate metabolism	Amino sugar and nucleotide sugar metabolism	ko00520	K00966	mannose-1-phosphate guanylyltransferase	2.7.7.13
comp36_c0	Metabolism	Carbohydrate metabolism	Amino sugar and nucleotide sugar metabolism	ko00520	K01711	GDPmannose 4,6-dehydratase	4.2.1.47
comp36_c1	Metabolism	Carbohydrate metabolism	Amino sugar and nucleotide sugar metabolism	ko00520	K01711	GDPmannose 4,6-dehydratase	4.2.1.47
comp44142_c0	Metabolism	Carbohydrate metabolism	Amino sugar and nucleotide sugar metabolism	ko00520	K01711	GDPmannose 4,6-dehydratase	4.2.1.47
comp50478_c0	Metabolism	Carbohydrate metabolism	Amino sugar and nucleotide sugar metabolism	ko00520	K01809	mannose-6-phosphate isomerase	5.3.1.8
comp50478_c1	Metabolism	Carbohydrate metabolism	Amino sugar and nucleotide sugar metabolism	ko00520	K01809	mannose-6-phosphate isomerase	5.3.1.8
comp53357_c0	Metabolism	Carbohydrate metabolism	Amino sugar and nucleotide sugar metabolism	ko00520	K01809	mannose-6-phosphate isomerase	5.3.1.8
comp58472_c0	Metabolism	Carbohydrate metabolism	Amino sugar and nucleotide sugar metabolism	ko00520	K10046	GDP-D-mannose 3', 5'-epimerase	5.1.3.18 5.1.3.-
comp60630_c0	Metabolism	Carbohydrate metabolism	Amino sugar and nucleotide sugar metabolism	ko00520	K05305	fucokinase	2.7.1.52
comp29135_c0	Metabolism	Carbohydrate metabolism	Amino sugar and nucleotide sugar metabolism	ko00520	K02377	GDP-L-fucose synthase	1.1.1.271
comp16140_c0	Metabolism	Carbohydrate metabolism	Amino sugar and nucleotide sugar metabolism	ko00520	K00975	glucose-1-phosphate adenylyltransferase	2.7.7.27
comp33749_c0	Metabolism	Carbohydrate metabolism	Amino sugar and nucleotide sugar metabolism	ko00520	K00975	glucose-1-phosphate adenylyltransferase	2.7.7.27
comp35256_c0	Metabolism	Carbohydrate metabolism	Amino sugar and nucleotide sugar metabolism	ko00520	K00975	glucose-1-phosphate adenylyltransferase	2.7.7.27
comp35256_c1	Metabolism	Carbohydrate metabolism	Amino sugar and nucleotide sugar metabolism	ko00520	K00975	glucose-1-phosphate adenylyltransferase	2.7.7.27
comp42528_c0	Metabolism	Carbohydrate metabolism	Amino sugar and nucleotide sugar metabolism	ko00520	K00975	glucose-1-phosphate adenylyltransferase	2.7.7.27
comp53947_c0	Metabolism	Carbohydrate metabolism	Amino sugar and nucleotide sugar metabolism	ko00520	K00975	glucose-1-phosphate adenylyltransferase	2.7.7.27
comp54576_c0	Metabolism	Carbohydrate metabolism	Amino sugar and nucleotide sugar metabolism	ko00520	K00975	glucose-1-phosphate adenylyltransferase	2.7.7.27
comp56242_c0	Metabolism	Carbohydrate metabolism	Amino sugar and nucleotide sugar metabolism	ko00520	K00975	glucose-1-phosphate adenylyltransferase	2.7.7.27
comp58970_c0	Metabolism	Carbohydrate metabolism	Amino sugar and nucleotide sugar metabolism	ko00520	K00975	glucose-1-phosphate adenylyltransferase	2.7.7.27
comp14907_c0	Metabolism	Carbohydrate metabolism	Pyruvate metabolism	ko00620	K01895	acetyl-CoA synthetase	6.2.1.1
comp18950_c0	Metabolism	Carbohydrate metabolism	Pyruvate metabolism	ko00620	K01895	acetyl-CoA synthetase	6.2.1.1
comp55824_c1	Metabolism	Carbohydrate metabolism	Pyruvate metabolism	ko00620	K01895	acetyl-CoA synthetase	6.2.1.1
comp732226_c0	Metabolism	Carbohydrate metabolism	Pyruvate metabolism	ko00620	K01895	acetyl-CoA synthetase	6.2.1.1
comp846278_c0	Metabolism	Carbohydrate metabolism	Pyruvate metabolism	ko00620	K01895	acetyl-CoA synthetase	6.2.1.1
comp878299_c0	Metabolism	Carbohydrate metabolism	Pyruvate metabolism	ko00620	K01895	acetyl-CoA synthetase	6.2.1.1
comp1059783_c0	Metabolism	Carbohydrate metabolism	Pyruvate metabolism	ko00620	K01895	acetyl-CoA synthetase	6.2.1.1
comp1239062_c0	Metabolism	Carbohydrate metabolism	Pyruvate metabolism	ko00620	K01895	acetyl-CoA synthetase	6.2.1.1
comp1651250_c0	Metabolism	Carbohydrate metabolism	Pyruvate metabolism	ko00620	K01895	acetyl-CoA synthetase	6.2.1.1
comp31125_c0	Metabolism	Carbohydrate metabolism	Pyruvate metabolism	ko00620	K00161	pyruvate dehydrogenase E1 component subunit alpha	1.2.4.1
comp36615_c0	Metabolism	Carbohydrate metabolism	Pyruvate metabolism	ko00620	K00161	pyruvate dehydrogenase E1 component subunit alpha	1.2.4.1
comp37884_c0	Metabolism	Carbohydrate metabolism	Pyruvate metabolism	ko00620	K00161	pyruvate dehydrogenase E1 component subunit alpha	1.2.4.1
comp39561_c0	Metabolism	Carbohydrate metabolism	Pyruvate metabolism	ko00620	K00161	pyruvate dehydrogenase E1 component subunit alpha	1.2.4.1
comp54301_c0	Metabolism	Carbohydrate metabolism	Pyruvate metabolism	ko00620	K00161	pyruvate dehydrogenase E1 component subunit alpha	1.2.4.1
comp55680_c0	Metabolism	Carbohydrate metabolism	Pyruvate metabolism	ko00620	K00161	pyruvate dehydrogenase E1 component subunit alpha	1.2.4.1
comp57174_c0	Metabolism	Carbohydrate metabolism	Pyruvate metabolism	ko00620	K00161	pyruvate dehydrogenase E1 component subunit alpha	1.2.4.1
comp768690_c0	Metabolism	Carbohydrate metabolism	Pyruvate metabolism	ko00620	K00161	pyruvate dehydrogenase E1 component subunit alpha	1.2.4.1
comp1017844_c0	Metabolism	Carbohydrate metabolism	Pyruvate metabolism	ko00620	K00161	pyruvate dehydrogenase E1 component subunit alpha	1.2.4.1
comp1031225_c0	Metabolism	Carbohydrate metabolism	Pyruvate metabolism	ko00620	K00161	pyruvate dehydrogenase E1 component subunit alpha	1.2.4.1
comp15576_c0	Metabolism	Carbohydrate metabolism	Pyruvate metabolism	ko00620	K00162	pyruvate dehydrogenase E1 component subunit beta	1.2.4.1
comp17989_c0	Metabolism	Carbohydrate metabolism	Pyruvate metabolism	ko00620	K00162	pyruvate dehydrogenase E1 component subunit beta	1.2.4.1
comp33481_c0	Metabolism	Carbohydrate metabolism	Pyruvate metabolism	ko00620	K00162	pyruvate dehydrogenase E1 component subunit beta	1.2.4.1
comp54390_c0	Metabolism	Carbohydrate metabolism	Pyruvate metabolism	ko00620	K00162	pyruvate dehydrogenase E1 component subunit beta	1.2.4.1
comp56078_c0	Metabolism	Carbohydrate metabolism	Pyruvate metabolism	ko00620	K00162	pyruvate dehydrogenase E1 component subunit beta	1.2.4.1
comp19814_c0	Metabolism	Carbohydrate metabolism	Pyruvate metabolism	ko00620	K00627	pyruvate dehydrogenase E2 component (dihydrolipoamide acetyltransferase)	2.3.1.12
comp32841_c0	Metabolism	Carbohydrate metabolism	Pyruvate metabolism	ko00620	K00627	pyruvate dehydrogenase E2 component (dihydrolipoamide acetyltransferase)	2.3.1.12
comp51771_c0	Metabolism	Carbohydrate metabolism	Pyruvate metabolism	ko00620	K00627	pyruvate dehydrogenase E2 component (dihydrolipoamide acetyltransferase)	2.3.1.12
comp55466_c0	Metabolism	Carbohydrate metabolism	Pyruvate metabolism	ko00620	K00627	pyruvate dehydrogenase E2 component (dihydrolipoamide acetyltransferase)	2.3.1.12
comp1074821_c0	Metabolism	Carbohydrate metabolism	Pyruvate metabolism	ko00620	K00627	pyruvate dehydrogenase E2 component (dihydrolipoamide acetyltransferase)	2.3.1.12
comp54913_c0	Metabolism	Carbohydrate metabolism	Pyruvate metabolism	ko00620	K00382	dihydrolipoamide dehydrogenase	1.8.1.4
comp57203_c0	Metabolism	Carbohydrate metabolism	Pyruvate metabolism	ko00620	K00382	dihydrolipoamide dehydrogenase	1.8.1.4
comp36865_c0	Metabolism	Carbohydrate metabolism	Pyruvate metabolism	ko00620	K00873	pyruvate kinase	2.7.1.40
comp43550_c0	Metabolism	Carbohydrate metabolism	Pyruvate metabolism	ko00620	K00873	pyruvate kinase	2.7.1.40
comp45650_c0	Metabolism	Carbohydrate metabolism	Pyruvate metabolism	ko00620	K00873	pyruvate kinase	2.7.1.40
comp48232_c0	Metabolism	Carbohydrate metabolism	Pyruvate metabolism	ko00620	K00873	pyruvate kinase	2.7.1.40
comp49330_c0	Metabolism	Carbohydrate metabolism	Pyruvate metabolism	ko00620	K00873	pyruvate kinase	2.7.1.40
comp49330_c1	Metabolism	Carbohydrate metabolism	Pyruvate metabolism	ko00620	K00873	pyruvate kinase	2.7.1.40
comp50720_c0	Metabolism	Carbohydrate metabolism	Pyruvate metabolism	ko00620	K00873	pyruvate kinase	2.7.1.40
comp50720_c1	Metabolism	Carbohydrate metabolism	Pyruvate metabolism	ko00620	K00873	pyruvate kinase	2.7.1.40
comp51377_c0	Metabolism	Carbohydrate metabolism	Pyruvate metabolism	ko00620	K00873	pyruvate kinase	2.7.1.40
comp52388_c0	Metabolism	Carbohydrate metabolism	Pyruvate metabolism	ko00620	K00873	pyruvate kinase	2.7.1.40
comp53599_c0	Metabolism	Carbohydrate metabolism	Pyruvate metabolism	ko00620	K00873	pyruvate kinase	2.7.1.40
comp53599_c1	Metabolism	Carbohydrate metabolism	Pyruvate metabolism	ko00620	K00873	pyruvate kinase	2.7.1.40
comp54110_c0	Metabolism	Carbohydrate metabolism	Pyruvate metabolism	ko00620	K00873	pyruvate kinase	2.7.1.40
comp54327_c0	Metabolism	Carbohydrate metabolism	Pyruvate metabolism	ko00620	K00873	pyruvate kinase	2.7.1.40
comp56182_c1	Metabolism	Carbohydrate metabolism	Pyruvate metabolism	ko00620	K00873	pyruvate kinase	2.7.1.40
comp56364_c0	Metabolism	Carbohydrate metabolism	Pyruvate metabolism	ko00620	K00873	pyruvate kinase	2.7.1.40
comp57965_c0	Metabolism	Carbohydrate metabolism	Pyruvate metabolism	ko00620	K00873	pyruvate kinase	2.7.1.40
comp91961_c0	Metabolism	Carbohydrate metabolism	Pyruvate metabolism	ko00620	K00873	pyruvate kinase	2.7.1.40
comp599145_c0	Metabolism	Carbohydrate metabolism	Pyruvate metabolism	ko00620	K00873	pyruvate kinase	2.7.1.40
comp60557_c0	Metabolism	Carbohydrate metabolism	Pyruvate metabolism	ko00620	K01962	acetyl-CoA carboxylase carboxyl transferase subunit alpha	6.4.1.2
comp43771_c0	Metabolism	Carbohydrate metabolism	Pyruvate metabolism	ko00620	K02160	acetyl-CoA carboxylase biotin carboxyl carrier protein
comp46263_c0	Metabolism	Carbohydrate metabolism	Pyruvate metabolism	ko00620	K02160	acetyl-CoA carboxylase biotin carboxyl carrier protein
comp49245_c0	Metabolism	Carbohydrate metabolism	Pyruvate metabolism	ko00620	K02160	acetyl-CoA carboxylase biotin carboxyl carrier protein
comp51705_c0	Metabolism	Carbohydrate metabolism	Pyruvate metabolism	ko00620	K01961	acetyl-CoA carboxylase, biotin carboxylase subunit	6.4.1.2 6.3.4.14
comp3180_c0	Metabolism	Carbohydrate metabolism	Pyruvate metabolism	ko00620	K11262	acetyl-CoA carboxylase / biotin carboxylase	6.4.1.2 6.3.4.14
comp8741_c0	Metabolism	Carbohydrate metabolism	Pyruvate metabolism	ko00620	K11262	acetyl-CoA carboxylase / biotin carboxylase	6.4.1.2 6.3.4.14
comp18120_c0	Metabolism	Carbohydrate metabolism	Pyruvate metabolism	ko00620	K11262	acetyl-CoA carboxylase / biotin carboxylase	6.4.1.2 6.3.4.14
comp31710_c0	Metabolism	Carbohydrate metabolism	Pyruvate metabolism	ko00620	K11262	acetyl-CoA carboxylase / biotin carboxylase	6.4.1.2 6.3.4.14
comp60186_c1	Metabolism	Carbohydrate metabolism	Pyruvate metabolism	ko00620	K11262	acetyl-CoA carboxylase / biotin carboxylase	6.4.1.2 6.3.4.14
comp1012314_c0	Metabolism	Carbohydrate metabolism	Pyruvate metabolism	ko00620	K11262	acetyl-CoA carboxylase / biotin carboxylase	6.4.1.2 6.3.4.14
comp1333140_c0	Metabolism	Carbohydrate metabolism	Pyruvate metabolism	ko00620	K11262	acetyl-CoA carboxylase / biotin carboxylase	6.4.1.2 6.3.4.14
comp42970_c0	Metabolism	Carbohydrate metabolism	Pyruvate metabolism	ko00620	K01512	acylphosphatase	3.6.1.7
comp6083_c0	Metabolism	Carbohydrate metabolism	Pyruvate metabolism	ko00620	K00128	aldehyde dehydrogenase (NAD+)	1.2.1.3
comp9484_c0	Metabolism	Carbohydrate metabolism	Pyruvate metabolism	ko00620	K00128	aldehyde dehydrogenase (NAD+)	1.2.1.3
comp18901_c0	Metabolism	Carbohydrate metabolism	Pyruvate metabolism	ko00620	K00128	aldehyde dehydrogenase (NAD+)	1.2.1.3
comp34321_c0	Metabolism	Carbohydrate metabolism	Pyruvate metabolism	ko00620	K00128	aldehyde dehydrogenase (NAD+)	1.2.1.3
comp48628_c0	Metabolism	Carbohydrate metabolism	Pyruvate metabolism	ko00620	K00128	aldehyde dehydrogenase (NAD+)	1.2.1.3
comp50627_c0	Metabolism	Carbohydrate metabolism	Pyruvate metabolism	ko00620	K00128	aldehyde dehydrogenase (NAD+)	1.2.1.3
comp53748_c0	Metabolism	Carbohydrate metabolism	Pyruvate metabolism	ko00620	K00128	aldehyde dehydrogenase (NAD+)	1.2.1.3
comp55797_c0	Metabolism	Carbohydrate metabolism	Pyruvate metabolism	ko00620	K00128	aldehyde dehydrogenase (NAD+)	1.2.1.3
comp56898_c0	Metabolism	Carbohydrate metabolism	Pyruvate metabolism	ko00620	K00128	aldehyde dehydrogenase (NAD+)	1.2.1.3
comp60194_c0	Metabolism	Carbohydrate metabolism	Pyruvate metabolism	ko00620	K00128	aldehyde dehydrogenase (NAD+)	1.2.1.3
comp482047_c0	Metabolism	Carbohydrate metabolism	Pyruvate metabolism	ko00620	K00128	aldehyde dehydrogenase (NAD+)	1.2.1.3
comp786207_c0	Metabolism	Carbohydrate metabolism	Pyruvate metabolism	ko00620	K00128	aldehyde dehydrogenase (NAD+)	1.2.1.3
comp40477_c0	Metabolism	Carbohydrate metabolism	Pyruvate metabolism	ko00620	K14085	aldehyde dehydrogenase family 7 member A1	1.2.1.31 1.2.1.8 1.2.1.3
comp29167_c0	Metabolism	Carbohydrate metabolism	Pyruvate metabolism	ko00620	K00016	L-lactate dehydrogenase	1.1.1.27
comp49917_c0	Metabolism	Carbohydrate metabolism	Pyruvate metabolism	ko00620	K01759	lactoylglutathione lyase	4.4.1.5
comp54530_c0	Metabolism	Carbohydrate metabolism	Pyruvate metabolism	ko00620	K01759	lactoylglutathione lyase	4.4.1.5
comp56009_c0	Metabolism	Carbohydrate metabolism	Pyruvate metabolism	ko00620	K01759	lactoylglutathione lyase	4.4.1.5
comp57848_c0	Metabolism	Carbohydrate metabolism	Pyruvate metabolism	ko00620	K01759	lactoylglutathione lyase	4.4.1.5
comp29044_c0	Metabolism	Carbohydrate metabolism	Pyruvate metabolism	ko00620	K01069	hydroxyacylglutathione hydrolase	3.1.2.6
comp3525_c0	Metabolism	Carbohydrate metabolism	Pyruvate metabolism	ko00620	K00027	malate dehydrogenase (oxaloacetate-decarboxylating)	1.1.1.38
comp38857_c0	Metabolism	Carbohydrate metabolism	Pyruvate metabolism	ko00620	K00027	malate dehydrogenase (oxaloacetate-decarboxylating)	1.1.1.38
comp53428_c0	Metabolism	Carbohydrate metabolism	Pyruvate metabolism	ko00620	K00028	malate dehydrogenase (decarboxylating)	1.1.1.39
comp57619_c0	Metabolism	Carbohydrate metabolism	Pyruvate metabolism	ko00620	K00028	malate dehydrogenase (decarboxylating)	1.1.1.39
comp21977_c0	Metabolism	Carbohydrate metabolism	Pyruvate metabolism	ko00620	K00029	malate dehydrogenase (oxaloacetate-decarboxylating)(NADP+)	1.1.1.40
comp51286_c0	Metabolism	Carbohydrate metabolism	Pyruvate metabolism	ko00620	K00029	malate dehydrogenase (oxaloacetate-decarboxylating)(NADP+)	1.1.1.40
comp51346_c0	Metabolism	Carbohydrate metabolism	Pyruvate metabolism	ko00620	K00029	malate dehydrogenase (oxaloacetate-decarboxylating)(NADP+)	1.1.1.40
comp51070_c0	Metabolism	Carbohydrate metabolism	Pyruvate metabolism	ko00620	K00025	malate dehydrogenase	1.1.1.37
comp53275_c0	Metabolism	Carbohydrate metabolism	Pyruvate metabolism	ko00620	K00025	malate dehydrogenase	1.1.1.37
comp54803_c0	Metabolism	Carbohydrate metabolism	Pyruvate metabolism	ko00620	K00025	malate dehydrogenase	1.1.1.37
comp17241_c0	Metabolism	Carbohydrate metabolism	Pyruvate metabolism	ko00620	K00026	malate dehydrogenase	1.1.1.37
comp43178_c0	Metabolism	Carbohydrate metabolism	Pyruvate metabolism	ko00620	K00026	malate dehydrogenase	1.1.1.37
comp48198_c0	Metabolism	Carbohydrate metabolism	Pyruvate metabolism	ko00620	K00026	malate dehydrogenase	1.1.1.37
comp48198_c2	Metabolism	Carbohydrate metabolism	Pyruvate metabolism	ko00620	K00026	malate dehydrogenase	1.1.1.37
comp48198_c3	Metabolism	Carbohydrate metabolism	Pyruvate metabolism	ko00620	K00026	malate dehydrogenase	1.1.1.37
comp51190_c0	Metabolism	Carbohydrate metabolism	Pyruvate metabolism	ko00620	K00026	malate dehydrogenase	1.1.1.37
comp784335_c0	Metabolism	Carbohydrate metabolism	Pyruvate metabolism	ko00620	K00026	malate dehydrogenase	1.1.1.37
comp836975_c0	Metabolism	Carbohydrate metabolism	Pyruvate metabolism	ko00620	K00026	malate dehydrogenase	1.1.1.37
comp844048_c0	Metabolism	Carbohydrate metabolism	Pyruvate metabolism	ko00620	K00026	malate dehydrogenase	1.1.1.37
comp1000837_c0	Metabolism	Carbohydrate metabolism	Pyruvate metabolism	ko00620	K00026	malate dehydrogenase	1.1.1.37
comp2250063_c0	Metabolism	Carbohydrate metabolism	Pyruvate metabolism	ko00620	K00026	malate dehydrogenase	1.1.1.37
comp22043_c0	Metabolism	Carbohydrate metabolism	Pyruvate metabolism	ko00620	K00051	malate dehydrogenase (NADP+)	1.1.1.82
comp29252_c0	Metabolism	Carbohydrate metabolism	Pyruvate metabolism	ko00620	K01595	phosphoenolpyruvate carboxylase	4.1.1.31
comp48151_c0	Metabolism	Carbohydrate metabolism	Pyruvate metabolism	ko00620	K01595	phosphoenolpyruvate carboxylase	4.1.1.31
comp63319_c0	Metabolism	Carbohydrate metabolism	Pyruvate metabolism	ko00620	K01595	phosphoenolpyruvate carboxylase	4.1.1.31
comp750344_c0	Metabolism	Carbohydrate metabolism	Pyruvate metabolism	ko00620	K01595	phosphoenolpyruvate carboxylase	4.1.1.31
comp1164106_c0	Metabolism	Carbohydrate metabolism	Pyruvate metabolism	ko00620	K01595	phosphoenolpyruvate carboxylase	4.1.1.31
comp1246330_c0	Metabolism	Carbohydrate metabolism	Pyruvate metabolism	ko00620	K01595	phosphoenolpyruvate carboxylase	4.1.1.31
comp1921_c0	Metabolism	Carbohydrate metabolism	Pyruvate metabolism	ko00620	K01610	phosphoenolpyruvate carboxykinase (ATP)	4.1.1.49
comp11027_c0	Metabolism	Carbohydrate metabolism	Pyruvate metabolism	ko00620	K01610	phosphoenolpyruvate carboxykinase (ATP)	4.1.1.49
comp13713_c0	Metabolism	Carbohydrate metabolism	Pyruvate metabolism	ko00620	K01610	phosphoenolpyruvate carboxykinase (ATP)	4.1.1.49
comp29987_c0	Metabolism	Carbohydrate metabolism	Pyruvate metabolism	ko00620	K01610	phosphoenolpyruvate carboxykinase (ATP)	4.1.1.49
comp30953_c0	Metabolism	Carbohydrate metabolism	Pyruvate metabolism	ko00620	K01610	phosphoenolpyruvate carboxykinase (ATP)	4.1.1.49
comp51496_c0	Metabolism	Carbohydrate metabolism	Pyruvate metabolism	ko00620	K01610	phosphoenolpyruvate carboxykinase (ATP)	4.1.1.49
comp421982_c0	Metabolism	Carbohydrate metabolism	Pyruvate metabolism	ko00620	K01610	phosphoenolpyruvate carboxykinase (ATP)	4.1.1.49
comp655116_c0	Metabolism	Carbohydrate metabolism	Pyruvate metabolism	ko00620	K01610	phosphoenolpyruvate carboxykinase (ATP)	4.1.1.49
comp852843_c0	Metabolism	Carbohydrate metabolism	Pyruvate metabolism	ko00620	K01610	phosphoenolpyruvate carboxykinase (ATP)	4.1.1.49
comp58903_c0	Metabolism	Carbohydrate metabolism	Pyruvate metabolism	ko00620	K01006	pyruvate,orthophosphate dikinase	2.7.9.1
comp16007_c0	Metabolism	Carbohydrate metabolism	Pyruvate metabolism	ko00620	K01638	malate synthase	2.3.3.9
comp58491_c0	Metabolism	Carbohydrate metabolism	Pyruvate metabolism	ko00620	K01638	malate synthase	2.3.3.9
comp641300_c0	Metabolism	Carbohydrate metabolism	Pyruvate metabolism	ko00620	K01638	malate synthase	2.3.3.9
comp728556_c0	Metabolism	Carbohydrate metabolism	Pyruvate metabolism	ko00620	K01638	malate synthase	2.3.3.9
comp1027288_c0	Metabolism	Carbohydrate metabolism	Pyruvate metabolism	ko00620	K01638	malate synthase	2.3.3.9
comp1039100_c0	Metabolism	Carbohydrate metabolism	Pyruvate metabolism	ko00620	K01638	malate synthase	2.3.3.9
comp1267880_c0	Metabolism	Carbohydrate metabolism	Pyruvate metabolism	ko00620	K01638	malate synthase	2.3.3.9
comp637134_c0	Metabolism	Carbohydrate metabolism	Pyruvate metabolism	ko00620	K00626	acetyl-CoA C-acetyltransferase	2.3.1.9
comp810318_c0	Metabolism	Carbohydrate metabolism	Pyruvate metabolism	ko00620	K00626	acetyl-CoA C-acetyltransferase	2.3.1.9
comp911311_c0	Metabolism	Carbohydrate metabolism	Pyruvate metabolism	ko00620	K00626	acetyl-CoA C-acetyltransferase	2.3.1.9
comp58751_c0	Metabolism	Carbohydrate metabolism	Pyruvate metabolism	ko00620	K01649	2-isopropylmalate synthase	2.3.3.13
comp26_c0	Metabolism	Carbohydrate metabolism	Pyruvate metabolism	ko00620	K01655	homocitrate synthase	2.3.3.14
comp10305_c0	Metabolism	Carbohydrate metabolism	Glyoxylate and dicarboxylate metabolism	ko00630	K01637	isocitrate lyase	4.1.3.1
comp42469_c0	Metabolism	Carbohydrate metabolism	Glyoxylate and dicarboxylate metabolism	ko00630	K01637	isocitrate lyase	4.1.3.1
comp44939_c0	Metabolism	Carbohydrate metabolism	Glyoxylate and dicarboxylate metabolism	ko00630	K01637	isocitrate lyase	4.1.3.1
comp993674_c0	Metabolism	Carbohydrate metabolism	Glyoxylate and dicarboxylate metabolism	ko00630	K01637	isocitrate lyase	4.1.3.1
comp1602078_c0	Metabolism	Carbohydrate metabolism	Glyoxylate and dicarboxylate metabolism	ko00630	K01637	isocitrate lyase	4.1.3.1
comp16007_c0	Metabolism	Carbohydrate metabolism	Glyoxylate and dicarboxylate metabolism	ko00630	K01638	malate synthase	2.3.3.9
comp58491_c0	Metabolism	Carbohydrate metabolism	Glyoxylate and dicarboxylate metabolism	ko00630	K01638	malate synthase	2.3.3.9
comp641300_c0	Metabolism	Carbohydrate metabolism	Glyoxylate and dicarboxylate metabolism	ko00630	K01638	malate synthase	2.3.3.9
comp728556_c0	Metabolism	Carbohydrate metabolism	Glyoxylate and dicarboxylate metabolism	ko00630	K01638	malate synthase	2.3.3.9
comp1027288_c0	Metabolism	Carbohydrate metabolism	Glyoxylate and dicarboxylate metabolism	ko00630	K01638	malate synthase	2.3.3.9
comp1039100_c0	Metabolism	Carbohydrate metabolism	Glyoxylate and dicarboxylate metabolism	ko00630	K01638	malate synthase	2.3.3.9
comp1267880_c0	Metabolism	Carbohydrate metabolism	Glyoxylate and dicarboxylate metabolism	ko00630	K01638	malate synthase	2.3.3.9
comp51070_c0	Metabolism	Carbohydrate metabolism	Glyoxylate and dicarboxylate metabolism	ko00630	K00025	malate dehydrogenase	1.1.1.37
comp53275_c0	Metabolism	Carbohydrate metabolism	Glyoxylate and dicarboxylate metabolism	ko00630	K00025	malate dehydrogenase	1.1.1.37
comp54803_c0	Metabolism	Carbohydrate metabolism	Glyoxylate and dicarboxylate metabolism	ko00630	K00025	malate dehydrogenase	1.1.1.37
comp17241_c0	Metabolism	Carbohydrate metabolism	Glyoxylate and dicarboxylate metabolism	ko00630	K00026	malate dehydrogenase	1.1.1.37
comp43178_c0	Metabolism	Carbohydrate metabolism	Glyoxylate and dicarboxylate metabolism	ko00630	K00026	malate dehydrogenase	1.1.1.37
comp48198_c0	Metabolism	Carbohydrate metabolism	Glyoxylate and dicarboxylate metabolism	ko00630	K00026	malate dehydrogenase	1.1.1.37
comp48198_c2	Metabolism	Carbohydrate metabolism	Glyoxylate and dicarboxylate metabolism	ko00630	K00026	malate dehydrogenase	1.1.1.37
comp48198_c3	Metabolism	Carbohydrate metabolism	Glyoxylate and dicarboxylate metabolism	ko00630	K00026	malate dehydrogenase	1.1.1.37
comp51190_c0	Metabolism	Carbohydrate metabolism	Glyoxylate and dicarboxylate metabolism	ko00630	K00026	malate dehydrogenase	1.1.1.37
comp784335_c0	Metabolism	Carbohydrate metabolism	Glyoxylate and dicarboxylate metabolism	ko00630	K00026	malate dehydrogenase	1.1.1.37
comp836975_c0	Metabolism	Carbohydrate metabolism	Glyoxylate and dicarboxylate metabolism	ko00630	K00026	malate dehydrogenase	1.1.1.37
comp844048_c0	Metabolism	Carbohydrate metabolism	Glyoxylate and dicarboxylate metabolism	ko00630	K00026	malate dehydrogenase	1.1.1.37
comp1000837_c0	Metabolism	Carbohydrate metabolism	Glyoxylate and dicarboxylate metabolism	ko00630	K00026	malate dehydrogenase	1.1.1.37
comp2250063_c0	Metabolism	Carbohydrate metabolism	Glyoxylate and dicarboxylate metabolism	ko00630	K00026	malate dehydrogenase	1.1.1.37
comp3413_c0	Metabolism	Carbohydrate metabolism	Glyoxylate and dicarboxylate metabolism	ko00630	K01647	citrate synthase	2.3.3.1
comp40420_c0	Metabolism	Carbohydrate metabolism	Glyoxylate and dicarboxylate metabolism	ko00630	K01647	citrate synthase	2.3.3.1
comp42566_c0	Metabolism	Carbohydrate metabolism	Glyoxylate and dicarboxylate metabolism	ko00630	K01647	citrate synthase	2.3.3.1
comp57257_c1	Metabolism	Carbohydrate metabolism	Glyoxylate and dicarboxylate metabolism	ko00630	K01647	citrate synthase	2.3.3.1
comp553072_c0	Metabolism	Carbohydrate metabolism	Glyoxylate and dicarboxylate metabolism	ko00630	K01647	citrate synthase	2.3.3.1
comp1097123_c0	Metabolism	Carbohydrate metabolism	Glyoxylate and dicarboxylate metabolism	ko00630	K01647	citrate synthase	2.3.3.1
comp7890_c0	Metabolism	Carbohydrate metabolism	Glyoxylate and dicarboxylate metabolism	ko00630	K01681	aconitate hydratase 1	4.2.1.3
comp8695_c0	Metabolism	Carbohydrate metabolism	Glyoxylate and dicarboxylate metabolism	ko00630	K01681	aconitate hydratase 1	4.2.1.3
comp13175_c0	Metabolism	Carbohydrate metabolism	Glyoxylate and dicarboxylate metabolism	ko00630	K01681	aconitate hydratase 1	4.2.1.3
comp30958_c0	Metabolism	Carbohydrate metabolism	Glyoxylate and dicarboxylate metabolism	ko00630	K01681	aconitate hydratase 1	4.2.1.3
comp37497_c0	Metabolism	Carbohydrate metabolism	Glyoxylate and dicarboxylate metabolism	ko00630	K01681	aconitate hydratase 1	4.2.1.3
comp37497_c1	Metabolism	Carbohydrate metabolism	Glyoxylate and dicarboxylate metabolism	ko00630	K01681	aconitate hydratase 1	4.2.1.3
comp38048_c0	Metabolism	Carbohydrate metabolism	Glyoxylate and dicarboxylate metabolism	ko00630	K01681	aconitate hydratase 1	4.2.1.3
comp41728_c0	Metabolism	Carbohydrate metabolism	Glyoxylate and dicarboxylate metabolism	ko00630	K01681	aconitate hydratase 1	4.2.1.3
comp42084_c0	Metabolism	Carbohydrate metabolism	Glyoxylate and dicarboxylate metabolism	ko00630	K01681	aconitate hydratase 1	4.2.1.3
comp42925_c0	Metabolism	Carbohydrate metabolism	Glyoxylate and dicarboxylate metabolism	ko00630	K01681	aconitate hydratase 1	4.2.1.3
comp43535_c1	Metabolism	Carbohydrate metabolism	Glyoxylate and dicarboxylate metabolism	ko00630	K01681	aconitate hydratase 1	4.2.1.3
comp47865_c1	Metabolism	Carbohydrate metabolism	Glyoxylate and dicarboxylate metabolism	ko00630	K01681	aconitate hydratase 1	4.2.1.3
comp50062_c0	Metabolism	Carbohydrate metabolism	Glyoxylate and dicarboxylate metabolism	ko00630	K01681	aconitate hydratase 1	4.2.1.3
comp50062_c1	Metabolism	Carbohydrate metabolism	Glyoxylate and dicarboxylate metabolism	ko00630	K01681	aconitate hydratase 1	4.2.1.3
comp50062_c2	Metabolism	Carbohydrate metabolism	Glyoxylate and dicarboxylate metabolism	ko00630	K01681	aconitate hydratase 1	4.2.1.3
comp60028_c2	Metabolism	Carbohydrate metabolism	Glyoxylate and dicarboxylate metabolism	ko00630	K01681	aconitate hydratase 1	4.2.1.3
comp455689_c0	Metabolism	Carbohydrate metabolism	Glyoxylate and dicarboxylate metabolism	ko00630	K01681	aconitate hydratase 1	4.2.1.3
comp517514_c0	Metabolism	Carbohydrate metabolism	Glyoxylate and dicarboxylate metabolism	ko00630	K01681	aconitate hydratase 1	4.2.1.3
comp553950_c0	Metabolism	Carbohydrate metabolism	Glyoxylate and dicarboxylate metabolism	ko00630	K01681	aconitate hydratase 1	4.2.1.3
comp599788_c0	Metabolism	Carbohydrate metabolism	Glyoxylate and dicarboxylate metabolism	ko00630	K01681	aconitate hydratase 1	4.2.1.3
comp723462_c0	Metabolism	Carbohydrate metabolism	Glyoxylate and dicarboxylate metabolism	ko00630	K01681	aconitate hydratase 1	4.2.1.3
comp740322_c0	Metabolism	Carbohydrate metabolism	Glyoxylate and dicarboxylate metabolism	ko00630	K01681	aconitate hydratase 1	4.2.1.3
comp755455_c0	Metabolism	Carbohydrate metabolism	Glyoxylate and dicarboxylate metabolism	ko00630	K01681	aconitate hydratase 1	4.2.1.3
comp846166_c0	Metabolism	Carbohydrate metabolism	Glyoxylate and dicarboxylate metabolism	ko00630	K01681	aconitate hydratase 1	4.2.1.3
comp870991_c0	Metabolism	Carbohydrate metabolism	Glyoxylate and dicarboxylate metabolism	ko00630	K01681	aconitate hydratase 1	4.2.1.3
comp1072362_c0	Metabolism	Carbohydrate metabolism	Glyoxylate and dicarboxylate metabolism	ko00630	K01681	aconitate hydratase 1	4.2.1.3
comp637134_c0	Metabolism	Carbohydrate metabolism	Glyoxylate and dicarboxylate metabolism	ko00630	K00626	acetyl-CoA C-acetyltransferase	2.3.1.9
comp810318_c0	Metabolism	Carbohydrate metabolism	Glyoxylate and dicarboxylate metabolism	ko00630	K00626	acetyl-CoA C-acetyltransferase	2.3.1.9
comp911311_c0	Metabolism	Carbohydrate metabolism	Glyoxylate and dicarboxylate metabolism	ko00630	K00626	acetyl-CoA C-acetyltransferase	2.3.1.9
comp51113_c0	Metabolism	Carbohydrate metabolism	Glyoxylate and dicarboxylate metabolism	ko00630	K11517	(S)-2-hydroxy-acid oxidase	1.1.3.15
comp53121_c0	Metabolism	Carbohydrate metabolism	Glyoxylate and dicarboxylate metabolism	ko00630	K11517	(S)-2-hydroxy-acid oxidase	1.1.3.15
comp53280_c0	Metabolism	Carbohydrate metabolism	Glyoxylate and dicarboxylate metabolism	ko00630	K11517	(S)-2-hydroxy-acid oxidase	1.1.3.15
comp47463_c0	Metabolism	Carbohydrate metabolism	Glyoxylate and dicarboxylate metabolism	ko00630	K03781	catalase	1.11.1.6
comp47777_c1	Metabolism	Carbohydrate metabolism	Glyoxylate and dicarboxylate metabolism	ko00630	K03781	catalase	1.11.1.6
comp49769_c0	Metabolism	Carbohydrate metabolism	Glyoxylate and dicarboxylate metabolism	ko00630	K03781	catalase	1.11.1.6
comp51482_c0	Metabolism	Carbohydrate metabolism	Glyoxylate and dicarboxylate metabolism	ko00630	K03781	catalase	1.11.1.6
comp58913_c0	Metabolism	Carbohydrate metabolism	Glyoxylate and dicarboxylate metabolism	ko00630	K03781	catalase	1.11.1.6
comp50981_c0	Metabolism	Carbohydrate metabolism	Glyoxylate and dicarboxylate metabolism	ko00630	K01091	phosphoglycolate phosphatase	3.1.3.18
comp56367_c0	Metabolism	Carbohydrate metabolism	Glyoxylate and dicarboxylate metabolism	ko00630	K01091	phosphoglycolate phosphatase	3.1.3.18
comp21997_c0	Metabolism	Carbohydrate metabolism	Glyoxylate and dicarboxylate metabolism	ko00630	K01602	ribulose-bisphosphate carboxylase small chain	4.1.1.39
comp355970_c0	Metabolism	Carbohydrate metabolism	Glyoxylate and dicarboxylate metabolism	ko00630	K01602	ribulose-bisphosphate carboxylase small chain	4.1.1.39
comp361126_c0	Metabolism	Carbohydrate metabolism	Glyoxylate and dicarboxylate metabolism	ko00630	K01602	ribulose-bisphosphate carboxylase small chain	4.1.1.39
comp54212_c0	Metabolism	Carbohydrate metabolism	Glyoxylate and dicarboxylate metabolism	ko00630	K00830	alanine-glyoxylate transaminase / serine-glyoxylate transaminase / serine-pyruvate transaminase	2.6.1.44 2.6.1.45 2.6.1.51
comp44586_c0	Metabolism	Carbohydrate metabolism	Glyoxylate and dicarboxylate metabolism	ko00630	K14272	glutamate--glyoxylate aminotransferase	2.6.1.4 2.6.1.2 2.6.1.44 2.6.1.-
comp54198_c1	Metabolism	Carbohydrate metabolism	Glyoxylate and dicarboxylate metabolism	ko00630	K14272	glutamate--glyoxylate aminotransferase	2.6.1.4 2.6.1.2 2.6.1.44 2.6.1.-
comp59109_c0	Metabolism	Carbohydrate metabolism	Glyoxylate and dicarboxylate metabolism	ko00630	K00284	glutamate synthase (ferredoxin)	1.4.7.1
comp7818_c0	Metabolism	Carbohydrate metabolism	Glyoxylate and dicarboxylate metabolism	ko00630	K01915	glutamine synthetase	6.3.1.2
comp9265_c0	Metabolism	Carbohydrate metabolism	Glyoxylate and dicarboxylate metabolism	ko00630	K01915	glutamine synthetase	6.3.1.2
comp22056_c0	Metabolism	Carbohydrate metabolism	Glyoxylate and dicarboxylate metabolism	ko00630	K01915	glutamine synthetase	6.3.1.2
comp30668_c0	Metabolism	Carbohydrate metabolism	Glyoxylate and dicarboxylate metabolism	ko00630	K01915	glutamine synthetase	6.3.1.2
comp41296_c0	Metabolism	Carbohydrate metabolism	Glyoxylate and dicarboxylate metabolism	ko00630	K01915	glutamine synthetase	6.3.1.2
comp44170_c0	Metabolism	Carbohydrate metabolism	Glyoxylate and dicarboxylate metabolism	ko00630	K01915	glutamine synthetase	6.3.1.2
comp44440_c0	Metabolism	Carbohydrate metabolism	Glyoxylate and dicarboxylate metabolism	ko00630	K01915	glutamine synthetase	6.3.1.2
comp49003_c0	Metabolism	Carbohydrate metabolism	Glyoxylate and dicarboxylate metabolism	ko00630	K01915	glutamine synthetase	6.3.1.2
comp55644_c0	Metabolism	Carbohydrate metabolism	Glyoxylate and dicarboxylate metabolism	ko00630	K01915	glutamine synthetase	6.3.1.2
comp391609_c0	Metabolism	Carbohydrate metabolism	Glyoxylate and dicarboxylate metabolism	ko00630	K01915	glutamine synthetase	6.3.1.2
comp524583_c0	Metabolism	Carbohydrate metabolism	Glyoxylate and dicarboxylate metabolism	ko00630	K01915	glutamine synthetase	6.3.1.2
comp537922_c0	Metabolism	Carbohydrate metabolism	Glyoxylate and dicarboxylate metabolism	ko00630	K01915	glutamine synthetase	6.3.1.2
comp17998_c0	Metabolism	Carbohydrate metabolism	Glyoxylate and dicarboxylate metabolism	ko00630	K00600	glycine hydroxymethyltransferase	2.1.2.1
comp22010_c0	Metabolism	Carbohydrate metabolism	Glyoxylate and dicarboxylate metabolism	ko00630	K00600	glycine hydroxymethyltransferase	2.1.2.1
comp29393_c0	Metabolism	Carbohydrate metabolism	Glyoxylate and dicarboxylate metabolism	ko00630	K00600	glycine hydroxymethyltransferase	2.1.2.1
comp30596_c0	Metabolism	Carbohydrate metabolism	Glyoxylate and dicarboxylate metabolism	ko00630	K00600	glycine hydroxymethyltransferase	2.1.2.1
comp36062_c0	Metabolism	Carbohydrate metabolism	Glyoxylate and dicarboxylate metabolism	ko00630	K00600	glycine hydroxymethyltransferase	2.1.2.1
comp36062_c1	Metabolism	Carbohydrate metabolism	Glyoxylate and dicarboxylate metabolism	ko00630	K00600	glycine hydroxymethyltransferase	2.1.2.1
comp42197_c0	Metabolism	Carbohydrate metabolism	Glyoxylate and dicarboxylate metabolism	ko00630	K00600	glycine hydroxymethyltransferase	2.1.2.1
comp45406_c0	Metabolism	Carbohydrate metabolism	Glyoxylate and dicarboxylate metabolism	ko00630	K00600	glycine hydroxymethyltransferase	2.1.2.1
comp46887_c0	Metabolism	Carbohydrate metabolism	Glyoxylate and dicarboxylate metabolism	ko00630	K00600	glycine hydroxymethyltransferase	2.1.2.1
comp52573_c0	Metabolism	Carbohydrate metabolism	Glyoxylate and dicarboxylate metabolism	ko00630	K00600	glycine hydroxymethyltransferase	2.1.2.1
comp55259_c0	Metabolism	Carbohydrate metabolism	Glyoxylate and dicarboxylate metabolism	ko00630	K00600	glycine hydroxymethyltransferase	2.1.2.1
comp56488_c0	Metabolism	Carbohydrate metabolism	Glyoxylate and dicarboxylate metabolism	ko00630	K00600	glycine hydroxymethyltransferase	2.1.2.1
comp49129_c0	Metabolism	Carbohydrate metabolism	Glyoxylate and dicarboxylate metabolism	ko00630	K02437	glycine cleavage system H protein
comp49129_c1	Metabolism	Carbohydrate metabolism	Glyoxylate and dicarboxylate metabolism	ko00630	K02437	glycine cleavage system H protein
comp53257_c0	Metabolism	Carbohydrate metabolism	Glyoxylate and dicarboxylate metabolism	ko00630	K02437	glycine cleavage system H protein
comp48821_c0	Metabolism	Carbohydrate metabolism	Glyoxylate and dicarboxylate metabolism	ko00630	K15918	D-glycerate 3-kinase	2.7.1.31
comp58878_c0	Metabolism	Carbohydrate metabolism	Glyoxylate and dicarboxylate metabolism	ko00630	K15893	hydroxypyruvate reductase 1
comp52449_c0	Metabolism	Carbohydrate metabolism	Glyoxylate and dicarboxylate metabolism	ko00630	K15919	hydroxypyruvate reductase 2
comp53561_c0	Metabolism	Carbohydrate metabolism	Glyoxylate and dicarboxylate metabolism	ko00630	K15919	hydroxypyruvate reductase 2
comp53561_c1	Metabolism	Carbohydrate metabolism	Glyoxylate and dicarboxylate metabolism	ko00630	K15919	hydroxypyruvate reductase 2
comp36381_c0	Metabolism	Carbohydrate metabolism	Glyoxylate and dicarboxylate metabolism	ko00630	K00122	formate dehydrogenase	1.2.1.2
comp43193_c0	Metabolism	Carbohydrate metabolism	Glyoxylate and dicarboxylate metabolism	ko00630	K00122	formate dehydrogenase	1.2.1.2
comp53671_c0	Metabolism	Carbohydrate metabolism	Glyoxylate and dicarboxylate metabolism	ko00630	K00122	formate dehydrogenase	1.2.1.2
comp735058_c0	Metabolism	Carbohydrate metabolism	Glyoxylate and dicarboxylate metabolism	ko00630	K00122	formate dehydrogenase	1.2.1.2
comp1002731_c0	Metabolism	Carbohydrate metabolism	Glyoxylate and dicarboxylate metabolism	ko00630	K00122	formate dehydrogenase	1.2.1.2
comp1028107_c0	Metabolism	Carbohydrate metabolism	Glyoxylate and dicarboxylate metabolism	ko00630	K00122	formate dehydrogenase	1.2.1.2
comp1252446_c0	Metabolism	Carbohydrate metabolism	Glyoxylate and dicarboxylate metabolism	ko00630	K00122	formate dehydrogenase	1.2.1.2
comp1600477_c0	Metabolism	Carbohydrate metabolism	Glyoxylate and dicarboxylate metabolism	ko00630	K00122	formate dehydrogenase	1.2.1.2
comp61202_c1	Metabolism	Carbohydrate metabolism	Glyoxylate and dicarboxylate metabolism	ko00630	K01433	formyltetrahydrofolate deformylase	3.5.1.10
comp60190_c0	Metabolism	Carbohydrate metabolism	Glyoxylate and dicarboxylate metabolism	ko00630	K01455	formamidase	3.5.1.49
comp637134_c0	Metabolism	Carbohydrate metabolism	Propanoate metabolism	ko00640	K00626	acetyl-CoA C-acetyltransferase	2.3.1.9
comp810318_c0	Metabolism	Carbohydrate metabolism	Propanoate metabolism	ko00640	K00626	acetyl-CoA C-acetyltransferase	2.3.1.9
comp911311_c0	Metabolism	Carbohydrate metabolism	Propanoate metabolism	ko00640	K00626	acetyl-CoA C-acetyltransferase	2.3.1.9
comp14907_c0	Metabolism	Carbohydrate metabolism	Propanoate metabolism	ko00640	K01895	acetyl-CoA synthetase	6.2.1.1
comp18950_c0	Metabolism	Carbohydrate metabolism	Propanoate metabolism	ko00640	K01895	acetyl-CoA synthetase	6.2.1.1
comp55824_c1	Metabolism	Carbohydrate metabolism	Propanoate metabolism	ko00640	K01895	acetyl-CoA synthetase	6.2.1.1
comp732226_c0	Metabolism	Carbohydrate metabolism	Propanoate metabolism	ko00640	K01895	acetyl-CoA synthetase	6.2.1.1
comp846278_c0	Metabolism	Carbohydrate metabolism	Propanoate metabolism	ko00640	K01895	acetyl-CoA synthetase	6.2.1.1
comp878299_c0	Metabolism	Carbohydrate metabolism	Propanoate metabolism	ko00640	K01895	acetyl-CoA synthetase	6.2.1.1
comp1059783_c0	Metabolism	Carbohydrate metabolism	Propanoate metabolism	ko00640	K01895	acetyl-CoA synthetase	6.2.1.1
comp1239062_c0	Metabolism	Carbohydrate metabolism	Propanoate metabolism	ko00640	K01895	acetyl-CoA synthetase	6.2.1.1
comp1651250_c0	Metabolism	Carbohydrate metabolism	Propanoate metabolism	ko00640	K01895	acetyl-CoA synthetase	6.2.1.1
comp57506_c0	Metabolism	Carbohydrate metabolism	Propanoate metabolism	ko00640	K00249	acyl-CoA dehydrogenase	1.3.8.7
comp42429_c1	Metabolism	Carbohydrate metabolism	Propanoate metabolism	ko00640	K00224		1.3.1.-
comp47307_c0	Metabolism	Carbohydrate metabolism	Propanoate metabolism	ko00640	K00224		1.3.1.-
comp52701_c0	Metabolism	Carbohydrate metabolism	Propanoate metabolism	ko00640	K00224		1.3.1.-
comp59697_c0	Metabolism	Carbohydrate metabolism	Propanoate metabolism	ko00640	K00224		1.3.1.-
comp49544_c0	Metabolism	Carbohydrate metabolism	Propanoate metabolism	ko00640	K05605	3-hydroxyisobutyryl-CoA hydrolase	3.1.2.4
comp59080_c0	Metabolism	Carbohydrate metabolism	Propanoate metabolism	ko00640	K05605	3-hydroxyisobutyryl-CoA hydrolase	3.1.2.4
comp60557_c0	Metabolism	Carbohydrate metabolism	Propanoate metabolism	ko00640	K01962	acetyl-CoA carboxylase carboxyl transferase subunit alpha	6.4.1.2
comp43771_c0	Metabolism	Carbohydrate metabolism	Propanoate metabolism	ko00640	K02160	acetyl-CoA carboxylase biotin carboxyl carrier protein
comp46263_c0	Metabolism	Carbohydrate metabolism	Propanoate metabolism	ko00640	K02160	acetyl-CoA carboxylase biotin carboxyl carrier protein
comp49245_c0	Metabolism	Carbohydrate metabolism	Propanoate metabolism	ko00640	K02160	acetyl-CoA carboxylase biotin carboxyl carrier protein
comp51705_c0	Metabolism	Carbohydrate metabolism	Propanoate metabolism	ko00640	K01961	acetyl-CoA carboxylase, biotin carboxylase subunit	6.4.1.2 6.3.4.14
comp3180_c0	Metabolism	Carbohydrate metabolism	Propanoate metabolism	ko00640	K11262	acetyl-CoA carboxylase / biotin carboxylase	6.4.1.2 6.3.4.14
comp8741_c0	Metabolism	Carbohydrate metabolism	Propanoate metabolism	ko00640	K11262	acetyl-CoA carboxylase / biotin carboxylase	6.4.1.2 6.3.4.14
comp18120_c0	Metabolism	Carbohydrate metabolism	Propanoate metabolism	ko00640	K11262	acetyl-CoA carboxylase / biotin carboxylase	6.4.1.2 6.3.4.14
comp31710_c0	Metabolism	Carbohydrate metabolism	Propanoate metabolism	ko00640	K11262	acetyl-CoA carboxylase / biotin carboxylase	6.4.1.2 6.3.4.14
comp60186_c1	Metabolism	Carbohydrate metabolism	Propanoate metabolism	ko00640	K11262	acetyl-CoA carboxylase / biotin carboxylase	6.4.1.2 6.3.4.14
comp1012314_c0	Metabolism	Carbohydrate metabolism	Propanoate metabolism	ko00640	K11262	acetyl-CoA carboxylase / biotin carboxylase	6.4.1.2 6.3.4.14
comp1333140_c0	Metabolism	Carbohydrate metabolism	Propanoate metabolism	ko00640	K11262	acetyl-CoA carboxylase / biotin carboxylase	6.4.1.2 6.3.4.14
comp58301_c0	Metabolism	Carbohydrate metabolism	Propanoate metabolism	ko00640	K01578	malonyl-CoA decarboxylase	4.1.1.9
comp6596_c0	Metabolism	Carbohydrate metabolism	Propanoate metabolism	ko00640	K07250	4-aminobutyrate aminotransferase / (S)-3-amino-2-methylpropionate transaminase	2.6.1.19 2.6.1.22
comp33568_c0	Metabolism	Carbohydrate metabolism	Propanoate metabolism	ko00640	K13524	4-aminobutyrate aminotransferase / (S)-3-amino-2-methylpropionate transaminase	2.6.1.19 2.6.1.22
comp518000_c0	Metabolism	Carbohydrate metabolism	Propanoate metabolism	ko00640	K13524	4-aminobutyrate aminotransferase / (S)-3-amino-2-methylpropionate transaminase	2.6.1.19 2.6.1.22
comp838922_c0	Metabolism	Carbohydrate metabolism	Propanoate metabolism	ko00640	K13524	4-aminobutyrate aminotransferase / (S)-3-amino-2-methylpropionate transaminase	2.6.1.19 2.6.1.22
comp861456_c0	Metabolism	Carbohydrate metabolism	Propanoate metabolism	ko00640	K13524	4-aminobutyrate aminotransferase / (S)-3-amino-2-methylpropionate transaminase	2.6.1.19 2.6.1.22
comp54387_c0	Metabolism	Carbohydrate metabolism	Propanoate metabolism	ko00640	K01899	succinyl-CoA synthetase alpha subunit	6.2.1.4 6.2.1.5
comp52314_c0	Metabolism	Carbohydrate metabolism	Propanoate metabolism	ko00640	K01900	succinyl-CoA synthetase beta subunit	6.2.1.4 6.2.1.5
comp55379_c0	Metabolism	Carbohydrate metabolism	Propanoate metabolism	ko00640	K01900	succinyl-CoA synthetase beta subunit	6.2.1.4 6.2.1.5
comp60784_c0	Metabolism	Carbohydrate metabolism	Propanoate metabolism	ko00640	K00140	malonate-semialdehyde dehydrogenase (acetylating) / methylmalonate-semialdehyde dehydrogenase	1.2.1.18 1.2.1.27
comp1628529_c0	Metabolism	Carbohydrate metabolism	Propanoate metabolism	ko00640	K01720	2-methylcitrate dehydratase	4.2.1.79
comp850132_c0	Metabolism	Carbohydrate metabolism	Propanoate metabolism	ko00640	K03417	methylisocitrate lyase	4.1.3.30
comp6083_c0	Metabolism	Carbohydrate metabolism	Propanoate metabolism	ko00640	K00128	aldehyde dehydrogenase (NAD+)	1.2.1.3
comp9484_c0	Metabolism	Carbohydrate metabolism	Propanoate metabolism	ko00640	K00128	aldehyde dehydrogenase (NAD+)	1.2.1.3
comp18901_c0	Metabolism	Carbohydrate metabolism	Propanoate metabolism	ko00640	K00128	aldehyde dehydrogenase (NAD+)	1.2.1.3
comp34321_c0	Metabolism	Carbohydrate metabolism	Propanoate metabolism	ko00640	K00128	aldehyde dehydrogenase (NAD+)	1.2.1.3
comp48628_c0	Metabolism	Carbohydrate metabolism	Propanoate metabolism	ko00640	K00128	aldehyde dehydrogenase (NAD+)	1.2.1.3
comp50627_c0	Metabolism	Carbohydrate metabolism	Propanoate metabolism	ko00640	K00128	aldehyde dehydrogenase (NAD+)	1.2.1.3
comp53748_c0	Metabolism	Carbohydrate metabolism	Propanoate metabolism	ko00640	K00128	aldehyde dehydrogenase (NAD+)	1.2.1.3
comp55797_c0	Metabolism	Carbohydrate metabolism	Propanoate metabolism	ko00640	K00128	aldehyde dehydrogenase (NAD+)	1.2.1.3
comp56898_c0	Metabolism	Carbohydrate metabolism	Propanoate metabolism	ko00640	K00128	aldehyde dehydrogenase (NAD+)	1.2.1.3
comp60194_c0	Metabolism	Carbohydrate metabolism	Propanoate metabolism	ko00640	K00128	aldehyde dehydrogenase (NAD+)	1.2.1.3
comp482047_c0	Metabolism	Carbohydrate metabolism	Propanoate metabolism	ko00640	K00128	aldehyde dehydrogenase (NAD+)	1.2.1.3
comp786207_c0	Metabolism	Carbohydrate metabolism	Propanoate metabolism	ko00640	K00128	aldehyde dehydrogenase (NAD+)	1.2.1.3
comp40477_c0	Metabolism	Carbohydrate metabolism	Propanoate metabolism	ko00640	K14085	aldehyde dehydrogenase family 7 member A1	1.2.1.31 1.2.1.8 1.2.1.3
comp29167_c0	Metabolism	Carbohydrate metabolism	Propanoate metabolism	ko00640	K00016	L-lactate dehydrogenase	1.1.1.27
comp637134_c0	Metabolism	Carbohydrate metabolism	Butanoate metabolism	ko00650	K00626	acetyl-CoA C-acetyltransferase	2.3.1.9
comp810318_c0	Metabolism	Carbohydrate metabolism	Butanoate metabolism	ko00650	K00626	acetyl-CoA C-acetyltransferase	2.3.1.9
comp911311_c0	Metabolism	Carbohydrate metabolism	Butanoate metabolism	ko00650	K00626	acetyl-CoA C-acetyltransferase	2.3.1.9
comp50058_c0	Metabolism	Carbohydrate metabolism	Butanoate metabolism	ko00650	K00074	3-hydroxybutyryl-CoA dehydrogenase	1.1.1.157
comp12223_c0	Metabolism	Carbohydrate metabolism	Butanoate metabolism	ko00650	K00100		1.1.1.-
comp12223_c1	Metabolism	Carbohydrate metabolism	Butanoate metabolism	ko00650	K00100		1.1.1.-
comp33091_c0	Metabolism	Carbohydrate metabolism	Butanoate metabolism	ko00650	K00100		1.1.1.-
comp51666_c0	Metabolism	Carbohydrate metabolism	Butanoate metabolism	ko00650	K00135	succinate-semialdehyde dehydrogenase (NADP+)	1.2.1.16
comp1473217_c0	Metabolism	Carbohydrate metabolism	Butanoate metabolism	ko00650	K00135	succinate-semialdehyde dehydrogenase (NADP+)	1.2.1.16
comp6596_c0	Metabolism	Carbohydrate metabolism	Butanoate metabolism	ko00650	K07250	4-aminobutyrate aminotransferase / (S)-3-amino-2-methylpropionate transaminase	2.6.1.19 2.6.1.22
comp33568_c0	Metabolism	Carbohydrate metabolism	Butanoate metabolism	ko00650	K13524	4-aminobutyrate aminotransferase / (S)-3-amino-2-methylpropionate transaminase	2.6.1.19 2.6.1.22
comp518000_c0	Metabolism	Carbohydrate metabolism	Butanoate metabolism	ko00650	K13524	4-aminobutyrate aminotransferase / (S)-3-amino-2-methylpropionate transaminase	2.6.1.19 2.6.1.22
comp838922_c0	Metabolism	Carbohydrate metabolism	Butanoate metabolism	ko00650	K13524	4-aminobutyrate aminotransferase / (S)-3-amino-2-methylpropionate transaminase	2.6.1.19 2.6.1.22
comp861456_c0	Metabolism	Carbohydrate metabolism	Butanoate metabolism	ko00650	K13524	4-aminobutyrate aminotransferase / (S)-3-amino-2-methylpropionate transaminase	2.6.1.19 2.6.1.22
comp45422_c0	Metabolism	Carbohydrate metabolism	Butanoate metabolism	ko00650	K01580	glutamate decarboxylase	4.1.1.15
comp45422_c1	Metabolism	Carbohydrate metabolism	Butanoate metabolism	ko00650	K01580	glutamate decarboxylase	4.1.1.15
comp48341_c0	Metabolism	Carbohydrate metabolism	Butanoate metabolism	ko00650	K01580	glutamate decarboxylase	4.1.1.15
comp53419_c1	Metabolism	Carbohydrate metabolism	Butanoate metabolism	ko00650	K01580	glutamate decarboxylase	4.1.1.15
comp856758_c0	Metabolism	Carbohydrate metabolism	Butanoate metabolism	ko00650	K01580	glutamate decarboxylase	4.1.1.15
comp873377_c0	Metabolism	Carbohydrate metabolism	Butanoate metabolism	ko00650	K01580	glutamate decarboxylase	4.1.1.15
comp4882_c0	Metabolism	Carbohydrate metabolism	Butanoate metabolism	ko00650	K01641	hydroxymethylglutaryl-CoA synthase	2.3.3.10
comp13793_c0	Metabolism	Carbohydrate metabolism	Butanoate metabolism	ko00650	K01641	hydroxymethylglutaryl-CoA synthase	2.3.3.10
comp38306_c0	Metabolism	Carbohydrate metabolism	Butanoate metabolism	ko00650	K01641	hydroxymethylglutaryl-CoA synthase	2.3.3.10
comp38306_c1	Metabolism	Carbohydrate metabolism	Butanoate metabolism	ko00650	K01641	hydroxymethylglutaryl-CoA synthase	2.3.3.10
comp38306_c2	Metabolism	Carbohydrate metabolism	Butanoate metabolism	ko00650	K01641	hydroxymethylglutaryl-CoA synthase	2.3.3.10
comp38306_c3	Metabolism	Carbohydrate metabolism	Butanoate metabolism	ko00650	K01641	hydroxymethylglutaryl-CoA synthase	2.3.3.10
comp54106_c0	Metabolism	Carbohydrate metabolism	Butanoate metabolism	ko00650	K01641	hydroxymethylglutaryl-CoA synthase	2.3.3.10
comp1063884_c0	Metabolism	Carbohydrate metabolism	Butanoate metabolism	ko00650	K01641	hydroxymethylglutaryl-CoA synthase	2.3.3.10
comp37101_c0	Metabolism	Carbohydrate metabolism	Butanoate metabolism	ko00650	K01640	hydroxymethylglutaryl-CoA lyase	4.1.3.4
comp42817_c0	Metabolism	Carbohydrate metabolism	Butanoate metabolism	ko00650	K01640	hydroxymethylglutaryl-CoA lyase	4.1.3.4
comp31125_c0	Metabolism	Carbohydrate metabolism	Butanoate metabolism	ko00650	K00161	pyruvate dehydrogenase E1 component subunit alpha	1.2.4.1
comp36615_c0	Metabolism	Carbohydrate metabolism	Butanoate metabolism	ko00650	K00161	pyruvate dehydrogenase E1 component subunit alpha	1.2.4.1
comp37884_c0	Metabolism	Carbohydrate metabolism	Butanoate metabolism	ko00650	K00161	pyruvate dehydrogenase E1 component subunit alpha	1.2.4.1
comp39561_c0	Metabolism	Carbohydrate metabolism	Butanoate metabolism	ko00650	K00161	pyruvate dehydrogenase E1 component subunit alpha	1.2.4.1
comp54301_c0	Metabolism	Carbohydrate metabolism	Butanoate metabolism	ko00650	K00161	pyruvate dehydrogenase E1 component subunit alpha	1.2.4.1
comp55680_c0	Metabolism	Carbohydrate metabolism	Butanoate metabolism	ko00650	K00161	pyruvate dehydrogenase E1 component subunit alpha	1.2.4.1
comp57174_c0	Metabolism	Carbohydrate metabolism	Butanoate metabolism	ko00650	K00161	pyruvate dehydrogenase E1 component subunit alpha	1.2.4.1
comp768690_c0	Metabolism	Carbohydrate metabolism	Butanoate metabolism	ko00650	K00161	pyruvate dehydrogenase E1 component subunit alpha	1.2.4.1
comp1017844_c0	Metabolism	Carbohydrate metabolism	Butanoate metabolism	ko00650	K00161	pyruvate dehydrogenase E1 component subunit alpha	1.2.4.1
comp1031225_c0	Metabolism	Carbohydrate metabolism	Butanoate metabolism	ko00650	K00161	pyruvate dehydrogenase E1 component subunit alpha	1.2.4.1
comp15576_c0	Metabolism	Carbohydrate metabolism	Butanoate metabolism	ko00650	K00162	pyruvate dehydrogenase E1 component subunit beta	1.2.4.1
comp17989_c0	Metabolism	Carbohydrate metabolism	Butanoate metabolism	ko00650	K00162	pyruvate dehydrogenase E1 component subunit beta	1.2.4.1
comp33481_c0	Metabolism	Carbohydrate metabolism	Butanoate metabolism	ko00650	K00162	pyruvate dehydrogenase E1 component subunit beta	1.2.4.1
comp54390_c0	Metabolism	Carbohydrate metabolism	Butanoate metabolism	ko00650	K00162	pyruvate dehydrogenase E1 component subunit beta	1.2.4.1
comp56078_c0	Metabolism	Carbohydrate metabolism	Butanoate metabolism	ko00650	K00162	pyruvate dehydrogenase E1 component subunit beta	1.2.4.1
comp3985_c0	Metabolism	Carbohydrate metabolism	Butanoate metabolism	ko00650	K01652	acetolactate synthase I/II/III large subunit	2.2.1.6
comp40859_c0	Metabolism	Carbohydrate metabolism	Butanoate metabolism	ko00650	K01652	acetolactate synthase I/II/III large subunit	2.2.1.6
comp42372_c0	Metabolism	Carbohydrate metabolism	Butanoate metabolism	ko00650	K01652	acetolactate synthase I/II/III large subunit	2.2.1.6
comp42991_c0	Metabolism	Carbohydrate metabolism	Butanoate metabolism	ko00650	K01652	acetolactate synthase I/II/III large subunit	2.2.1.6
comp57392_c2	Metabolism	Carbohydrate metabolism	Butanoate metabolism	ko00650	K01652	acetolactate synthase I/II/III large subunit	2.2.1.6
comp50793_c0	Metabolism	Carbohydrate metabolism	Butanoate metabolism	ko00650	K01653	acetolactate synthase I/III small subunit	2.2.1.6
comp50793_c1	Metabolism	Carbohydrate metabolism	Butanoate metabolism	ko00650	K01653	acetolactate synthase I/III small subunit	2.2.1.6
comp54920_c0	Metabolism	Carbohydrate metabolism	Butanoate metabolism	ko00650	K01653	acetolactate synthase I/III small subunit	2.2.1.6
comp3985_c0	Metabolism	Carbohydrate metabolism	C5-Branched dibasic acid metabolism	ko00660	K01652	acetolactate synthase I/II/III large subunit	2.2.1.6
comp40859_c0	Metabolism	Carbohydrate metabolism	C5-Branched dibasic acid metabolism	ko00660	K01652	acetolactate synthase I/II/III large subunit	2.2.1.6
comp42372_c0	Metabolism	Carbohydrate metabolism	C5-Branched dibasic acid metabolism	ko00660	K01652	acetolactate synthase I/II/III large subunit	2.2.1.6
comp42991_c0	Metabolism	Carbohydrate metabolism	C5-Branched dibasic acid metabolism	ko00660	K01652	acetolactate synthase I/II/III large subunit	2.2.1.6
comp57392_c2	Metabolism	Carbohydrate metabolism	C5-Branched dibasic acid metabolism	ko00660	K01652	acetolactate synthase I/II/III large subunit	2.2.1.6
comp50793_c0	Metabolism	Carbohydrate metabolism	C5-Branched dibasic acid metabolism	ko00660	K01653	acetolactate synthase I/III small subunit	2.2.1.6
comp50793_c1	Metabolism	Carbohydrate metabolism	C5-Branched dibasic acid metabolism	ko00660	K01653	acetolactate synthase I/III small subunit	2.2.1.6
comp54920_c0	Metabolism	Carbohydrate metabolism	C5-Branched dibasic acid metabolism	ko00660	K01653	acetolactate synthase I/III small subunit	2.2.1.6
comp55344_c0	Metabolism	Carbohydrate metabolism	C5-Branched dibasic acid metabolism	ko00660	K01703	3-isopropylmalate/(R)-2-methylmalate dehydratase large subunit	4.2.1.33 4.2.1.35
comp60047_c0	Metabolism	Carbohydrate metabolism	Inositol phosphate metabolism	ko00562	K00914	phosphatidylinositol 3-kinase	2.7.1.137
comp60543_c0	Metabolism	Carbohydrate metabolism	Inositol phosphate metabolism	ko00562	K00888	phosphatidylinositol 4-kinase	2.7.1.67
comp60953_c0	Metabolism	Carbohydrate metabolism	Inositol phosphate metabolism	ko00562	K00888	phosphatidylinositol 4-kinase	2.7.1.67
comp3567_c0	Metabolism	Carbohydrate metabolism	Inositol phosphate metabolism	ko00562	K00889	1-phosphatidylinositol-4-phosphate 5-kinase	2.7.1.68
comp33814_c0	Metabolism	Carbohydrate metabolism	Inositol phosphate metabolism	ko00562	K00889	1-phosphatidylinositol-4-phosphate 5-kinase	2.7.1.68
comp37901_c0	Metabolism	Carbohydrate metabolism	Inositol phosphate metabolism	ko00562	K00889	1-phosphatidylinositol-4-phosphate 5-kinase	2.7.1.68
comp44984_c0	Metabolism	Carbohydrate metabolism	Inositol phosphate metabolism	ko00562	K00889	1-phosphatidylinositol-4-phosphate 5-kinase	2.7.1.68
comp45369_c0	Metabolism	Carbohydrate metabolism	Inositol phosphate metabolism	ko00562	K00889	1-phosphatidylinositol-4-phosphate 5-kinase	2.7.1.68
comp48631_c0	Metabolism	Carbohydrate metabolism	Inositol phosphate metabolism	ko00562	K00889	1-phosphatidylinositol-4-phosphate 5-kinase	2.7.1.68
comp48631_c1	Metabolism	Carbohydrate metabolism	Inositol phosphate metabolism	ko00562	K00889	1-phosphatidylinositol-4-phosphate 5-kinase	2.7.1.68
comp50852_c0	Metabolism	Carbohydrate metabolism	Inositol phosphate metabolism	ko00562	K00889	1-phosphatidylinositol-4-phosphate 5-kinase	2.7.1.68
comp58416_c0	Metabolism	Carbohydrate metabolism	Inositol phosphate metabolism	ko00562	K00889	1-phosphatidylinositol-4-phosphate 5-kinase	2.7.1.68
comp60017_c0	Metabolism	Carbohydrate metabolism	Inositol phosphate metabolism	ko00562	K00889	1-phosphatidylinositol-4-phosphate 5-kinase	2.7.1.68
comp323229_c0	Metabolism	Carbohydrate metabolism	Inositol phosphate metabolism	ko00562	K00889	1-phosphatidylinositol-4-phosphate 5-kinase	2.7.1.68
comp1654891_c0	Metabolism	Carbohydrate metabolism	Inositol phosphate metabolism	ko00562	K00889	1-phosphatidylinositol-4-phosphate 5-kinase	2.7.1.68
comp58477_c0	Metabolism	Carbohydrate metabolism	Inositol phosphate metabolism	ko00562	K05857	phosphatidylinositol phospholipase C, delta	3.1.4.11
comp60385_c0	Metabolism	Carbohydrate metabolism	Inositol phosphate metabolism	ko00562	K05857	phosphatidylinositol phospholipase C, delta	3.1.4.11
comp60877_c1	Metabolism	Carbohydrate metabolism	Inositol phosphate metabolism	ko00562	K05857	phosphatidylinositol phospholipase C, delta	3.1.4.11
comp60335_c0	Metabolism	Carbohydrate metabolism	Inositol phosphate metabolism	ko00562	K01110	phosphatidylinositol-3,4,5-trisphosphate 3-phosphatase and dual-specificity protein phosphatase PTEN	3.1.3.16 3.1.3.48 3.1.3.67
comp54604_c0	Metabolism	Carbohydrate metabolism	Inositol phosphate metabolism	ko00562	K00921	1-phosphatidylinositol-3-phosphate 5-kinase	2.7.1.150
comp54604_c1	Metabolism	Carbohydrate metabolism	Inositol phosphate metabolism	ko00562	K00921	1-phosphatidylinositol-3-phosphate 5-kinase	2.7.1.150
comp54604_c2	Metabolism	Carbohydrate metabolism	Inositol phosphate metabolism	ko00562	K00921	1-phosphatidylinositol-3-phosphate 5-kinase	2.7.1.150
comp60167_c0	Metabolism	Carbohydrate metabolism	Inositol phosphate metabolism	ko00562	K00921	1-phosphatidylinositol-3-phosphate 5-kinase	2.7.1.150
comp60474_c0	Metabolism	Carbohydrate metabolism	Inositol phosphate metabolism	ko00562	K00921	1-phosphatidylinositol-3-phosphate 5-kinase	2.7.1.150
comp29437_c0	Metabolism	Carbohydrate metabolism	Inositol phosphate metabolism	ko00562	K01114	phospholipase C	3.1.4.3
comp38800_c0	Metabolism	Carbohydrate metabolism	Inositol phosphate metabolism	ko00562	K01114	phospholipase C	3.1.4.3
comp48752_c0	Metabolism	Carbohydrate metabolism	Inositol phosphate metabolism	ko00562	K01114	phospholipase C	3.1.4.3
comp55346_c0	Metabolism	Carbohydrate metabolism	Inositol phosphate metabolism	ko00562	K01092	myo-inositol-1(or 4)-monophosphatase	3.1.3.25
comp48862_c0	Metabolism	Carbohydrate metabolism	Inositol phosphate metabolism	ko00562	K10047	inositol-phosphate phosphatase / L-galactose 1-phosphate phosphatase	3.1.3.25 3.1.3.-
comp60555_c0	Metabolism	Carbohydrate metabolism	Inositol phosphate metabolism	ko00562	K00999	CDP-diacylglycerol--inositol 3-phosphatidyltransferase	2.7.8.11
comp49954_c0	Metabolism	Carbohydrate metabolism	Inositol phosphate metabolism	ko00562	K01858	myo-inositol-1-phosphate synthase	5.5.1.4
comp61021_c0	Metabolism	Carbohydrate metabolism	Inositol phosphate metabolism	ko00562	K15422	3'(2'), 5'-bisphosphate nucleotidase / inositol polyphosphate 1-phosphatase	3.1.3.7 3.1.3.57
comp48083_c0	Metabolism	Carbohydrate metabolism	Inositol phosphate metabolism	ko00562	K00913	inositol-1,3,4-trisphosphate 5/6-kinase / inositol-tetrakisphosphate 1-kinase	2.7.1.159 2.7.1.134
comp49433_c1	Metabolism	Carbohydrate metabolism	Inositol phosphate metabolism	ko00562	K00913	inositol-1,3,4-trisphosphate 5/6-kinase / inositol-tetrakisphosphate 1-kinase	2.7.1.159 2.7.1.134
comp57798_c0	Metabolism	Carbohydrate metabolism	Inositol phosphate metabolism	ko00562	K00913	inositol-1,3,4-trisphosphate 5/6-kinase / inositol-tetrakisphosphate 1-kinase	2.7.1.159 2.7.1.134
comp58811_c0	Metabolism	Carbohydrate metabolism	Inositol phosphate metabolism	ko00562	K00915	1D-myo-Inositol-tetrakisphosphate 5-kinase / inositol-polyphosphate multikinase	2.7.1.140 2.7.1.151
comp60618_c0	Metabolism	Carbohydrate metabolism	Inositol phosphate metabolism	ko00562	K10572	inositol-pentakisphosphate 2-kinase	2.7.1.158
comp46372_c0	Metabolism	Carbohydrate metabolism	Inositol phosphate metabolism	ko00562	K00469	inositol oxygenase	1.13.99.1
comp60746_c1	Metabolism	Carbohydrate metabolism	Inositol phosphate metabolism	ko00562	K00469	inositol oxygenase	1.13.99.1
comp60784_c0	Metabolism	Carbohydrate metabolism	Inositol phosphate metabolism	ko00562	K00140	malonate-semialdehyde dehydrogenase (acetylating) / methylmalonate-semialdehyde dehydrogenase	1.2.1.18 1.2.1.27
comp56408_c0	Metabolism	Carbohydrate metabolism	Inositol phosphate metabolism	ko00562	K01803	triosephosphate isomerase (TIM)	5.3.1.1
comp57688_c0	Metabolism	Carbohydrate metabolism	Inositol phosphate metabolism	ko00562	K01803	triosephosphate isomerase (TIM)	5.3.1.1
comp57801_c0	Metabolism	Carbohydrate metabolism	Inositol phosphate metabolism	ko00562	K01803	triosephosphate isomerase (TIM)	5.3.1.1
comp1606576_c0	Metabolism	Carbohydrate metabolism	Inositol phosphate metabolism	ko00562	K01803	triosephosphate isomerase (TIM)	5.3.1.1
comp110183_c0	Metabolism	Energy metabolism	Oxidative phosphorylation	ko00190	K05572	NAD(P)H-quinone oxidoreductase subunit 1	1.6.5.3
comp724036_c0	Metabolism	Energy metabolism	Oxidative phosphorylation	ko00190	K05572	NAD(P)H-quinone oxidoreductase subunit 1	1.6.5.3
comp58259_c0	Metabolism	Energy metabolism	Oxidative phosphorylation	ko00190	K05575	NAD(P)H-quinone oxidoreductase subunit 4	1.6.5.3
comp15033_c0	Metabolism	Energy metabolism	Oxidative phosphorylation	ko00190	K05579	NAD(P)H-quinone oxidoreductase subunit H	1.6.5.3
comp52570_c1	Metabolism	Energy metabolism	Oxidative phosphorylation	ko00190	K05582	NAD(P)H-quinone oxidoreductase subunit K	1.6.5.3
comp56569_c0	Metabolism	Energy metabolism	Oxidative phosphorylation	ko00190	K03878	NADH-ubiquinone oxidoreductase chain 1	1.6.5.3
comp60149_c1	Metabolism	Energy metabolism	Oxidative phosphorylation	ko00190	K03879	NADH-ubiquinone oxidoreductase chain 2	1.6.5.3
comp754703_c0	Metabolism	Energy metabolism	Oxidative phosphorylation	ko00190	K03879	NADH-ubiquinone oxidoreductase chain 2	1.6.5.3
comp843143_c0	Metabolism	Energy metabolism	Oxidative phosphorylation	ko00190	K03879	NADH-ubiquinone oxidoreductase chain 2	1.6.5.3
comp59475_c0	Metabolism	Energy metabolism	Oxidative phosphorylation	ko00190	K03881	NADH-ubiquinone oxidoreductase chain 4	1.6.5.3
comp958203_c0	Metabolism	Energy metabolism	Oxidative phosphorylation	ko00190	K03881	NADH-ubiquinone oxidoreductase chain 4	1.6.5.3
comp1012492_c0	Metabolism	Energy metabolism	Oxidative phosphorylation	ko00190	K03881	NADH-ubiquinone oxidoreductase chain 4	1.6.5.3
comp855607_c0	Metabolism	Energy metabolism	Oxidative phosphorylation	ko00190	K03883	NADH-ubiquinone oxidoreductase chain 5	1.6.5.3
comp995489_c0	Metabolism	Energy metabolism	Oxidative phosphorylation	ko00190	K03883	NADH-ubiquinone oxidoreductase chain 5	1.6.5.3
comp1618348_c0	Metabolism	Energy metabolism	Oxidative phosphorylation	ko00190	K03883	NADH-ubiquinone oxidoreductase chain 5	1.6.5.3
comp55691_c1	Metabolism	Energy metabolism	Oxidative phosphorylation	ko00190	K03884	NADH-ubiquinone oxidoreductase chain 6	1.6.5.3
comp60114_c0	Metabolism	Energy metabolism	Oxidative phosphorylation	ko00190	K03934	NADH dehydrogenase (ubiquinone) Fe-S protein 1	1.6.5.3 1.6.99.3
comp31031_c0	Metabolism	Energy metabolism	Oxidative phosphorylation	ko00190	K03935	NADH dehydrogenase (ubiquinone) Fe-S protein 2	1.6.5.3 1.6.99.3
comp58906_c0	Metabolism	Energy metabolism	Oxidative phosphorylation	ko00190	K03935	NADH dehydrogenase (ubiquinone) Fe-S protein 2	1.6.5.3 1.6.99.3
comp51854_c0	Metabolism	Energy metabolism	Oxidative phosphorylation	ko00190	K03937	NADH dehydrogenase (ubiquinone) Fe-S protein 4	1.6.5.3 1.6.99.3
comp51429_c0	Metabolism	Energy metabolism	Oxidative phosphorylation	ko00190	K03938	NADH dehydrogenase (ubiquinone) Fe-S protein 5	1.6.5.3 1.6.99.3
comp45886_c0	Metabolism	Energy metabolism	Oxidative phosphorylation	ko00190	K03939	NADH dehydrogenase (ubiquinone) Fe-S protein 6	1.6.5.3 1.6.99.3
comp53937_c0	Metabolism	Energy metabolism	Oxidative phosphorylation	ko00190	K03940	NADH dehydrogenase (ubiquinone) Fe-S protein 7	1.6.5.3 1.6.99.3
comp1272174_c0	Metabolism	Energy metabolism	Oxidative phosphorylation	ko00190	K03940	NADH dehydrogenase (ubiquinone) Fe-S protein 7	1.6.5.3 1.6.99.3
comp49575_c0	Metabolism	Energy metabolism	Oxidative phosphorylation	ko00190	K03941	NADH dehydrogenase (ubiquinone) Fe-S protein 8	1.6.5.3 1.6.99.3
comp1098138_c0	Metabolism	Energy metabolism	Oxidative phosphorylation	ko00190	K03941	NADH dehydrogenase (ubiquinone) Fe-S protein 8	1.6.5.3 1.6.99.3
comp48106_c0	Metabolism	Energy metabolism	Oxidative phosphorylation	ko00190	K03942	NADH dehydrogenase (ubiquinone) flavoprotein 1	1.6.5.3 1.6.99.3
comp1228955_c0	Metabolism	Energy metabolism	Oxidative phosphorylation	ko00190	K03942	NADH dehydrogenase (ubiquinone) flavoprotein 1	1.6.5.3 1.6.99.3
comp1685331_c0	Metabolism	Energy metabolism	Oxidative phosphorylation	ko00190	K03942	NADH dehydrogenase (ubiquinone) flavoprotein 1	1.6.5.3 1.6.99.3
comp52617_c0	Metabolism	Energy metabolism	Oxidative phosphorylation	ko00190	K03943	NADH dehydrogenase (ubiquinone) flavoprotein 2	1.6.5.3 1.6.99.3
comp44120_c0	Metabolism	Energy metabolism	Oxidative phosphorylation	ko00190	K03945	NADH dehydrogenase (ubiquinone) 1 alpha subcomplex 1	1.6.5.3 1.6.99.3
comp56982_c0	Metabolism	Energy metabolism	Oxidative phosphorylation	ko00190	K03946	NADH dehydrogenase (ubiquinone) 1 alpha subcomplex 2	1.6.5.3 1.6.99.3
comp62215_c0	Metabolism	Energy metabolism	Oxidative phosphorylation	ko00190	K03949	NADH dehydrogenase (ubiquinone) 1 alpha subcomplex 5	1.6.5.3 1.6.99.3
comp48375_c0	Metabolism	Energy metabolism	Oxidative phosphorylation	ko00190	K03950	NADH dehydrogenase (ubiquinone) 1 alpha subcomplex 6	1.6.5.3 1.6.99.3
comp56151_c0	Metabolism	Energy metabolism	Oxidative phosphorylation	ko00190	K03952	NADH dehydrogenase (ubiquinone) 1 alpha subcomplex 8	1.6.5.3 1.6.99.3
comp49780_c0	Metabolism	Energy metabolism	Oxidative phosphorylation	ko00190	K03953	NADH dehydrogenase (ubiquinone) 1 alpha subcomplex 9	1.6.5.3 1.6.99.3
comp40331_c0	Metabolism	Energy metabolism	Oxidative phosphorylation	ko00190	K03955	NADH dehydrogenase (ubiquinone) 1 alpha/beta subcomplex 1	1.6.5.3 1.6.99.3
comp45854_c0	Metabolism	Energy metabolism	Oxidative phosphorylation	ko00190	K03955	NADH dehydrogenase (ubiquinone) 1 alpha/beta subcomplex 1	1.6.5.3 1.6.99.3
comp39538_c0	Metabolism	Energy metabolism	Oxidative phosphorylation	ko00190	K11352	NADH dehydrogenase (ubiquinone) 1 alpha subcomplex 12	1.6.5.3 1.6.99.3
comp851158_c0	Metabolism	Energy metabolism	Oxidative phosphorylation	ko00190	K11352	NADH dehydrogenase (ubiquinone) 1 alpha subcomplex 12	1.6.5.3 1.6.99.3
comp48014_c0	Metabolism	Energy metabolism	Oxidative phosphorylation	ko00190	K11353	NADH dehydrogenase (ubiquinone) 1 alpha subcomplex 13	1.6.5.3 1.6.99.3
comp48027_c0	Metabolism	Energy metabolism	Oxidative phosphorylation	ko00190	K03963	NADH dehydrogenase (ubiquinone) 1 beta subcomplex 7	1.6.5.3 1.6.99.3
comp51539_c0	Metabolism	Energy metabolism	Oxidative phosphorylation	ko00190	K03965	NADH dehydrogenase (ubiquinone) 1 beta subcomplex 9	1.6.5.3 1.6.99.3
comp46026_c0	Metabolism	Energy metabolism	Oxidative phosphorylation	ko00190	K03966	NADH dehydrogenase (ubiquinone) 1 beta subcomplex 10	1.6.5.3 1.6.99.3
comp2746_c0	Metabolism	Energy metabolism	Oxidative phosphorylation	ko00190	K03885	NADH dehydrogenase	1.6.99.3
comp44463_c0	Metabolism	Energy metabolism	Oxidative phosphorylation	ko00190	K03885	NADH dehydrogenase	1.6.99.3
comp47122_c0	Metabolism	Energy metabolism	Oxidative phosphorylation	ko00190	K03885	NADH dehydrogenase	1.6.99.3
comp47122_c1	Metabolism	Energy metabolism	Oxidative phosphorylation	ko00190	K03885	NADH dehydrogenase	1.6.99.3
comp53180_c0	Metabolism	Energy metabolism	Oxidative phosphorylation	ko00190	K03885	NADH dehydrogenase	1.6.99.3
comp56355_c0	Metabolism	Energy metabolism	Oxidative phosphorylation	ko00190	K03885	NADH dehydrogenase	1.6.99.3
comp56414_c0	Metabolism	Energy metabolism	Oxidative phosphorylation	ko00190	K03885	NADH dehydrogenase	1.6.99.3
comp1011435_c0	Metabolism	Energy metabolism	Oxidative phosphorylation	ko00190	K03885	NADH dehydrogenase	1.6.99.3
comp14657_c0	Metabolism	Energy metabolism	Oxidative phosphorylation	ko00190	K00234	succinate dehydrogenase (ubiquinone) flavoprotein subunit	1.3.5.1
comp19400_c0	Metabolism	Energy metabolism	Oxidative phosphorylation	ko00190	K00234	succinate dehydrogenase (ubiquinone) flavoprotein subunit	1.3.5.1
comp59955_c0	Metabolism	Energy metabolism	Oxidative phosphorylation	ko00190	K00234	succinate dehydrogenase (ubiquinone) flavoprotein subunit	1.3.5.1
comp634480_c0	Metabolism	Energy metabolism	Oxidative phosphorylation	ko00190	K00234	succinate dehydrogenase (ubiquinone) flavoprotein subunit	1.3.5.1
comp694438_c0	Metabolism	Energy metabolism	Oxidative phosphorylation	ko00190	K00234	succinate dehydrogenase (ubiquinone) flavoprotein subunit	1.3.5.1
comp699772_c0	Metabolism	Energy metabolism	Oxidative phosphorylation	ko00190	K00234	succinate dehydrogenase (ubiquinone) flavoprotein subunit	1.3.5.1
comp844637_c0	Metabolism	Energy metabolism	Oxidative phosphorylation	ko00190	K00234	succinate dehydrogenase (ubiquinone) flavoprotein subunit	1.3.5.1
comp853555_c0	Metabolism	Energy metabolism	Oxidative phosphorylation	ko00190	K00234	succinate dehydrogenase (ubiquinone) flavoprotein subunit	1.3.5.1
comp1638679_c0	Metabolism	Energy metabolism	Oxidative phosphorylation	ko00190	K00234	succinate dehydrogenase (ubiquinone) flavoprotein subunit	1.3.5.1
comp56048_c0	Metabolism	Energy metabolism	Oxidative phosphorylation	ko00190	K00235	succinate dehydrogenase (ubiquinone) iron-sulfur subunit	1.3.5.1
comp758548_c0	Metabolism	Energy metabolism	Oxidative phosphorylation	ko00190	K00235	succinate dehydrogenase (ubiquinone) iron-sulfur subunit	1.3.5.1
comp899065_c0	Metabolism	Energy metabolism	Oxidative phosphorylation	ko00190	K00235	succinate dehydrogenase (ubiquinone) iron-sulfur subunit	1.3.5.1
comp1290287_c0	Metabolism	Energy metabolism	Oxidative phosphorylation	ko00190	K00235	succinate dehydrogenase (ubiquinone) iron-sulfur subunit	1.3.5.1
comp1958_c0	Metabolism	Energy metabolism	Oxidative phosphorylation	ko00190	K00411	ubiquinol-cytochrome c reductase iron-sulfur subunit	1.10.2.2
comp50155_c0	Metabolism	Energy metabolism	Oxidative phosphorylation	ko00190	K00411	ubiquinol-cytochrome c reductase iron-sulfur subunit	1.10.2.2
comp50155_c1	Metabolism	Energy metabolism	Oxidative phosphorylation	ko00190	K00411	ubiquinol-cytochrome c reductase iron-sulfur subunit	1.10.2.2
comp53904_c0	Metabolism	Energy metabolism	Oxidative phosphorylation	ko00190	K00411	ubiquinol-cytochrome c reductase iron-sulfur subunit	1.10.2.2
comp1693093_c0	Metabolism	Energy metabolism	Oxidative phosphorylation	ko00190	K00411	ubiquinol-cytochrome c reductase iron-sulfur subunit	1.10.2.2
comp19606_c0	Metabolism	Energy metabolism	Oxidative phosphorylation	ko00190	K00412	ubiquinol-cytochrome c reductase cytochrome b subunit
comp570623_c0	Metabolism	Energy metabolism	Oxidative phosphorylation	ko00190	K00412	ubiquinol-cytochrome c reductase cytochrome b subunit
comp3705_c0	Metabolism	Energy metabolism	Oxidative phosphorylation	ko00190	K00413	ubiquinol-cytochrome c reductase cytochrome c1 subunit
comp42739_c0	Metabolism	Energy metabolism	Oxidative phosphorylation	ko00190	K00413	ubiquinol-cytochrome c reductase cytochrome c1 subunit
comp42739_c1	Metabolism	Energy metabolism	Oxidative phosphorylation	ko00190	K00413	ubiquinol-cytochrome c reductase cytochrome c1 subunit
comp51011_c0	Metabolism	Energy metabolism	Oxidative phosphorylation	ko00190	K00413	ubiquinol-cytochrome c reductase cytochrome c1 subunit
comp654937_c0	Metabolism	Energy metabolism	Oxidative phosphorylation	ko00190	K00413	ubiquinol-cytochrome c reductase cytochrome c1 subunit
comp872884_c0	Metabolism	Energy metabolism	Oxidative phosphorylation	ko00190	K00413	ubiquinol-cytochrome c reductase cytochrome c1 subunit
comp1219612_c0	Metabolism	Energy metabolism	Oxidative phosphorylation	ko00190	K00413	ubiquinol-cytochrome c reductase cytochrome c1 subunit
comp1272477_c0	Metabolism	Energy metabolism	Oxidative phosphorylation	ko00190	K00413	ubiquinol-cytochrome c reductase cytochrome c1 subunit
comp1326203_c0	Metabolism	Energy metabolism	Oxidative phosphorylation	ko00190	K00414	ubiquinol-cytochrome c reductase core subunit 1
comp13464_c0	Metabolism	Energy metabolism	Oxidative phosphorylation	ko00190	K00415	ubiquinol-cytochrome c reductase core subunit 2
comp39478_c0	Metabolism	Energy metabolism	Oxidative phosphorylation	ko00190	K00416	ubiquinol-cytochrome c reductase subunit 6
comp44289_c0	Metabolism	Energy metabolism	Oxidative phosphorylation	ko00190	K00416	ubiquinol-cytochrome c reductase subunit 6
comp47240_c0	Metabolism	Energy metabolism	Oxidative phosphorylation	ko00190	K00416	ubiquinol-cytochrome c reductase subunit 6
comp28312_c0	Metabolism	Energy metabolism	Oxidative phosphorylation	ko00190	K00417	ubiquinol-cytochrome c reductase subunit 7
comp28312_c1	Metabolism	Energy metabolism	Oxidative phosphorylation	ko00190	K00417	ubiquinol-cytochrome c reductase subunit 7
comp49711_c0	Metabolism	Energy metabolism	Oxidative phosphorylation	ko00190	K00417	ubiquinol-cytochrome c reductase subunit 7
comp49711_c1	Metabolism	Energy metabolism	Oxidative phosphorylation	ko00190	K00417	ubiquinol-cytochrome c reductase subunit 7
comp602304_c0	Metabolism	Energy metabolism	Oxidative phosphorylation	ko00190	K00418	ubiquinol-cytochrome c reductase subunit 8
comp46666_c0	Metabolism	Energy metabolism	Oxidative phosphorylation	ko00190	K00419	ubiquinol-cytochrome c reductase subunit 9
comp53227_c0	Metabolism	Energy metabolism	Oxidative phosphorylation	ko00190	K00419	ubiquinol-cytochrome c reductase subunit 9
comp53227_c1	Metabolism	Energy metabolism	Oxidative phosphorylation	ko00190	K00419	ubiquinol-cytochrome c reductase subunit 9
comp48571_c0	Metabolism	Energy metabolism	Oxidative phosphorylation	ko00190	K02257	protoheme IX farnesyltransferase	2.5.1.-
comp30451_c0	Metabolism	Energy metabolism	Oxidative phosphorylation	ko00190	K02262	cytochrome c oxidase subunit 3
comp52252_c0	Metabolism	Energy metabolism	Oxidative phosphorylation	ko00190	K02262	cytochrome c oxidase subunit 3
comp582913_c0	Metabolism	Energy metabolism	Oxidative phosphorylation	ko00190	K02262	cytochrome c oxidase subunit 3
comp1003391_c0	Metabolism	Energy metabolism	Oxidative phosphorylation	ko00190	K02262	cytochrome c oxidase subunit 3
comp14966_c0	Metabolism	Energy metabolism	Oxidative phosphorylation	ko00190	K02256	cytochrome c oxidase subunit 1	1.9.3.1
comp38412_c0	Metabolism	Energy metabolism	Oxidative phosphorylation	ko00190	K02256	cytochrome c oxidase subunit 1	1.9.3.1
comp38412_c1	Metabolism	Energy metabolism	Oxidative phosphorylation	ko00190	K02256	cytochrome c oxidase subunit 1	1.9.3.1
comp38412_c2	Metabolism	Energy metabolism	Oxidative phosphorylation	ko00190	K02256	cytochrome c oxidase subunit 1	1.9.3.1
comp53761_c1	Metabolism	Energy metabolism	Oxidative phosphorylation	ko00190	K02256	cytochrome c oxidase subunit 1	1.9.3.1
comp282755_c0	Metabolism	Energy metabolism	Oxidative phosphorylation	ko00190	K02256	cytochrome c oxidase subunit 1	1.9.3.1
comp517607_c0	Metabolism	Energy metabolism	Oxidative phosphorylation	ko00190	K02256	cytochrome c oxidase subunit 1	1.9.3.1
comp584889_c0	Metabolism	Energy metabolism	Oxidative phosphorylation	ko00190	K02256	cytochrome c oxidase subunit 1	1.9.3.1
comp847706_c0	Metabolism	Energy metabolism	Oxidative phosphorylation	ko00190	K02256	cytochrome c oxidase subunit 1	1.9.3.1
comp13776_c0	Metabolism	Energy metabolism	Oxidative phosphorylation	ko00190	K02261	cytochrome c oxidase subunit 2
comp59532_c0	Metabolism	Energy metabolism	Oxidative phosphorylation	ko00190	K02261	cytochrome c oxidase subunit 2
comp388665_c0	Metabolism	Energy metabolism	Oxidative phosphorylation	ko00190	K02261	cytochrome c oxidase subunit 2
comp1712952_c0	Metabolism	Energy metabolism	Oxidative phosphorylation	ko00190	K02261	cytochrome c oxidase subunit 2
comp1792787_c0	Metabolism	Energy metabolism	Oxidative phosphorylation	ko00190	K02261	cytochrome c oxidase subunit 2
comp907572_c0	Metabolism	Energy metabolism	Oxidative phosphorylation	ko00190	K02263	cytochrome c oxidase subunit 4
comp1064134_c0	Metabolism	Energy metabolism	Oxidative phosphorylation	ko00190	K02263	cytochrome c oxidase subunit 4
comp34300_c0	Metabolism	Energy metabolism	Oxidative phosphorylation	ko00190	K02264	cytochrome c oxidase subunit 5a
comp51874_c0	Metabolism	Energy metabolism	Oxidative phosphorylation	ko00190	K02265	cytochrome c oxidase subunit 5b
comp62009_c0	Metabolism	Energy metabolism	Oxidative phosphorylation	ko00190	K02265	cytochrome c oxidase subunit 5b
comp46971_c0	Metabolism	Energy metabolism	Oxidative phosphorylation	ko00190	K02266	cytochrome c oxidase subunit 6a
comp28927_c0	Metabolism	Energy metabolism	Oxidative phosphorylation	ko00190	K02267	cytochrome c oxidase subunit 6b
comp28951_c0	Metabolism	Energy metabolism	Oxidative phosphorylation	ko00190	K02267	cytochrome c oxidase subunit 6b
comp46474_c0	Metabolism	Energy metabolism	Oxidative phosphorylation	ko00190	K02258	cytochrome c oxidase assembly protein subunit 11
comp53643_c0	Metabolism	Energy metabolism	Oxidative phosphorylation	ko00190	K02259	cytochrome c oxidase assembly protein subunit 15
comp37948_c0	Metabolism	Energy metabolism	Oxidative phosphorylation	ko00190	K02112	F-type H+-transporting ATPase subunit beta	3.6.3.14
comp46338_c0	Metabolism	Energy metabolism	Oxidative phosphorylation	ko00190	K02115	F-type H+-transporting ATPase subunit gamma	3.6.3.14
comp8710_c0	Metabolism	Energy metabolism	Oxidative phosphorylation	ko00190	K02111	F-type H+-transporting ATPase subunit alpha	3.6.3.14
comp35856_c0	Metabolism	Energy metabolism	Oxidative phosphorylation	ko00190	K02111	F-type H+-transporting ATPase subunit alpha	3.6.3.14
comp29087_c0	Metabolism	Energy metabolism	Oxidative phosphorylation	ko00190	K02113	F-type H+-transporting ATPase subunit delta	3.6.3.14
comp45325_c0	Metabolism	Energy metabolism	Oxidative phosphorylation	ko00190	K02113	F-type H+-transporting ATPase subunit delta	3.6.3.14
comp51612_c0	Metabolism	Energy metabolism	Oxidative phosphorylation	ko00190	K02113	F-type H+-transporting ATPase subunit delta	3.6.3.14
comp22143_c1	Metabolism	Energy metabolism	Oxidative phosphorylation	ko00190	K02109	F-type H+-transporting ATPase subunit b	3.6.3.14
comp52561_c0	Metabolism	Energy metabolism	Oxidative phosphorylation	ko00190	K02109	F-type H+-transporting ATPase subunit b	3.6.3.14
comp668932_c0	Metabolism	Energy metabolism	Oxidative phosphorylation	ko00190	K02108	F-type H+-transporting ATPase subunit a	3.6.3.14
comp61991_c0	Metabolism	Energy metabolism	Oxidative phosphorylation	ko00190	K02135	F-type H+-transporting ATPase subunit epsilon	3.6.3.14
comp644837_c0	Metabolism	Energy metabolism	Oxidative phosphorylation	ko00190	K02134	F-type H+-transporting ATPase subunit delta	3.6.3.14
comp336_c0	Metabolism	Energy metabolism	Oxidative phosphorylation	ko00190	K02133	F-type H+-transporting ATPase subunit beta	3.6.3.14
comp40038_c0	Metabolism	Energy metabolism	Oxidative phosphorylation	ko00190	K02133	F-type H+-transporting ATPase subunit beta	3.6.3.14
comp45919_c0	Metabolism	Energy metabolism	Oxidative phosphorylation	ko00190	K02133	F-type H+-transporting ATPase subunit beta	3.6.3.14
comp46485_c0	Metabolism	Energy metabolism	Oxidative phosphorylation	ko00190	K02133	F-type H+-transporting ATPase subunit beta	3.6.3.14
comp46811_c0	Metabolism	Energy metabolism	Oxidative phosphorylation	ko00190	K02133	F-type H+-transporting ATPase subunit beta	3.6.3.14
comp49020_c0	Metabolism	Energy metabolism	Oxidative phosphorylation	ko00190	K02133	F-type H+-transporting ATPase subunit beta	3.6.3.14
comp56015_c0	Metabolism	Energy metabolism	Oxidative phosphorylation	ko00190	K02133	F-type H+-transporting ATPase subunit beta	3.6.3.14
comp56015_c2	Metabolism	Energy metabolism	Oxidative phosphorylation	ko00190	K02133	F-type H+-transporting ATPase subunit beta	3.6.3.14
comp482094_c0	Metabolism	Energy metabolism	Oxidative phosphorylation	ko00190	K02133	F-type H+-transporting ATPase subunit beta	3.6.3.14
comp592301_c0	Metabolism	Energy metabolism	Oxidative phosphorylation	ko00190	K02133	F-type H+-transporting ATPase subunit beta	3.6.3.14
comp36671_c0	Metabolism	Energy metabolism	Oxidative phosphorylation	ko00190	K02136	F-type H+-transporting ATPase subunit gamma	3.6.3.14
comp729724_c0	Metabolism	Energy metabolism	Oxidative phosphorylation	ko00190	K02136	F-type H+-transporting ATPase subunit gamma	3.6.3.14
comp1406865_c0	Metabolism	Energy metabolism	Oxidative phosphorylation	ko00190	K02136	F-type H+-transporting ATPase subunit gamma	3.6.3.14
comp8311_c0	Metabolism	Energy metabolism	Oxidative phosphorylation	ko00190	K02132	F-type H+-transporting ATPase subunit alpha	3.6.3.14
comp29767_c0	Metabolism	Energy metabolism	Oxidative phosphorylation	ko00190	K02132	F-type H+-transporting ATPase subunit alpha	3.6.3.14
comp43581_c0	Metabolism	Energy metabolism	Oxidative phosphorylation	ko00190	K02132	F-type H+-transporting ATPase subunit alpha	3.6.3.14
comp49543_c0	Metabolism	Energy metabolism	Oxidative phosphorylation	ko00190	K02132	F-type H+-transporting ATPase subunit alpha	3.6.3.14
comp49543_c1	Metabolism	Energy metabolism	Oxidative phosphorylation	ko00190	K02132	F-type H+-transporting ATPase subunit alpha	3.6.3.14
comp397761_c0	Metabolism	Energy metabolism	Oxidative phosphorylation	ko00190	K02132	F-type H+-transporting ATPase subunit alpha	3.6.3.14
comp744691_c0	Metabolism	Energy metabolism	Oxidative phosphorylation	ko00190	K02132	F-type H+-transporting ATPase subunit alpha	3.6.3.14
comp1288083_c0	Metabolism	Energy metabolism	Oxidative phosphorylation	ko00190	K02132	F-type H+-transporting ATPase subunit alpha	3.6.3.14
comp44133_c0	Metabolism	Energy metabolism	Oxidative phosphorylation	ko00190	K02137	F-type H+-transporting ATPase oligomycin sensitivity conferral protein	3.6.3.14
comp5456_c0	Metabolism	Energy metabolism	Oxidative phosphorylation	ko00190	K02128	F-type H+-transporting ATPase subunit c	3.6.3.14
comp43554_c0	Metabolism	Energy metabolism	Oxidative phosphorylation	ko00190	K02128	F-type H+-transporting ATPase subunit c	3.6.3.14
comp55622_c0	Metabolism	Energy metabolism	Oxidative phosphorylation	ko00190	K02128	F-type H+-transporting ATPase subunit c	3.6.3.14
comp743286_c0	Metabolism	Energy metabolism	Oxidative phosphorylation	ko00190	K02128	F-type H+-transporting ATPase subunit c	3.6.3.14
comp384909_c0	Metabolism	Energy metabolism	Oxidative phosphorylation	ko00190	K02126	F-type H+-transporting ATPase subunit a	3.6.3.14
comp661753_c0	Metabolism	Energy metabolism	Oxidative phosphorylation	ko00190	K02126	F-type H+-transporting ATPase subunit a	3.6.3.14
comp857238_c0	Metabolism	Energy metabolism	Oxidative phosphorylation	ko00190	K02126	F-type H+-transporting ATPase subunit a	3.6.3.14
comp1251182_c0	Metabolism	Energy metabolism	Oxidative phosphorylation	ko00190	K02126	F-type H+-transporting ATPase subunit a	3.6.3.14
comp1610261_c0	Metabolism	Energy metabolism	Oxidative phosphorylation	ko00190	K02126	F-type H+-transporting ATPase subunit a	3.6.3.14
comp48202_c0	Metabolism	Energy metabolism	Oxidative phosphorylation	ko00190	K02138	F-type H+-transporting ATPase subunit d	3.6.3.14
comp882346_c0	Metabolism	Energy metabolism	Oxidative phosphorylation	ko00190	K02138	F-type H+-transporting ATPase subunit d	3.6.3.14
comp47310_c1	Metabolism	Energy metabolism	Oxidative phosphorylation	ko00190	K02140	F-type H+-transporting ATPase subunit g	3.6.3.14
comp53441_c0	Metabolism	Energy metabolism	Oxidative phosphorylation	ko00190	K02140	F-type H+-transporting ATPase subunit g	3.6.3.14
comp52508_c1	Metabolism	Energy metabolism	Oxidative phosphorylation	ko00190	K02146	V-type H+-transporting ATPase subunit AC39	3.6.3.14
comp57615_c0	Metabolism	Energy metabolism	Oxidative phosphorylation	ko00190	K02146	V-type H+-transporting ATPase subunit AC39	3.6.3.14
comp42994_c0	Metabolism	Energy metabolism	Oxidative phosphorylation	ko00190	K02151	V-type H+-transporting ATPase subunit F	3.6.3.14
comp51426_c0	Metabolism	Energy metabolism	Oxidative phosphorylation	ko00190	K02148	V-type H+-transporting ATPase subunit C	3.6.3.14
comp39092_c0	Metabolism	Energy metabolism	Oxidative phosphorylation	ko00190	K02145	V-type H+-transporting ATPase subunit A	3.6.3.14
comp45778_c2	Metabolism	Energy metabolism	Oxidative phosphorylation	ko00190	K02145	V-type H+-transporting ATPase subunit A	3.6.3.14
comp56280_c0	Metabolism	Energy metabolism	Oxidative phosphorylation	ko00190	K02145	V-type H+-transporting ATPase subunit A	3.6.3.14
comp48768_c0	Metabolism	Energy metabolism	Oxidative phosphorylation	ko00190	K02147	V-type H+-transporting ATPase subunit B	3.6.3.14
comp48768_c1	Metabolism	Energy metabolism	Oxidative phosphorylation	ko00190	K02147	V-type H+-transporting ATPase subunit B	3.6.3.14
comp56113_c0	Metabolism	Energy metabolism	Oxidative phosphorylation	ko00190	K02147	V-type H+-transporting ATPase subunit B	3.6.3.14
comp51944_c0	Metabolism	Energy metabolism	Oxidative phosphorylation	ko00190	K02150	V-type H+-transporting ATPase subunit E	3.6.3.14
comp46404_c0	Metabolism	Energy metabolism	Oxidative phosphorylation	ko00190	K02155	V-type H+-transporting ATPase 16kDa proteolipid subunit	3.6.3.14
comp46404_c1	Metabolism	Energy metabolism	Oxidative phosphorylation	ko00190	K02155	V-type H+-transporting ATPase 16kDa proteolipid subunit	3.6.3.14
comp47165_c1	Metabolism	Energy metabolism	Oxidative phosphorylation	ko00190	K02155	V-type H+-transporting ATPase 16kDa proteolipid subunit	3.6.3.14
comp48040_c1	Metabolism	Energy metabolism	Oxidative phosphorylation	ko00190	K02155	V-type H+-transporting ATPase 16kDa proteolipid subunit	3.6.3.14
comp48474_c0	Metabolism	Energy metabolism	Oxidative phosphorylation	ko00190	K02155	V-type H+-transporting ATPase 16kDa proteolipid subunit	3.6.3.14
comp43312_c1	Metabolism	Energy metabolism	Oxidative phosphorylation	ko00190	K03661	V-type H+-transporting ATPase 21kDa proteolipid subunit	3.6.3.14
comp50218_c0	Metabolism	Energy metabolism	Oxidative phosphorylation	ko00190	K03661	V-type H+-transporting ATPase 21kDa proteolipid subunit	3.6.3.14
comp50291_c0	Metabolism	Energy metabolism	Oxidative phosphorylation	ko00190	K02154	V-type H+-transporting ATPase subunit I	3.6.3.14
comp50291_c1	Metabolism	Energy metabolism	Oxidative phosphorylation	ko00190	K02154	V-type H+-transporting ATPase subunit I	3.6.3.14
comp51915_c0	Metabolism	Energy metabolism	Oxidative phosphorylation	ko00190	K02154	V-type H+-transporting ATPase subunit I	3.6.3.14
comp52326_c0	Metabolism	Energy metabolism	Oxidative phosphorylation	ko00190	K02154	V-type H+-transporting ATPase subunit I	3.6.3.14
comp52735_c0	Metabolism	Energy metabolism	Oxidative phosphorylation	ko00190	K02149	V-type H+-transporting ATPase subunit D	3.6.3.14
comp24918_c0	Metabolism	Energy metabolism	Oxidative phosphorylation	ko00190	K02153	V-type H+-transporting ATPase subunit H	3.6.3.14
comp46654_c0	Metabolism	Energy metabolism	Oxidative phosphorylation	ko00190	K02152	V-type H+-transporting ATPase subunit G	3.6.3.14
comp50208_c0	Metabolism	Energy metabolism	Oxidative phosphorylation	ko00190	K02152	V-type H+-transporting ATPase subunit G	3.6.3.14
comp7668_c0	Metabolism	Energy metabolism	Oxidative phosphorylation	ko00190	K01535	H+-transporting ATPase	3.6.3.6
comp12153_c0	Metabolism	Energy metabolism	Oxidative phosphorylation	ko00190	K01535	H+-transporting ATPase	3.6.3.6
comp13477_c0	Metabolism	Energy metabolism	Oxidative phosphorylation	ko00190	K01535	H+-transporting ATPase	3.6.3.6
comp14711_c0	Metabolism	Energy metabolism	Oxidative phosphorylation	ko00190	K01535	H+-transporting ATPase	3.6.3.6
comp15082_c0	Metabolism	Energy metabolism	Oxidative phosphorylation	ko00190	K01535	H+-transporting ATPase	3.6.3.6
comp15082_c1	Metabolism	Energy metabolism	Oxidative phosphorylation	ko00190	K01535	H+-transporting ATPase	3.6.3.6
comp18073_c0	Metabolism	Energy metabolism	Oxidative phosphorylation	ko00190	K01535	H+-transporting ATPase	3.6.3.6
comp19478_c0	Metabolism	Energy metabolism	Oxidative phosphorylation	ko00190	K01535	H+-transporting ATPase	3.6.3.6
comp27477_c0	Metabolism	Energy metabolism	Oxidative phosphorylation	ko00190	K01535	H+-transporting ATPase	3.6.3.6
comp34488_c0	Metabolism	Energy metabolism	Oxidative phosphorylation	ko00190	K01535	H+-transporting ATPase	3.6.3.6
comp35073_c0	Metabolism	Energy metabolism	Oxidative phosphorylation	ko00190	K01535	H+-transporting ATPase	3.6.3.6
comp38721_c0	Metabolism	Energy metabolism	Oxidative phosphorylation	ko00190	K01535	H+-transporting ATPase	3.6.3.6
comp40106_c0	Metabolism	Energy metabolism	Oxidative phosphorylation	ko00190	K01535	H+-transporting ATPase	3.6.3.6
comp42941_c0	Metabolism	Energy metabolism	Oxidative phosphorylation	ko00190	K01535	H+-transporting ATPase	3.6.3.6
comp42941_c1	Metabolism	Energy metabolism	Oxidative phosphorylation	ko00190	K01535	H+-transporting ATPase	3.6.3.6
comp44214_c0	Metabolism	Energy metabolism	Oxidative phosphorylation	ko00190	K01535	H+-transporting ATPase	3.6.3.6
comp44805_c0	Metabolism	Energy metabolism	Oxidative phosphorylation	ko00190	K01535	H+-transporting ATPase	3.6.3.6
comp45917_c1	Metabolism	Energy metabolism	Oxidative phosphorylation	ko00190	K01535	H+-transporting ATPase	3.6.3.6
comp50969_c0	Metabolism	Energy metabolism	Oxidative phosphorylation	ko00190	K01535	H+-transporting ATPase	3.6.3.6
comp54649_c0	Metabolism	Energy metabolism	Oxidative phosphorylation	ko00190	K01535	H+-transporting ATPase	3.6.3.6
comp57068_c0	Metabolism	Energy metabolism	Oxidative phosphorylation	ko00190	K01535	H+-transporting ATPase	3.6.3.6
comp58069_c0	Metabolism	Energy metabolism	Oxidative phosphorylation	ko00190	K01535	H+-transporting ATPase	3.6.3.6
comp60912_c0	Metabolism	Energy metabolism	Oxidative phosphorylation	ko00190	K01535	H+-transporting ATPase	3.6.3.6
comp61138_c0	Metabolism	Energy metabolism	Oxidative phosphorylation	ko00190	K01535	H+-transporting ATPase	3.6.3.6
comp469006_c0	Metabolism	Energy metabolism	Oxidative phosphorylation	ko00190	K01535	H+-transporting ATPase	3.6.3.6
comp545258_c0	Metabolism	Energy metabolism	Oxidative phosphorylation	ko00190	K01535	H+-transporting ATPase	3.6.3.6
comp644291_c0	Metabolism	Energy metabolism	Oxidative phosphorylation	ko00190	K01535	H+-transporting ATPase	3.6.3.6
comp682945_c0	Metabolism	Energy metabolism	Oxidative phosphorylation	ko00190	K01535	H+-transporting ATPase	3.6.3.6
comp691979_c0	Metabolism	Energy metabolism	Oxidative phosphorylation	ko00190	K01535	H+-transporting ATPase	3.6.3.6
comp1016089_c0	Metabolism	Energy metabolism	Oxidative phosphorylation	ko00190	K01535	H+-transporting ATPase	3.6.3.6
comp1027395_c0	Metabolism	Energy metabolism	Oxidative phosphorylation	ko00190	K01535	H+-transporting ATPase	3.6.3.6
comp1097774_c0	Metabolism	Energy metabolism	Oxidative phosphorylation	ko00190	K01535	H+-transporting ATPase	3.6.3.6
comp1137189_c0	Metabolism	Energy metabolism	Oxidative phosphorylation	ko00190	K01535	H+-transporting ATPase	3.6.3.6
comp1228472_c0	Metabolism	Energy metabolism	Oxidative phosphorylation	ko00190	K01535	H+-transporting ATPase	3.6.3.6
comp1276112_c0	Metabolism	Energy metabolism	Oxidative phosphorylation	ko00190	K01535	H+-transporting ATPase	3.6.3.6
comp1319006_c0	Metabolism	Energy metabolism	Oxidative phosphorylation	ko00190	K01535	H+-transporting ATPase	3.6.3.6
comp1366159_c0	Metabolism	Energy metabolism	Oxidative phosphorylation	ko00190	K01535	H+-transporting ATPase	3.6.3.6
comp34232_c0	Metabolism	Energy metabolism	Oxidative phosphorylation	ko00190	K01507	inorganic pyrophosphatase	3.6.1.1
comp50545_c0	Metabolism	Energy metabolism	Oxidative phosphorylation	ko00190	K01507	inorganic pyrophosphatase	3.6.1.1
comp51327_c0	Metabolism	Energy metabolism	Oxidative phosphorylation	ko00190	K01507	inorganic pyrophosphatase	3.6.1.1
comp52640_c0	Metabolism	Energy metabolism	Oxidative phosphorylation	ko00190	K01507	inorganic pyrophosphatase	3.6.1.1
comp52640_c1	Metabolism	Energy metabolism	Oxidative phosphorylation	ko00190	K01507	inorganic pyrophosphatase	3.6.1.1
comp53430_c0	Metabolism	Energy metabolism	Oxidative phosphorylation	ko00190	K01507	inorganic pyrophosphatase	3.6.1.1
comp53918_c0	Metabolism	Energy metabolism	Oxidative phosphorylation	ko00190	K01507	inorganic pyrophosphatase	3.6.1.1
comp55328_c0	Metabolism	Energy metabolism	Oxidative phosphorylation	ko00190	K01507	inorganic pyrophosphatase	3.6.1.1
comp68609_c0	Metabolism	Energy metabolism	Oxidative phosphorylation	ko00190	K01507	inorganic pyrophosphatase	3.6.1.1
comp594604_c0	Metabolism	Energy metabolism	Oxidative phosphorylation	ko00190	K01507	inorganic pyrophosphatase	3.6.1.1
comp1139648_c0	Metabolism	Energy metabolism	Oxidative phosphorylation	ko00190	K11726	nucleosome-remodeling factor 38 kDa subunit	3.6.1.1
comp1421_c0	Metabolism	Energy metabolism	Photosynthesis	ko00195	K02703	photosystem II P680 reaction center D1 protein
comp295976_c0	Metabolism	Energy metabolism	Photosynthesis	ko00195	K02703	photosystem II P680 reaction center D1 protein
comp1227527_c0	Metabolism	Energy metabolism	Photosynthesis	ko00195	K02703	photosystem II P680 reaction center D1 protein
comp441501_c0	Metabolism	Energy metabolism	Photosynthesis	ko00195	K02706	photosystem II P680 reaction center D2 protein
comp727668_c0	Metabolism	Energy metabolism	Photosynthesis	ko00195	K02706	photosystem II P680 reaction center D2 protein
comp32646_c0	Metabolism	Energy metabolism	Photosynthesis	ko00195	K02709	photosystem II PsbH protein
comp52685_c0	Metabolism	Energy metabolism	Photosynthesis	ko00195	K02716	photosystem II oxygen-evolving enhancer protein 1
comp44108_c0	Metabolism	Energy metabolism	Photosynthesis	ko00195	K02717	photosystem II oxygen-evolving enhancer protein 2
comp50066_c0	Metabolism	Energy metabolism	Photosynthesis	ko00195	K08901	photosystem II oxygen-evolving enhancer protein 3
comp54736_c0	Metabolism	Energy metabolism	Photosynthesis	ko00195	K08901	photosystem II oxygen-evolving enhancer protein 3
comp56229_c0	Metabolism	Energy metabolism	Photosynthesis	ko00195	K08901	photosystem II oxygen-evolving enhancer protein 3
comp47033_c0	Metabolism	Energy metabolism	Photosynthesis	ko00195	K03542	photosystem II 22kDa protein
comp37639_c0	Metabolism	Energy metabolism	Photosynthesis	ko00195	K02721	photosystem II PsbW protein
comp48762_c0	Metabolism	Energy metabolism	Photosynthesis	ko00195	K02723	photosystem II PsbY protein
comp22496_c0	Metabolism	Energy metabolism	Photosynthesis	ko00195	K08902	photosystem II Psb27 protein
comp47291_c0	Metabolism	Energy metabolism	Photosynthesis	ko00195	K08903	photosystem II 13kDa protein
comp47043_c0	Metabolism	Energy metabolism	Photosynthesis	ko00195	K02689	photosystem I P700 chlorophyll a apoprotein A1
comp41907_c0	Metabolism	Energy metabolism	Photosynthesis	ko00195	K02692	photosystem I subunit II
comp50020_c0	Metabolism	Energy metabolism	Photosynthesis	ko00195	K02693	photosystem I subunit IV
comp58128_c0	Metabolism	Energy metabolism	Photosynthesis	ko00195	K02694	photosystem I subunit III
comp44287_c0	Metabolism	Energy metabolism	Photosynthesis	ko00195	K08905	photosystem I subunit V
comp49191_c0	Metabolism	Energy metabolism	Photosynthesis	ko00195	K08905	photosystem I subunit V
comp49191_c1	Metabolism	Energy metabolism	Photosynthesis	ko00195	K08905	photosystem I subunit V
comp44046_c0	Metabolism	Energy metabolism	Photosynthesis	ko00195	K02695	photosystem I subunit VI
comp48139_c0	Metabolism	Energy metabolism	Photosynthesis	ko00195	K02698	photosystem I subunit X
comp51368_c0	Metabolism	Energy metabolism	Photosynthesis	ko00195	K02699	photosystem I subunit XI
comp41094_c0	Metabolism	Energy metabolism	Photosynthesis	ko00195	K02701	photosystem I subunit PsaN
comp56899_c0	Metabolism	Energy metabolism	Photosynthesis	ko00195	K02701	photosystem I subunit PsaN
comp55237_c0	Metabolism	Energy metabolism	Photosynthesis	ko00195	K02634	apocytochrome f
comp48230_c0	Metabolism	Energy metabolism	Photosynthesis	ko00195	K02636	cytochrome b6-f complex iron-sulfur subunit	1.10.9.1
comp41704_c0	Metabolism	Energy metabolism	Photosynthesis	ko00195	K02638	plastocyanin
comp50255_c0	Metabolism	Energy metabolism	Photosynthesis	ko00195	K02639	ferredoxin
comp58324_c0	Metabolism	Energy metabolism	Photosynthesis	ko00195	K02639	ferredoxin
comp46668_c0	Metabolism	Energy metabolism	Photosynthesis	ko00195	K02641	ferredoxin--NADP+ reductase	1.18.1.2
comp57300_c0	Metabolism	Energy metabolism	Photosynthesis	ko00195	K02641	ferredoxin--NADP+ reductase	1.18.1.2
comp37948_c0	Metabolism	Energy metabolism	Photosynthesis	ko00195	K02112	F-type H+-transporting ATPase subunit beta	3.6.3.14
comp46338_c0	Metabolism	Energy metabolism	Photosynthesis	ko00195	K02115	F-type H+-transporting ATPase subunit gamma	3.6.3.14
comp8710_c0	Metabolism	Energy metabolism	Photosynthesis	ko00195	K02111	F-type H+-transporting ATPase subunit alpha	3.6.3.14
comp35856_c0	Metabolism	Energy metabolism	Photosynthesis	ko00195	K02111	F-type H+-transporting ATPase subunit alpha	3.6.3.14
comp29087_c0	Metabolism	Energy metabolism	Photosynthesis	ko00195	K02113	F-type H+-transporting ATPase subunit delta	3.6.3.14
comp45325_c0	Metabolism	Energy metabolism	Photosynthesis	ko00195	K02113	F-type H+-transporting ATPase subunit delta	3.6.3.14
comp51612_c0	Metabolism	Energy metabolism	Photosynthesis	ko00195	K02113	F-type H+-transporting ATPase subunit delta	3.6.3.14
comp22143_c1	Metabolism	Energy metabolism	Photosynthesis	ko00195	K02109	F-type H+-transporting ATPase subunit b	3.6.3.14
comp52561_c0	Metabolism	Energy metabolism	Photosynthesis	ko00195	K02109	F-type H+-transporting ATPase subunit b	3.6.3.14
comp668932_c0	Metabolism	Energy metabolism	Photosynthesis	ko00195	K02108	F-type H+-transporting ATPase subunit a	3.6.3.14
comp44315_c0	Metabolism	Energy metabolism	Photosynthesis - antenna proteins	ko00196	K08907	light-harvesting complex I chlorophyll a/b binding protein 1
comp47812_c0	Metabolism	Energy metabolism	Photosynthesis - antenna proteins	ko00196	K08908	light-harvesting complex I chlorophyll a/b binding protein 2
comp49259_c0	Metabolism	Energy metabolism	Photosynthesis - antenna proteins	ko00196	K08908	light-harvesting complex I chlorophyll a/b binding protein 2
comp41783_c1	Metabolism	Energy metabolism	Photosynthesis - antenna proteins	ko00196	K08909	light-harvesting complex I chlorophyll a/b binding protein 3
comp49244_c0	Metabolism	Energy metabolism	Photosynthesis - antenna proteins	ko00196	K08910	light-harvesting complex I chlorophyll a/b binding protein 4
comp54615_c0	Metabolism	Energy metabolism	Photosynthesis - antenna proteins	ko00196	K08911	light-harvesting complex I chlorophyll a/b binding protein 5
comp58093_c1	Metabolism	Energy metabolism	Photosynthesis - antenna proteins	ko00196	K08912	light-harvesting complex II chlorophyll a/b binding protein 1
comp53291_c1	Metabolism	Energy metabolism	Photosynthesis - antenna proteins	ko00196	K08913	light-harvesting complex II chlorophyll a/b binding protein 2
comp727498_c0	Metabolism	Energy metabolism	Photosynthesis - antenna proteins	ko00196	K08913	light-harvesting complex II chlorophyll a/b binding protein 2
comp50016_c0	Metabolism	Energy metabolism	Photosynthesis - antenna proteins	ko00196	K08914	light-harvesting complex II chlorophyll a/b binding protein 3
comp49513_c0	Metabolism	Energy metabolism	Photosynthesis - antenna proteins	ko00196	K08915	light-harvesting complex II chlorophyll a/b binding protein 4
comp53910_c0	Metabolism	Energy metabolism	Photosynthesis - antenna proteins	ko00196	K08916	light-harvesting complex II chlorophyll a/b binding protein 5
comp52560_c0	Metabolism	Energy metabolism	Photosynthesis - antenna proteins	ko00196	K08917	light-harvesting complex II chlorophyll a/b binding protein 6
comp57971_c1	Metabolism	Energy metabolism	Photosynthesis - antenna proteins	ko00196	K14172	light-harvesting complex II chlorophyll a/b binding protein 7
comp21997_c0	Metabolism	Energy metabolism	Carbon fixation in photosynthetic organisms	ko00710	K01602	ribulose-bisphosphate carboxylase small chain	4.1.1.39
comp355970_c0	Metabolism	Energy metabolism	Carbon fixation in photosynthetic organisms	ko00710	K01602	ribulose-bisphosphate carboxylase small chain	4.1.1.39
comp361126_c0	Metabolism	Energy metabolism	Carbon fixation in photosynthetic organisms	ko00710	K01602	ribulose-bisphosphate carboxylase small chain	4.1.1.39
comp46681_c0	Metabolism	Energy metabolism	Carbon fixation in photosynthetic organisms	ko00710	K00927	phosphoglycerate kinase	2.7.2.3
comp46681_c1	Metabolism	Energy metabolism	Carbon fixation in photosynthetic organisms	ko00710	K00927	phosphoglycerate kinase	2.7.2.3
comp52022_c0	Metabolism	Energy metabolism	Carbon fixation in photosynthetic organisms	ko00710	K00927	phosphoglycerate kinase	2.7.2.3
comp58171_c0	Metabolism	Energy metabolism	Carbon fixation in photosynthetic organisms	ko00710	K00927	phosphoglycerate kinase	2.7.2.3
comp747894_c0	Metabolism	Energy metabolism	Carbon fixation in photosynthetic organisms	ko00710	K00927	phosphoglycerate kinase	2.7.2.3
comp49363_c0	Metabolism	Energy metabolism	Carbon fixation in photosynthetic organisms	ko00710	K05298	glyceraldehyde-3-phosphate dehydrogenase (NADP+) (phosphorylating)	1.2.1.13
comp55151_c0	Metabolism	Energy metabolism	Carbon fixation in photosynthetic organisms	ko00710	K05298	glyceraldehyde-3-phosphate dehydrogenase (NADP+) (phosphorylating)	1.2.1.13
comp56636_c0	Metabolism	Energy metabolism	Carbon fixation in photosynthetic organisms	ko00710	K05298	glyceraldehyde-3-phosphate dehydrogenase (NADP+) (phosphorylating)	1.2.1.13
comp41282_c0	Metabolism	Energy metabolism	Carbon fixation in photosynthetic organisms	ko00710	K01623	fructose-bisphosphate aldolase, class I	4.1.2.13
comp50401_c0	Metabolism	Energy metabolism	Carbon fixation in photosynthetic organisms	ko00710	K01623	fructose-bisphosphate aldolase, class I	4.1.2.13
comp53348_c0	Metabolism	Energy metabolism	Carbon fixation in photosynthetic organisms	ko00710	K01623	fructose-bisphosphate aldolase, class I	4.1.2.13
comp54978_c0	Metabolism	Energy metabolism	Carbon fixation in photosynthetic organisms	ko00710	K01623	fructose-bisphosphate aldolase, class I	4.1.2.13
comp56221_c0	Metabolism	Energy metabolism	Carbon fixation in photosynthetic organisms	ko00710	K01623	fructose-bisphosphate aldolase, class I	4.1.2.13
comp1350333_c0	Metabolism	Energy metabolism	Carbon fixation in photosynthetic organisms	ko00710	K01623	fructose-bisphosphate aldolase, class I	4.1.2.13
comp14612_c0	Metabolism	Energy metabolism	Carbon fixation in photosynthetic organisms	ko00710	K01624	fructose-bisphosphate aldolase, class II	4.1.2.13
comp17937_c0	Metabolism	Energy metabolism	Carbon fixation in photosynthetic organisms	ko00710	K01624	fructose-bisphosphate aldolase, class II	4.1.2.13
comp32909_c0	Metabolism	Energy metabolism	Carbon fixation in photosynthetic organisms	ko00710	K01624	fructose-bisphosphate aldolase, class II	4.1.2.13
comp880927_c0	Metabolism	Energy metabolism	Carbon fixation in photosynthetic organisms	ko00710	K01624	fructose-bisphosphate aldolase, class II	4.1.2.13
comp1231737_c0	Metabolism	Energy metabolism	Carbon fixation in photosynthetic organisms	ko00710	K01624	fructose-bisphosphate aldolase, class II	4.1.2.13
comp1598036_c0	Metabolism	Energy metabolism	Carbon fixation in photosynthetic organisms	ko00710	K01624	fructose-bisphosphate aldolase, class II	4.1.2.13
comp52549_c0	Metabolism	Energy metabolism	Carbon fixation in photosynthetic organisms	ko00710	K03841	fructose-1,6-bisphosphatase I	3.1.3.11
comp56157_c0	Metabolism	Energy metabolism	Carbon fixation in photosynthetic organisms	ko00710	K03841	fructose-1,6-bisphosphatase I	3.1.3.11
comp56699_c0	Metabolism	Energy metabolism	Carbon fixation in photosynthetic organisms	ko00710	K03841	fructose-1,6-bisphosphatase I	3.1.3.11
comp9126_c0	Metabolism	Energy metabolism	Carbon fixation in photosynthetic organisms	ko00710	K00615	transketolase	2.2.1.1
comp30913_c0	Metabolism	Energy metabolism	Carbon fixation in photosynthetic organisms	ko00710	K00615	transketolase	2.2.1.1
comp50275_c0	Metabolism	Energy metabolism	Carbon fixation in photosynthetic organisms	ko00710	K00615	transketolase	2.2.1.1
comp54820_c0	Metabolism	Energy metabolism	Carbon fixation in photosynthetic organisms	ko00710	K00615	transketolase	2.2.1.1
comp54820_c1	Metabolism	Energy metabolism	Carbon fixation in photosynthetic organisms	ko00710	K00615	transketolase	2.2.1.1
comp54820_c2	Metabolism	Energy metabolism	Carbon fixation in photosynthetic organisms	ko00710	K00615	transketolase	2.2.1.1
comp54820_c3	Metabolism	Energy metabolism	Carbon fixation in photosynthetic organisms	ko00710	K00615	transketolase	2.2.1.1
comp1280294_c0	Metabolism	Energy metabolism	Carbon fixation in photosynthetic organisms	ko00710	K00615	transketolase	2.2.1.1
comp1492300_c0	Metabolism	Energy metabolism	Carbon fixation in photosynthetic organisms	ko00710	K00615	transketolase	2.2.1.1
comp56773_c0	Metabolism	Energy metabolism	Carbon fixation in photosynthetic organisms	ko00710	K01100	sedoheptulose-bisphosphatase	3.1.3.37
comp52731_c0	Metabolism	Energy metabolism	Carbon fixation in photosynthetic organisms	ko00710	K01807	ribose 5-phosphate isomerase A	5.3.1.6
comp52751_c1	Metabolism	Energy metabolism	Carbon fixation in photosynthetic organisms	ko00710	K01807	ribose 5-phosphate isomerase A	5.3.1.6
comp53991_c0	Metabolism	Energy metabolism	Carbon fixation in photosynthetic organisms	ko00710	K01807	ribose 5-phosphate isomerase A	5.3.1.6
comp55901_c0	Metabolism	Energy metabolism	Carbon fixation in photosynthetic organisms	ko00710	K01807	ribose 5-phosphate isomerase A	5.3.1.6
comp56380_c0	Metabolism	Energy metabolism	Carbon fixation in photosynthetic organisms	ko00710	K00855	phosphoribulokinase	2.7.1.19
comp56408_c0	Metabolism	Energy metabolism	Carbon fixation in photosynthetic organisms	ko00710	K01803	triosephosphate isomerase (TIM)	5.3.1.1
comp57688_c0	Metabolism	Energy metabolism	Carbon fixation in photosynthetic organisms	ko00710	K01803	triosephosphate isomerase (TIM)	5.3.1.1
comp57801_c0	Metabolism	Energy metabolism	Carbon fixation in photosynthetic organisms	ko00710	K01803	triosephosphate isomerase (TIM)	5.3.1.1
comp1606576_c0	Metabolism	Energy metabolism	Carbon fixation in photosynthetic organisms	ko00710	K01803	triosephosphate isomerase (TIM)	5.3.1.1
comp47885_c0	Metabolism	Energy metabolism	Carbon fixation in photosynthetic organisms	ko00710	K01783	ribulose-phosphate 3-epimerase	5.1.3.1
comp48947_c0	Metabolism	Energy metabolism	Carbon fixation in photosynthetic organisms	ko00710	K01783	ribulose-phosphate 3-epimerase	5.1.3.1
comp29252_c0	Metabolism	Energy metabolism	Carbon fixation in photosynthetic organisms	ko00710	K01595	phosphoenolpyruvate carboxylase	4.1.1.31
comp48151_c0	Metabolism	Energy metabolism	Carbon fixation in photosynthetic organisms	ko00710	K01595	phosphoenolpyruvate carboxylase	4.1.1.31
comp63319_c0	Metabolism	Energy metabolism	Carbon fixation in photosynthetic organisms	ko00710	K01595	phosphoenolpyruvate carboxylase	4.1.1.31
comp750344_c0	Metabolism	Energy metabolism	Carbon fixation in photosynthetic organisms	ko00710	K01595	phosphoenolpyruvate carboxylase	4.1.1.31
comp1164106_c0	Metabolism	Energy metabolism	Carbon fixation in photosynthetic organisms	ko00710	K01595	phosphoenolpyruvate carboxylase	4.1.1.31
comp1246330_c0	Metabolism	Energy metabolism	Carbon fixation in photosynthetic organisms	ko00710	K01595	phosphoenolpyruvate carboxylase	4.1.1.31
comp49465_c0	Metabolism	Energy metabolism	Carbon fixation in photosynthetic organisms	ko00710	K14454	aspartate aminotransferase, cytoplasmic	2.6.1.1
comp1921_c0	Metabolism	Energy metabolism	Carbon fixation in photosynthetic organisms	ko00710	K01610	phosphoenolpyruvate carboxykinase (ATP)	4.1.1.49
comp11027_c0	Metabolism	Energy metabolism	Carbon fixation in photosynthetic organisms	ko00710	K01610	phosphoenolpyruvate carboxykinase (ATP)	4.1.1.49
comp13713_c0	Metabolism	Energy metabolism	Carbon fixation in photosynthetic organisms	ko00710	K01610	phosphoenolpyruvate carboxykinase (ATP)	4.1.1.49
comp29987_c0	Metabolism	Energy metabolism	Carbon fixation in photosynthetic organisms	ko00710	K01610	phosphoenolpyruvate carboxykinase (ATP)	4.1.1.49
comp30953_c0	Metabolism	Energy metabolism	Carbon fixation in photosynthetic organisms	ko00710	K01610	phosphoenolpyruvate carboxykinase (ATP)	4.1.1.49
comp51496_c0	Metabolism	Energy metabolism	Carbon fixation in photosynthetic organisms	ko00710	K01610	phosphoenolpyruvate carboxykinase (ATP)	4.1.1.49
comp421982_c0	Metabolism	Energy metabolism	Carbon fixation in photosynthetic organisms	ko00710	K01610	phosphoenolpyruvate carboxykinase (ATP)	4.1.1.49
comp655116_c0	Metabolism	Energy metabolism	Carbon fixation in photosynthetic organisms	ko00710	K01610	phosphoenolpyruvate carboxykinase (ATP)	4.1.1.49
comp852843_c0	Metabolism	Energy metabolism	Carbon fixation in photosynthetic organisms	ko00710	K01610	phosphoenolpyruvate carboxykinase (ATP)	4.1.1.49
comp36865_c0	Metabolism	Energy metabolism	Carbon fixation in photosynthetic organisms	ko00710	K00873	pyruvate kinase	2.7.1.40
comp43550_c0	Metabolism	Energy metabolism	Carbon fixation in photosynthetic organisms	ko00710	K00873	pyruvate kinase	2.7.1.40
comp45650_c0	Metabolism	Energy metabolism	Carbon fixation in photosynthetic organisms	ko00710	K00873	pyruvate kinase	2.7.1.40
comp48232_c0	Metabolism	Energy metabolism	Carbon fixation in photosynthetic organisms	ko00710	K00873	pyruvate kinase	2.7.1.40
comp49330_c0	Metabolism	Energy metabolism	Carbon fixation in photosynthetic organisms	ko00710	K00873	pyruvate kinase	2.7.1.40
comp49330_c1	Metabolism	Energy metabolism	Carbon fixation in photosynthetic organisms	ko00710	K00873	pyruvate kinase	2.7.1.40
comp50720_c0	Metabolism	Energy metabolism	Carbon fixation in photosynthetic organisms	ko00710	K00873	pyruvate kinase	2.7.1.40
comp50720_c1	Metabolism	Energy metabolism	Carbon fixation in photosynthetic organisms	ko00710	K00873	pyruvate kinase	2.7.1.40
comp51377_c0	Metabolism	Energy metabolism	Carbon fixation in photosynthetic organisms	ko00710	K00873	pyruvate kinase	2.7.1.40
comp52388_c0	Metabolism	Energy metabolism	Carbon fixation in photosynthetic organisms	ko00710	K00873	pyruvate kinase	2.7.1.40
comp53599_c0	Metabolism	Energy metabolism	Carbon fixation in photosynthetic organisms	ko00710	K00873	pyruvate kinase	2.7.1.40
comp53599_c1	Metabolism	Energy metabolism	Carbon fixation in photosynthetic organisms	ko00710	K00873	pyruvate kinase	2.7.1.40
comp54110_c0	Metabolism	Energy metabolism	Carbon fixation in photosynthetic organisms	ko00710	K00873	pyruvate kinase	2.7.1.40
comp54327_c0	Metabolism	Energy metabolism	Carbon fixation in photosynthetic organisms	ko00710	K00873	pyruvate kinase	2.7.1.40
comp56182_c1	Metabolism	Energy metabolism	Carbon fixation in photosynthetic organisms	ko00710	K00873	pyruvate kinase	2.7.1.40
comp56364_c0	Metabolism	Energy metabolism	Carbon fixation in photosynthetic organisms	ko00710	K00873	pyruvate kinase	2.7.1.40
comp57965_c0	Metabolism	Energy metabolism	Carbon fixation in photosynthetic organisms	ko00710	K00873	pyruvate kinase	2.7.1.40
comp91961_c0	Metabolism	Energy metabolism	Carbon fixation in photosynthetic organisms	ko00710	K00873	pyruvate kinase	2.7.1.40
comp599145_c0	Metabolism	Energy metabolism	Carbon fixation in photosynthetic organisms	ko00710	K00873	pyruvate kinase	2.7.1.40
comp56006_c0	Metabolism	Energy metabolism	Carbon fixation in photosynthetic organisms	ko00710	K00814	alanine transaminase	2.6.1.2
comp44586_c0	Metabolism	Energy metabolism	Carbon fixation in photosynthetic organisms	ko00710	K14272	glutamate--glyoxylate aminotransferase	2.6.1.4 2.6.1.2 2.6.1.44 2.6.1.-
comp54198_c1	Metabolism	Energy metabolism	Carbon fixation in photosynthetic organisms	ko00710	K14272	glutamate--glyoxylate aminotransferase	2.6.1.4 2.6.1.2 2.6.1.44 2.6.1.-
comp58903_c0	Metabolism	Energy metabolism	Carbon fixation in photosynthetic organisms	ko00710	K01006	pyruvate,orthophosphate dikinase	2.7.9.1
comp21977_c0	Metabolism	Energy metabolism	Carbon fixation in photosynthetic organisms	ko00710	K00029	malate dehydrogenase (oxaloacetate-decarboxylating)(NADP+)	1.1.1.40
comp51286_c0	Metabolism	Energy metabolism	Carbon fixation in photosynthetic organisms	ko00710	K00029	malate dehydrogenase (oxaloacetate-decarboxylating)(NADP+)	1.1.1.40
comp51346_c0	Metabolism	Energy metabolism	Carbon fixation in photosynthetic organisms	ko00710	K00029	malate dehydrogenase (oxaloacetate-decarboxylating)(NADP+)	1.1.1.40
comp22043_c0	Metabolism	Energy metabolism	Carbon fixation in photosynthetic organisms	ko00710	K00051	malate dehydrogenase (NADP+)	1.1.1.82
comp51583_c0	Metabolism	Energy metabolism	Carbon fixation in photosynthetic organisms	ko00710	K14455	aspartate aminotransferase, mitochondrial	2.6.1.1
comp51070_c0	Metabolism	Energy metabolism	Carbon fixation in photosynthetic organisms	ko00710	K00025	malate dehydrogenase	1.1.1.37
comp53275_c0	Metabolism	Energy metabolism	Carbon fixation in photosynthetic organisms	ko00710	K00025	malate dehydrogenase	1.1.1.37
comp54803_c0	Metabolism	Energy metabolism	Carbon fixation in photosynthetic organisms	ko00710	K00025	malate dehydrogenase	1.1.1.37
comp17241_c0	Metabolism	Energy metabolism	Carbon fixation in photosynthetic organisms	ko00710	K00026	malate dehydrogenase	1.1.1.37
comp43178_c0	Metabolism	Energy metabolism	Carbon fixation in photosynthetic organisms	ko00710	K00026	malate dehydrogenase	1.1.1.37
comp48198_c0	Metabolism	Energy metabolism	Carbon fixation in photosynthetic organisms	ko00710	K00026	malate dehydrogenase	1.1.1.37
comp48198_c2	Metabolism	Energy metabolism	Carbon fixation in photosynthetic organisms	ko00710	K00026	malate dehydrogenase	1.1.1.37
comp48198_c3	Metabolism	Energy metabolism	Carbon fixation in photosynthetic organisms	ko00710	K00026	malate dehydrogenase	1.1.1.37
comp51190_c0	Metabolism	Energy metabolism	Carbon fixation in photosynthetic organisms	ko00710	K00026	malate dehydrogenase	1.1.1.37
comp784335_c0	Metabolism	Energy metabolism	Carbon fixation in photosynthetic organisms	ko00710	K00026	malate dehydrogenase	1.1.1.37
comp836975_c0	Metabolism	Energy metabolism	Carbon fixation in photosynthetic organisms	ko00710	K00026	malate dehydrogenase	1.1.1.37
comp844048_c0	Metabolism	Energy metabolism	Carbon fixation in photosynthetic organisms	ko00710	K00026	malate dehydrogenase	1.1.1.37
comp1000837_c0	Metabolism	Energy metabolism	Carbon fixation in photosynthetic organisms	ko00710	K00026	malate dehydrogenase	1.1.1.37
comp2250063_c0	Metabolism	Energy metabolism	Carbon fixation in photosynthetic organisms	ko00710	K00026	malate dehydrogenase	1.1.1.37
comp53428_c0	Metabolism	Energy metabolism	Carbon fixation in photosynthetic organisms	ko00710	K00028	malate dehydrogenase (decarboxylating)	1.1.1.39
comp57619_c0	Metabolism	Energy metabolism	Carbon fixation in photosynthetic organisms	ko00710	K00028	malate dehydrogenase (decarboxylating)	1.1.1.39
comp29252_c0	Metabolism	Energy metabolism	Carbon fixation pathways in prokaryotes	ko00720	K01595	phosphoenolpyruvate carboxylase	4.1.1.31
comp48151_c0	Metabolism	Energy metabolism	Carbon fixation pathways in prokaryotes	ko00720	K01595	phosphoenolpyruvate carboxylase	4.1.1.31
comp63319_c0	Metabolism	Energy metabolism	Carbon fixation pathways in prokaryotes	ko00720	K01595	phosphoenolpyruvate carboxylase	4.1.1.31
comp750344_c0	Metabolism	Energy metabolism	Carbon fixation pathways in prokaryotes	ko00720	K01595	phosphoenolpyruvate carboxylase	4.1.1.31
comp1164106_c0	Metabolism	Energy metabolism	Carbon fixation pathways in prokaryotes	ko00720	K01595	phosphoenolpyruvate carboxylase	4.1.1.31
comp1246330_c0	Metabolism	Energy metabolism	Carbon fixation pathways in prokaryotes	ko00720	K01595	phosphoenolpyruvate carboxylase	4.1.1.31
comp57792_c0	Metabolism	Energy metabolism	Carbon fixation pathways in prokaryotes	ko00720	K01679	fumarate hydratase, class II	4.2.1.2
comp637134_c0	Metabolism	Energy metabolism	Carbon fixation pathways in prokaryotes	ko00720	K00626	acetyl-CoA C-acetyltransferase	2.3.1.9
comp810318_c0	Metabolism	Energy metabolism	Carbon fixation pathways in prokaryotes	ko00720	K00626	acetyl-CoA C-acetyltransferase	2.3.1.9
comp911311_c0	Metabolism	Energy metabolism	Carbon fixation pathways in prokaryotes	ko00720	K00626	acetyl-CoA C-acetyltransferase	2.3.1.9
comp40635_c0	Metabolism	Energy metabolism	Carbon fixation pathways in prokaryotes	ko00720	K00031	isocitrate dehydrogenase	1.1.1.42
comp42948_c0	Metabolism	Energy metabolism	Carbon fixation pathways in prokaryotes	ko00720	K00031	isocitrate dehydrogenase	1.1.1.42
comp52710_c0	Metabolism	Energy metabolism	Carbon fixation pathways in prokaryotes	ko00720	K00031	isocitrate dehydrogenase	1.1.1.42
comp53442_c0	Metabolism	Energy metabolism	Carbon fixation pathways in prokaryotes	ko00720	K00031	isocitrate dehydrogenase	1.1.1.42
comp7890_c0	Metabolism	Energy metabolism	Carbon fixation pathways in prokaryotes	ko00720	K01681	aconitate hydratase 1	4.2.1.3
comp8695_c0	Metabolism	Energy metabolism	Carbon fixation pathways in prokaryotes	ko00720	K01681	aconitate hydratase 1	4.2.1.3
comp13175_c0	Metabolism	Energy metabolism	Carbon fixation pathways in prokaryotes	ko00720	K01681	aconitate hydratase 1	4.2.1.3
comp30958_c0	Metabolism	Energy metabolism	Carbon fixation pathways in prokaryotes	ko00720	K01681	aconitate hydratase 1	4.2.1.3
comp37497_c0	Metabolism	Energy metabolism	Carbon fixation pathways in prokaryotes	ko00720	K01681	aconitate hydratase 1	4.2.1.3
comp37497_c1	Metabolism	Energy metabolism	Carbon fixation pathways in prokaryotes	ko00720	K01681	aconitate hydratase 1	4.2.1.3
comp38048_c0	Metabolism	Energy metabolism	Carbon fixation pathways in prokaryotes	ko00720	K01681	aconitate hydratase 1	4.2.1.3
comp41728_c0	Metabolism	Energy metabolism	Carbon fixation pathways in prokaryotes	ko00720	K01681	aconitate hydratase 1	4.2.1.3
comp42084_c0	Metabolism	Energy metabolism	Carbon fixation pathways in prokaryotes	ko00720	K01681	aconitate hydratase 1	4.2.1.3
comp42925_c0	Metabolism	Energy metabolism	Carbon fixation pathways in prokaryotes	ko00720	K01681	aconitate hydratase 1	4.2.1.3
comp43535_c1	Metabolism	Energy metabolism	Carbon fixation pathways in prokaryotes	ko00720	K01681	aconitate hydratase 1	4.2.1.3
comp47865_c1	Metabolism	Energy metabolism	Carbon fixation pathways in prokaryotes	ko00720	K01681	aconitate hydratase 1	4.2.1.3
comp50062_c0	Metabolism	Energy metabolism	Carbon fixation pathways in prokaryotes	ko00720	K01681	aconitate hydratase 1	4.2.1.3
comp50062_c1	Metabolism	Energy metabolism	Carbon fixation pathways in prokaryotes	ko00720	K01681	aconitate hydratase 1	4.2.1.3
comp50062_c2	Metabolism	Energy metabolism	Carbon fixation pathways in prokaryotes	ko00720	K01681	aconitate hydratase 1	4.2.1.3
comp60028_c2	Metabolism	Energy metabolism	Carbon fixation pathways in prokaryotes	ko00720	K01681	aconitate hydratase 1	4.2.1.3
comp455689_c0	Metabolism	Energy metabolism	Carbon fixation pathways in prokaryotes	ko00720	K01681	aconitate hydratase 1	4.2.1.3
comp517514_c0	Metabolism	Energy metabolism	Carbon fixation pathways in prokaryotes	ko00720	K01681	aconitate hydratase 1	4.2.1.3
comp553950_c0	Metabolism	Energy metabolism	Carbon fixation pathways in prokaryotes	ko00720	K01681	aconitate hydratase 1	4.2.1.3
comp599788_c0	Metabolism	Energy metabolism	Carbon fixation pathways in prokaryotes	ko00720	K01681	aconitate hydratase 1	4.2.1.3
comp723462_c0	Metabolism	Energy metabolism	Carbon fixation pathways in prokaryotes	ko00720	K01681	aconitate hydratase 1	4.2.1.3
comp740322_c0	Metabolism	Energy metabolism	Carbon fixation pathways in prokaryotes	ko00720	K01681	aconitate hydratase 1	4.2.1.3
comp755455_c0	Metabolism	Energy metabolism	Carbon fixation pathways in prokaryotes	ko00720	K01681	aconitate hydratase 1	4.2.1.3
comp846166_c0	Metabolism	Energy metabolism	Carbon fixation pathways in prokaryotes	ko00720	K01681	aconitate hydratase 1	4.2.1.3
comp870991_c0	Metabolism	Energy metabolism	Carbon fixation pathways in prokaryotes	ko00720	K01681	aconitate hydratase 1	4.2.1.3
comp1072362_c0	Metabolism	Energy metabolism	Carbon fixation pathways in prokaryotes	ko00720	K01681	aconitate hydratase 1	4.2.1.3
comp21945_c0	Metabolism	Energy metabolism	Carbon fixation pathways in prokaryotes	ko00720	K01648	ATP citrate (pro-S)-lyase	2.3.3.8
comp28737_c0	Metabolism	Energy metabolism	Carbon fixation pathways in prokaryotes	ko00720	K01648	ATP citrate (pro-S)-lyase	2.3.3.8
comp39456_c1	Metabolism	Energy metabolism	Carbon fixation pathways in prokaryotes	ko00720	K01648	ATP citrate (pro-S)-lyase	2.3.3.8
comp43539_c0	Metabolism	Energy metabolism	Carbon fixation pathways in prokaryotes	ko00720	K01648	ATP citrate (pro-S)-lyase	2.3.3.8
comp44610_c0	Metabolism	Energy metabolism	Carbon fixation pathways in prokaryotes	ko00720	K01648	ATP citrate (pro-S)-lyase	2.3.3.8
comp45012_c0	Metabolism	Energy metabolism	Carbon fixation pathways in prokaryotes	ko00720	K01648	ATP citrate (pro-S)-lyase	2.3.3.8
comp47377_c0	Metabolism	Energy metabolism	Carbon fixation pathways in prokaryotes	ko00720	K01648	ATP citrate (pro-S)-lyase	2.3.3.8
comp52108_c0	Metabolism	Energy metabolism	Carbon fixation pathways in prokaryotes	ko00720	K01648	ATP citrate (pro-S)-lyase	2.3.3.8
comp68429_c0	Metabolism	Energy metabolism	Carbon fixation pathways in prokaryotes	ko00720	K01648	ATP citrate (pro-S)-lyase	2.3.3.8
comp300657_c0	Metabolism	Energy metabolism	Carbon fixation pathways in prokaryotes	ko00720	K01648	ATP citrate (pro-S)-lyase	2.3.3.8
comp467438_c0	Metabolism	Energy metabolism	Carbon fixation pathways in prokaryotes	ko00720	K01648	ATP citrate (pro-S)-lyase	2.3.3.8
comp869809_c0	Metabolism	Energy metabolism	Carbon fixation pathways in prokaryotes	ko00720	K01648	ATP citrate (pro-S)-lyase	2.3.3.8
comp1011054_c0	Metabolism	Energy metabolism	Carbon fixation pathways in prokaryotes	ko00720	K01648	ATP citrate (pro-S)-lyase	2.3.3.8
comp60557_c0	Metabolism	Energy metabolism	Carbon fixation pathways in prokaryotes	ko00720	K01962	acetyl-CoA carboxylase carboxyl transferase subunit alpha	6.4.1.2
comp43771_c0	Metabolism	Energy metabolism	Carbon fixation pathways in prokaryotes	ko00720	K02160	acetyl-CoA carboxylase biotin carboxyl carrier protein
comp46263_c0	Metabolism	Energy metabolism	Carbon fixation pathways in prokaryotes	ko00720	K02160	acetyl-CoA carboxylase biotin carboxyl carrier protein
comp49245_c0	Metabolism	Energy metabolism	Carbon fixation pathways in prokaryotes	ko00720	K02160	acetyl-CoA carboxylase biotin carboxyl carrier protein
comp51705_c0	Metabolism	Energy metabolism	Carbon fixation pathways in prokaryotes	ko00720	K01961	acetyl-CoA carboxylase, biotin carboxylase subunit	6.4.1.2 6.3.4.14
comp55605_c0	Metabolism	Energy metabolism	Carbon fixation pathways in prokaryotes	ko00720	K01938	formate--tetrahydrofolate ligase	6.3.4.3
comp52778_c0	Metabolism	Energy metabolism	Carbon fixation pathways in prokaryotes	ko00720	K00297	methylenetetrahydrofolate reductase (NADPH)	1.5.1.20
comp56135_c0	Metabolism	Energy metabolism	Carbon fixation pathways in prokaryotes	ko00720	K00297	methylenetetrahydrofolate reductase (NADPH)	1.5.1.20
comp14907_c0	Metabolism	Energy metabolism	Carbon fixation pathways in prokaryotes	ko00720	K01895	acetyl-CoA synthetase	6.2.1.1
comp18950_c0	Metabolism	Energy metabolism	Carbon fixation pathways in prokaryotes	ko00720	K01895	acetyl-CoA synthetase	6.2.1.1
comp55824_c1	Metabolism	Energy metabolism	Carbon fixation pathways in prokaryotes	ko00720	K01895	acetyl-CoA synthetase	6.2.1.1
comp732226_c0	Metabolism	Energy metabolism	Carbon fixation pathways in prokaryotes	ko00720	K01895	acetyl-CoA synthetase	6.2.1.1
comp846278_c0	Metabolism	Energy metabolism	Carbon fixation pathways in prokaryotes	ko00720	K01895	acetyl-CoA synthetase	6.2.1.1
comp878299_c0	Metabolism	Energy metabolism	Carbon fixation pathways in prokaryotes	ko00720	K01895	acetyl-CoA synthetase	6.2.1.1
comp1059783_c0	Metabolism	Energy metabolism	Carbon fixation pathways in prokaryotes	ko00720	K01895	acetyl-CoA synthetase	6.2.1.1
comp1239062_c0	Metabolism	Energy metabolism	Carbon fixation pathways in prokaryotes	ko00720	K01895	acetyl-CoA synthetase	6.2.1.1
comp1651250_c0	Metabolism	Energy metabolism	Carbon fixation pathways in prokaryotes	ko00720	K01895	acetyl-CoA synthetase	6.2.1.1
comp13149_c0	Metabolism	Energy metabolism	Methane metabolism	ko00680	K00430	peroxidase	1.11.1.7
comp23562_c0	Metabolism	Energy metabolism	Methane metabolism	ko00680	K00430	peroxidase	1.11.1.7
comp32905_c0	Metabolism	Energy metabolism	Methane metabolism	ko00680	K00430	peroxidase	1.11.1.7
comp35865_c0	Metabolism	Energy metabolism	Methane metabolism	ko00680	K00430	peroxidase	1.11.1.7
comp38090_c0	Metabolism	Energy metabolism	Methane metabolism	ko00680	K00430	peroxidase	1.11.1.7
comp40356_c0	Metabolism	Energy metabolism	Methane metabolism	ko00680	K00430	peroxidase	1.11.1.7
comp41137_c0	Metabolism	Energy metabolism	Methane metabolism	ko00680	K00430	peroxidase	1.11.1.7
comp43701_c0	Metabolism	Energy metabolism	Methane metabolism	ko00680	K00430	peroxidase	1.11.1.7
comp43996_c0	Metabolism	Energy metabolism	Methane metabolism	ko00680	K00430	peroxidase	1.11.1.7
comp44346_c0	Metabolism	Energy metabolism	Methane metabolism	ko00680	K00430	peroxidase	1.11.1.7
comp45065_c0	Metabolism	Energy metabolism	Methane metabolism	ko00680	K00430	peroxidase	1.11.1.7
comp45211_c0	Metabolism	Energy metabolism	Methane metabolism	ko00680	K00430	peroxidase	1.11.1.7
comp45211_c1	Metabolism	Energy metabolism	Methane metabolism	ko00680	K00430	peroxidase	1.11.1.7
comp46440_c0	Metabolism	Energy metabolism	Methane metabolism	ko00680	K00430	peroxidase	1.11.1.7
comp46440_c1	Metabolism	Energy metabolism	Methane metabolism	ko00680	K00430	peroxidase	1.11.1.7
comp46729_c0	Metabolism	Energy metabolism	Methane metabolism	ko00680	K00430	peroxidase	1.11.1.7
comp46729_c1	Metabolism	Energy metabolism	Methane metabolism	ko00680	K00430	peroxidase	1.11.1.7
comp47235_c0	Metabolism	Energy metabolism	Methane metabolism	ko00680	K00430	peroxidase	1.11.1.7
comp48362_c0	Metabolism	Energy metabolism	Methane metabolism	ko00680	K00430	peroxidase	1.11.1.7
comp48362_c1	Metabolism	Energy metabolism	Methane metabolism	ko00680	K00430	peroxidase	1.11.1.7
comp48415_c0	Metabolism	Energy metabolism	Methane metabolism	ko00680	K00430	peroxidase	1.11.1.7
comp48430_c0	Metabolism	Energy metabolism	Methane metabolism	ko00680	K00430	peroxidase	1.11.1.7
comp48453_c0	Metabolism	Energy metabolism	Methane metabolism	ko00680	K00430	peroxidase	1.11.1.7
comp48481_c0	Metabolism	Energy metabolism	Methane metabolism	ko00680	K00430	peroxidase	1.11.1.7
comp48546_c0	Metabolism	Energy metabolism	Methane metabolism	ko00680	K00430	peroxidase	1.11.1.7
[truncated: 9,410 more rows]
