# Supplementary material for: De novo Transcriptome Assembly and the Putative Biosynthetic Pathway of Steroidal Sapogenins of Dioscorea composita
Source: PLoS One. 2015 Apr 10;10(4):e0124560. doi: 10.1371/journal.pone.0124560 (PMC4393236; doi:10.1371/journal.pone.0124560)
Supplement: S5 Table — (XLS) [file pone.0124560.s005.xls]

comp100_c0	PF06112,PF07992,PF01266
comp1000059_c0	PF02705
comp1000188_c0	PF04272
comp1000278_c0	PF10426
comp1000496_c0	PF01022,PF00852,PF02452,PF04545,PF02796
comp1000604_c0	PF02196
comp1000671_c0	PF00075
comp1000676_c0	PF00649
comp1000814_c0	PF00026
comp1000837_c0	PF02866
comp1001119_c0	PF00083,PF07690
comp1001126_c0	PF00922
comp1001131_c0	PF05964
comp1001149_c0	PF01428
comp1001614_c0	PF00111,PF00400
comp1001672_c0	PF01331
comp10022_c0	PF11857
comp1002207_c0	PF01715
comp1002214_c0	PF05355
comp1002215_c0	PF07690
comp1002263_c0	PF01564
comp1002299_c0	PF01602
comp10023_c0	PF10186,PF05739
comp1002345_c0	PF00905
comp1002381_c0	PF02985,PF00514
comp1002392_c0	PF00515,PF01920
comp1002531_c0	PF00237
comp1002678_c0	PF00539
comp1002731_c0	PF02826
comp1002985_c0	PF01769
comp1003068_c0	PF07651
comp1003176_c0	PF04568,PF01465,PF04977,PF03255
comp1003391_c0	PF00510
comp1003844_c0	PF00560
comp1003918_c0	PF03967,PF00399
comp1004001_c0	PF12861
comp1004033_c0	PF02201
comp1004377_c0	PF00067
comp1004471_c0	PF00487
comp1004611_c0	PF00324
comp1004652_c0	PF00447
comp1005028_c0	PF00737
comp1005048_c0	PF00225
comp1005100_c0	PF08686
comp1005131_c0	PF01530
comp1005188_c0	PF09207
comp1005189_c0	PF01015
comp1005198_c0	PF08120
comp1005533_c0	PF04479
comp1005630_c0	PF00560
comp1005673_c0	PF07731
comp1006_c0	PF03279
comp1006469_c0	PF01828
comp1006608_c0	PF02460
comp1006825_c0	PF00468
comp1006954_c0	PF00067,PF02072
comp1007207_c0	PF02535
comp1007521_c0	PF06723,PF01968
comp1007528_c0	PF00487
comp1007647_c0	PF01485
comp1007656_c0	PF08509
comp1007830_c0	PF07127
comp1007852_c0	PF04434
comp1007912_c0	PF12179
comp1007982_c0	PF00937
comp1008_c0	PF02252,PF00242,PF04263
comp1008239_c0	PF00002
comp1008461_c0	PF05434
comp1008473_c0	PF03133
comp1008713_c0	PF02160
comp1008839_c0	PF03870
comp1009051_c0	PF00067
comp1009140_c0	PF00899
comp1009385_c0	PF09034,PF12592
comp1009412_c0	PF02130
comp1009885_c0	PF06112,PF01799
comp1009996_c0	PF01323,PF00462
comp1010121_c0	PF02833
comp1010125_c0	PF00483
comp1010126_c0	PF07647,PF02719
comp1010167_c0	PF06112
comp1010172_c0	PF08240
comp1010314_c0	PF00158,PF06414,PF01202,PF00004,PF10662,PF01695,PF05496,PF06068,PF07724,PF00910,PF01745,PF02562,PF01078,PF07728,PF01057
comp1010443_c0	PF03996
comp101097_c0	PF00249
comp1011054_c0	PF00285
comp1011282_c0	PF01241
comp1011290_c0	PF00078
comp1011362_c0	PF01147
comp1011400_c0	PF02154
comp1011435_c0	PF00070
comp1011528_c0	PF00382
comp1011746_c0	PF00560
comp1011860_c0	PF00322
comp1011862_c0	PF01698
comp1011898_c0	PF00189,PF06506
comp1012_c0	PF01061
comp1012054_c0	PF01184
comp1012164_c0	PF00209
comp1012314_c0	PF08326
comp1012385_c0	PF06414,PF01637,PF10662,PF05496,PF00448,PF00910,PF00006,PF01078,PF07728,PF03266,PF01443,PF00437,PF00004,PF01580,PF03029,PF08477,PF00005
comp1012477_c0	PF08015
comp1012560_c0	PF01001,PF00669
comp1012713_c0	PF00096
comp1012855_c0	PF05223
comp1013004_c0	PF00067
comp1013014_c0	PF01157
comp1013034_c0	PF04101,PF00201
comp1013142_c0	PF00181
comp1013596_c0	PF06957,PF01486
comp1013775_c0	PF01506
comp1013918_c0	PF07492
comp1014_c0	PF01754,PF00130
comp1014169_c0	PF00041
comp1014287_c0	PF06954
comp1014296_c0	PF08123
comp1014379_c0	PF00471
comp1014482_c0	PF00026
comp10146_c0	PF01805
comp1014796_c0	PF00190
comp1014862_c0	PF00271
comp1015028_c0	PF02188,PF03405
comp1015213_c0	PF08540
comp1015738_c0	PF00176
comp1015770_c0	PF01679,PF01437,PF00172
comp1016036_c0	PF02319
comp10161_c0	PF07714,PF00069
comp1016304_c0	PF00393
comp1016425_c0	PF00493
comp1016739_c0	PF00664
comp1016849_c0	PF01459
comp1017039_c0	PF00288,PF11613,PF07174
comp1017652_c0	PF07647
comp1017844_c0	PF00676
comp1017890_c0	PF00800
comp1018_c0	PF00076
comp1018_c1	PF01553
comp1018016_c0	PF03568
comp1018083_c0	PF09421
comp1018131_c0	PF00137
comp1018180_c0	PF00141
comp1018630_c0	PF00634
comp1018814_c0	PF02892
comp1018883_c0	PF00078
comp1018980_c0	PF06432
comp1019103_c0	PF03153,PF00096
comp1019631_c0	PF00665
comp1019936_c0	PF00078
comp1020194_c0	PF00665
comp1020254_c0	PF00560
comp1020305_c0	PF09726
comp1020470_c0	PF00098
comp1020618_c0	PF00411
comp1021031_c0	PF00680
comp1021056_c0	PF01095,PF04623
comp1021242_c0	PF06479
comp1021694_c0	PF08112
comp1021750_c0	PF00249
comp1021963_c0	PF02428,PF01578
comp1022053_c0	PF00999
comp1022097_c0	PF12797
comp1022298_c0	PF00657
comp1022420_c0	PF00157
comp1022435_c0	PF01097
comp1022562_c0	PF08095
comp1022701_c0	PF02800
comp1022790_c0	PF01127
comp1022826_c0	PF01280
comp1022958_c0	PF00518,PF06220
comp1023256_c0	PF00634
comp1023264_c0	PF00026
comp1023448_c0	PF00098
comp1023948_c0	PF01699
comp1024186_c0	PF01169
comp1024306_c0	PF00078
comp1024402_c0	PF03169
comp1024495_c0	PF00702
comp1024567_c0	PF02031
comp1024648_c0	PF00075
comp1024771_c0	PF04723
comp1024818_c0	PF02091
comp1024840_c0	PF03827
comp1024907_c0	PF05529
comp1024923_c0	PF06431,PF00009
comp1024953_c0	PF00225
comp1025957_c0	PF03348
comp1026_c1	PF09568
comp1026013_c0	PF04824
comp1026039_c0	PF00657
comp1026474_c0	PF13008
comp1026487_c0	PF03032
comp1026944_c0	PF00083,PF07690
comp1026980_c0	PF05241
comp1026994_c0	PF10717
comp1027041_c0	PF03169
comp1027288_c0	PF01274
comp1027302_c0	PF07714,PF00069
comp1027395_c0	PF05511
comp1027432_c0	PF00082
comp1027459_c0	PF00067
comp1027502_c0	PF03767
comp1028107_c0	PF00389
comp1028196_c0	PF05083
comp1028588_c0	PF04847
comp1028728_c0	PF09508
comp1028740_c0	PF01522
comp1028843_c0	PF07714,PF00069
comp1029346_c0	PF12753,PF03153,PF04889,PF04546,PF01056,PF11808,PF05009,PF03066,PF05432,PF06524,PF05793
comp1029513_c0	PF08272
comp1029541_c0	PF01565
comp1029874_c0	PF08003
comp1030288_c0	PF02364
comp10305_c0	PF00463,PF00582
comp1031225_c0	PF00676
comp1031354_c0	PF00830
comp1031510_c0	PF00026
comp1031659_c0	PF00324
comp1031832_c0	PF00083,PF00854
comp1032161_c0	PF06652
comp1032311_c0	PF02751
comp10325_c0	PF04928
comp1032628_c0	PF08240
comp1032839_c0	PF02687
comp1032894_c0	PF03664
comp1032995_c0	PF03185
comp1033475_c0	PF00063
comp1033530_c0	PF00075
comp1034071_c0	PF00732
comp1034085_c0	PF00560
comp1034579_c0	PF09238
comp1034972_c0	PF04138,PF01699
comp1035658_c0	PF00560
comp1035898_c0	PF08613
comp1036088_c0	PF03169
comp1036128_c0	PF01184
comp1036342_c0	PF00149
comp1036587_c0	PF00646
comp1036591_c0	PF00573
comp1036652_c0	PF03169
comp1036659_c0	PF00083
comp10372_c0	PF00560
comp1038032_c0	PF03274
comp1038958_c0	PF04689
comp1039100_c0	PF01274
comp1039208_c0	PF01599,PF01485
comp10399_c0	PF00082
comp1039953_c0	PF05463
comp1040015_c0	PF00787
comp1040313_c0	PF00238
comp1040383_c0	PF03376
comp1040702_c0	PF00158,PF06414,PF01202,PF01637,PF05496,PF07724,PF00910,PF02562,PF00625,PF01078,PF07931,PF07728,PF00437,PF07726,PF00004,PF01695,PF06068,PF01745,PF00931,PF01057
comp1040821_c0	PF01131
comp1041653_c0	PF03178
comp1042034_c0	PF10104
comp10421_c0	PF02535
comp1042122_c0	PF12513
comp1042548_c0	PF01553
comp1042721_c0	PF08687
comp1043567_c0	PF05470
comp1043695_c0	PF03254
comp1043944_c0	PF00753
comp1044012_c0	PF08493
comp1044144_c0	PF01118,PF00076
comp1044358_c0	PF04923
comp1044901_c0	PF03788
comp1044954_c0	PF01199
comp1045172_c0	PF02402
comp1045247_c0	PF00629
comp1045530_c0	PF03083
comp1045632_c0	PF00704
comp1046_c0	PF05001
comp1046012_c0	PF00556
comp1046110_c0	PF00082
comp1046701_c0	PF06872
comp1046960_c0	PF00515,PF00867,PF00752
comp1047092_c0	PF02727
comp1047122_c0	PF00083,PF07690
comp1047615_c0	PF02487
comp1047991_c0	PF00657
comp1048218_c0	PF01529,PF01096,PF02207
comp1048266_c0	PF04931,PF10186
comp1048318_c0	PF00520
comp1048371_c0	PF01053
comp1048484_c0	PF01095
comp1048766_c0	PF03002
comp1049406_c0	PF03791
comp1049692_c0	PF04043
comp1049780_c0	PF05486
comp1050227_c0	PF12125
comp1050252_c0	PF07541
comp1050339_c0	PF01825
comp1050481_c0	PF02790
comp1050871_c0	PF01251,PF02882
comp1051008_c0	PF11605
comp1051398_c0	PF03143
comp10521_c0	PF00558
comp1052253_c0	PF07655
comp1052336_c0	PF08098
comp1052387_c0	PF06723
comp1052675_c0	PF00657
comp1053_c0	PF00113
comp1053476_c0	PF00112
comp1053750_c0	PF08043
comp1054704_c0	PF05115
comp1055362_c0	PF03147,PF03901
comp1055466_c0	PF08496
comp1055604_c0	PF01565
comp105563_c0	PF03037
comp1055641_c0	PF01159
comp1056_c0	PF06386
comp1056044_c0	PF05297,PF00297
comp1056236_c0	PF04847,PF03032,PF00076
comp1056721_c0	PF03219
comp1056877_c0	PF01015
comp1057184_c0	PF03037,PF10181
comp1057256_c0	PF07741,PF08496
comp1057678_c0	PF10660
comp1059783_c0	PF00501
comp1060115_c0	PF03530
comp1060424_c0	PF00119
comp1060783_c0	PF06467,PF04810,PF04828,PF01780,PF00130,PF06689
comp1061246_c0	PF00295,PF08430
comp1061777_c0	PF05225
comp1062875_c0	PF04647
comp1063029_c0	PF00113
comp1063115_c0	PF03579
comp1063584_c0	PF00069
comp1063884_c0	PF08540
comp1064134_c0	PF02936
comp1064266_c0	PF06423
comp1064644_c0	PF12549
comp1065_c0	PF00297
comp1065395_c0	PF01061
comp1065688_c0	PF04983
comp1068847_c0	PF04612,PF00115,PF10716
comp1069467_c0	PF00892
comp107_c0	PF08912
comp1070050_c0	PF00462
comp1070163_c0	PF02571,PF04612,PF02324,PF00128
comp1070286_c0	PF02226
comp1071263_c0	PF10399
comp107134_c0	PF01534
comp1072006_c0	PF00612
comp1072313_c0	PF03784,PF02270
comp1072362_c0	PF00330
comp10725_c0	PF00075
comp1072922_c0	PF00324
comp1073567_c0	PF00078,PF03224
comp1073858_c0	PF01165
comp1074389_c0	PF00160
comp107450_c0	PF00320
comp1074821_c0	PF00198
comp1075581_c0	PF08526
comp1076714_c0	PF07992,PF00732,PF01266,PF05834
comp1076930_c0	PF00410
comp1077113_c0	PF00665
comp1077215_c0	PF00123
comp1077440_c0	PF01163,PF07714,PF05445,PF00069
comp1077837_c0	PF06293,PF07714,PF00069
comp10790_c0	PF00400
comp1079364_c0	PF03147,PF01644,PF08407
comp1079932_c0	PF00005
comp1080375_c0	PF02300
comp1080468_c0	PF02790
comp1080658_c0	PF03587
comp1080847_c0	PF08240,PF03811
comp10813_c0	PF08152
comp1081378_c0	PF01773,PF02148,PF01956,PF00664
comp1082054_c0	PF00335
comp1082525_c0	PF03106
comp1083315_c0	PF00268
comp1083538_c0	PF08050
comp1083802_c0	PF04769
comp1084615_c0	PF00324
comp10850_c0	PF02910,PF00609
comp1086313_c0	PF00844
comp1087081_c0	PF01922,PF00037,PF12838,PF12837,PF01283
comp1087572_c0	PF01130
comp1088_c0	PF00784
comp1088193_c0	PF01764
comp1088713_c0	PF00270,PF04851
comp1089726_c0	PF00083
comp1089850_c0	PF01129
comp1089880_c0	PF00163,PF01479
comp1089929_c0	PF10399,PF05955,PF00654
comp1090234_c0	PF02729,PF00185
comp1092866_c0	PF01568
comp1093804_c0	PF00989,PF01254,PF08447
comp1095053_c0	PF05493
comp1095372_c0	PF00005
comp109579_c0	PF11808
comp1095947_c0	PF00078
comp1096543_c0	PF07425
comp1096814_c0	PF09162
comp1097_c0	PF06424
comp1097123_c0	PF00285
comp1097347_c0	PF00136
comp1097603_c0	PF01565
comp1098_c0	PF03493
comp1098138_c0	PF12797,PF12798,PF00037,PF12838,PF03028,PF12800,PF12837
comp1098574_c0	PF04434
comp1099669_c0	PF07074
comp1100_c0	PF01764
comp1100616_c0	PF01127
comp1100621_c0	PF01842
comp1100852_c0	PF00612
comp1100919_c0	PF00067
comp1101_c0	PF00895
comp11017_c0	PF11857
comp11026_c0	PF08177
comp11027_c0	PF01293
comp11028_c0	PF04704
comp1103918_c0	PF03639
comp1104278_c0	PF00331
comp11043_c0	PF02920
comp11053_c0	PF02150
comp11056_c0	PF01736
comp1106252_c0	PF00951
comp1106364_c0	PF02770
comp11067_c0	PF00560
comp11069_c0	PF00078,PF00713
comp1107097_c0	PF02064
comp11071_c0	PF07655
comp11075_c0	PF00171,PF02186
comp1107545_c0	PF06809
comp1107976_c0	PF08100
comp11080_c0	PF05184,PF01059
comp11084_c0	PF01597
comp1108953_c0	PF00441,PF08028
comp1109104_c0	PF00098
comp1111311_c0	PF05297
comp1111332_c0	PF00336
comp1111657_c0	PF12861,PF03119,PF12906,PF04423
comp1111762_c0	PF01105
comp1111837_c0	PF02033
comp11129_c0	PF00201
comp1114299_c0	PF07660
comp11149_c0	PF02513
comp1116_c0	PF00737
comp1116266_c0	PF06810,PF08941,PF04977
comp1116319_c0	PF01479,PF03266
comp11175_c0	PF06753
comp111755_c0	PF04159,PF01780
comp1117731_c0	PF00181
comp11181_c0	PF12131
comp11187_c0	PF02867,PF00317
comp11201_c0	PF08879
comp11210_c0	PF11722
comp1121226_c0	PF10541,PF02786
comp1121637_c0	PF06733,PF03423,PF00313
comp1122161_c0	PF00228
comp112226_c0	PF04216,PF02701,PF06827
comp11225_c0	PF08619
comp11226_c0	PF03389
comp1123_c0	PF01040,PF05887,PF02447
comp1123325_c0	PF00392,PF03444,PF01090
comp11237_c0	PF08998
comp11255_c0	PF07690,PF00854
comp11256_c0	PF00665
comp1125741_c0	PF00145
comp11258_c0	PF02437,PF00098
comp1126354_c0	PF01034,PF05206
comp11268_c0	PF05326
comp1128544_c0	PF07714,PF00069
comp1130018_c0	PF00160
comp11309_c0	PF09768
comp11311_c0	PF00722
comp11321_c0	PF00069
comp1132803_c0	PF00895
comp113496_c0	PF02807
comp11351_c0	PF04647
comp1136161_c0	PF02737
comp11363_c0	PF00416,PF06506
comp1136835_c0	PF07714,PF00069
comp11370_c0	PF00437,PF03193,PF02421,PF00735,PF10662,PF05049,PF00910,PF03029,PF01580,PF08477,PF00350,PF00005
comp1137189_c0	PF00534
comp1138076_c0	PF07525
comp11385_c0	PF03568
comp1139648_c0	PF00719
comp1140_c1	PF04501
comp11416_c0	PF00016
comp1142438_c0	PF10589,PF01106
comp11428_c0	PF00249
comp1143_c0	PF08093
comp1144573_c0	PF00560
comp1144661_c0	PF02325
comp1144673_c0	PF01483
comp1145077_c0	PF06701,PF10589
comp11454_c0	PF00876
comp1145450_c0	PF00324
comp1145864_c0	PF01247
comp1146461_c0	PF10541
comp1147477_c0	PF00956
comp1148162_c0	PF03249
comp1150_c1	PF02260
comp11502_c0	PF05393
comp1152234_c0	PF06007
comp1152438_c0	PF00388,PF00180
comp11526_c0	PF06989
comp1153942_c0	PF02694
comp11548_c0	PF07714,PF00069
comp1157063_c0	PF00078
comp11574_c0	PF01329,PF00895
comp1157543_c0	PF03144
comp11587_c0	PF02820
comp11589_c0	PF01753
comp1159_c0	PF00078
comp1160730_c0	PF08689
comp1161281_c0	PF02238
comp1161292_c0	PF00560
comp116130_c0	PF04813
comp1162813_c0	PF01116,PF02878
comp1163_c0	PF10541
comp11641_c0	PF07657,PF02557
comp1164106_c0	PF00311
comp11643_c0	PF02880
comp11655_c0	PF01066
comp1165665_c0	PF00400
comp1166222_c0	PF00203
comp11683_c0	PF07690
comp11684_c0	PF05922
comp11687_c0	PF07127,PF04275
comp11721_c0	PF03523,PF00642
comp11734_c0	PF12639,PF10640
comp117427_c0	PF00917
comp1175445_c0	PF00232
comp1175968_c0	PF00284
comp11766_c0	PF08050
comp11767_c0	PF11648
comp1177_c0	PF00033
comp11788_c0	PF01412
comp11791_c0	PF00069
comp11794_c0	PF01660,PF00335,PF00033
comp1179551_c0	PF02566
comp118_c0	PF01030
comp11819_c0	PF00009
comp1182_c0	PF00895
comp1182853_c0	PF09307
comp1183292_c0	PF00410
comp1184_c0	PF06743
comp1185485_c0	PF00722
comp11858_c0	PF00082
comp1187924_c0	PF05008
comp11880_c0	PF00857
comp1188625_c0	PF07992,PF05834
comp11900_c0	PF04546,PF03286,PF07267
comp11922_c0	PF02888
comp1192954_c0	PF00560
comp11956_c0	PF01650
comp11961_c0	PF01249
comp1197518_c0	PF01231,PF06446
comp11988_c0	PF05191
comp1199029_c0	PF01528
comp12010_c0	PF01247
comp12011_c1	PF02365,PF05151,PF02213
comp1202_c0	PF05184
comp1202_c1	PF05184
comp1202238_c0	PF06467
comp1204952_c0	PF04572
comp1205_c0	PF00149
comp1205_c1	PF00149
comp1207_c0	PF00067
comp1208224_c0	PF05199,PF05720
comp12097_c0	PF00069
comp12099_c0	PF01517,PF11890
comp12103_c0	PF02899
comp1211462_c0	PF00187
comp12124_c0	PF01795
comp12153_c0	PF00702
comp12156_c0	PF03006
comp12164_c0	PF00078
comp1217_c0	PF00447
comp12172_c0	PF03216
comp1217429_c0	PF01280
comp12191_c0	PF07757
comp12192_c0	PF01777
comp1219612_c0	PF02167
comp12206_c0	PF03143,PF00333
comp1221373_c0	PF00806
comp12223_c0	PF12797,PF12798,PF12838,PF12800,PF12837
comp1223_c0	PF01151
comp1224071_c0	PF00665
comp1224124_c0	PF01552
comp1224129_c0	PF12798
comp1224228_c0	PF00503
comp12249_c0	PF12884,PF01529,PF01692
comp1225010_c0	PF03417
comp1225146_c0	PF07992,PF00070
comp1225172_c0	PF00270,PF02562
comp1225254_c0	PF02404
comp1225448_c0	PF04140
comp1225600_c0	PF03106
comp1225661_c0	PF04834
comp1226054_c0	PF05111,PF08658
comp1226119_c0	PF03884,PF01485
comp1226149_c0	PF01348
comp1226378_c0	PF00493
comp1226912_c0	PF00520
comp1227293_c0	PF06723
comp1227346_c0	PF10541
comp1227350_c0	PF08674
comp1227385_c0	PF04732
comp12274_c0	PF08702
comp1227527_c0	PF00124
comp1227567_c0	PF03810
comp1227665_c0	PF04137
comp1227956_c0	PF02096
comp1228382_c0	PF04568
comp1228472_c0	PF06783
comp1228839_c0	PF00515,PF00321
comp1229_c1	PF04610
comp1229256_c0	PF01564
comp1229322_c0	PF00560
comp1229328_c0	PF01091
comp12294_c0	PF00069
comp1229601_c0	PF01758
comp1229868_c0	PF00078
comp1230049_c0	PF00067
comp1230162_c0	PF03054
comp1230173_c0	PF00950
comp1230296_c0	PF03125
comp1230351_c0	PF01701,PF00334
comp1230491_c0	PF01061
comp1230764_c0	PF12920,PF00098,PF00130
comp12309_c0	PF00560,PF07404
comp1230962_c0	PF00069
comp1231036_c0	PF01553
comp1231579_c0	PF06839
comp1231737_c0	PF01116
comp1232271_c0	PF00026
comp1232315_c0	PF03764
comp12326_c0	PF05009
comp1232617_c0	PF00078
comp1232618_c0	PF06978
comp1232762_c0	PF00560
comp12328_c0	PF02532
comp1232914_c0	PF07714,PF00069
comp1232927_c0	PF10186
comp1233078_c0	PF00324
comp1233414_c0	PF11808
comp1234_c0	PF01591,PF00071,PF04670,PF00025,PF00448,PF08477,PF00503
comp1234119_c0	PF03051,PF00112
comp1234188_c0	PF00076
comp12344_c0	PF06766
comp12347_c0	PF05297
comp1234829_c0	PF00844
comp12349_c0	PF00751
comp12351_c0	PF03854,PF02979
comp1235112_c0	PF02965
comp1235268_c0	PF01650
comp12353_c0	PF01501,PF05778
comp1235593_c0	PF04479
comp1235632_c0	PF06955
comp1236155_c0	PF00078
comp1236203_c0	PF08092
comp1236314_c0	PF00435,PF11857
comp1236654_c0	PF00106
comp1236656_c0	PF00078
comp1236686_c0	PF00083
comp1237084_c0	PF00560,PF02777
comp12374_c0	PF03854
comp1237803_c0	PF01159
comp1237878_c0	PF00141,PF01530
comp1238050_c0	PF03647,PF07947,PF00032
comp12383_c0	PF03547
comp1238324_c0	PF01022
comp1238336_c0	PF00067
comp1238342_c0	PF00759
comp1238463_c0	PF00083,PF07690
comp1238664_c0	PF00107
comp123872_c0	PF02959
comp1239202_c0	PF00324
comp1239349_c0	PF02306,PF00802
comp1239531_c0	PF00560
comp1239598_c0	PF02170
comp1239739_c0	PF05927
comp1240972_c0	PF00733,PF03054
comp12410_c0	PF01239
comp1241094_c0	PF03249
comp1241609_c0	PF11857
comp1241705_c0	PF03869
comp1241964_c0	PF02008
comp1242143_c0	PF00332
comp1242200_c0	PF01708
comp1242272_c0	PF00253
comp1242438_c0	PF00847
comp1242490_c0	PF01251
comp1242685_c0	PF05001,PF00400
comp12428_c0	PF01036
comp1242992_c0	PF07991
comp1243185_c0	PF08534,PF00578
comp1243238_c0	PF07714,PF00069
comp1243258_c0	PF00131
comp1243343_c0	PF00538
comp1243430_c0	PF01738
comp1243653_c0	PF06905
comp12437_c0	PF02902
comp1243736_c0	PF00560
comp1243834_c0	PF01577,PF02910
comp1244004_c0	PF00210
comp1244070_c0	PF02128
comp12441_c0	PF07714,PF00069
comp1244630_c0	PF00083
comp1244651_c0	PF05221
comp1244855_c0	PF00336
comp1245522_c0	PF00270
comp1245628_c0	PF07690
comp1245785_c0	PF00170,PF02936,PF07716
comp1245808_c0	PF01779
comp1246549_c0	PF00560
comp1246898_c0	PF00957
comp1247075_c0	PF12235,PF02817
comp1247276_c0	PF00852
comp1247964_c0	PF02800
comp1248029_c0	PF00098
comp1248214_c0	PF00320,PF07846
comp1248604_c0	PF00130
comp12489_c0	PF00034
comp1249127_c0	PF05098,PF01429
comp1249280_c0	PF00083,PF02502,PF07690
comp1249469_c0	PF07731
comp1249499_c0	PF05192,PF00755
comp1249859_c0	PF03052
comp1249980_c0	PF00015
comp1250371_c0	PF09119
comp1250741_c0	PF08121
comp1250991_c0	PF01003,PF02386
comp1251104_c0	PF03066,PF02478,PF05009
comp1251182_c0	PF00119
comp12516_c0	PF00537
comp1251873_c0	PF00075
comp1252031_c0	PF04210
comp1252446_c0	PF02826,PF03446
comp1252453_c0	PF04101,PF00201
comp1252521_c0	PF04648
comp12526_c0	PF02770
comp12530_c0	PF00098
comp1253066_c0	PF00246
comp1253108_c0	PF08416
comp1253109_c0	PF01179
comp1253127_c0	PF04813
comp1253142_c0	PF07780,PF00906
comp12532_c0	PF08267
comp1253232_c0	PF03106
comp1253399_c0	PF05193
comp1254407_c0	PF01435,PF03143,PF03144
comp1254488_c0	PF03271
comp1254861_c0	PF00665
comp1255278_c0	PF07649
comp1255441_c0	PF00270
comp1255499_c0	PF00641
comp1255655_c0	PF08240
comp1255828_c0	PF01907,PF04060
comp1255873_c0	PF01926,PF00350
comp1255965_c0	PF00583
comp12560_c0	PF02326,PF03287
comp1256294_c0	PF04658
comp1256385_c0	PF01857
comp1256850_c0	PF00462
comp1257120_c0	PF05693
comp12576_c0	PF08541,PF00187,PF00195,PF02797,PF08545
comp1257710_c0	PF05353
comp1257808_c0	PF12605
comp12581_c0	PF02326,PF05472
comp1258370_c0	PF01459
comp12584_c0	PF01061
comp1258865_c0	PF01496,PF07926,PF09726
comp1259315_c0	PF01429
comp1259824_c0	PF00078
comp1259831_c0	PF04060
comp1260032_c0	PF09596,PF03144
comp1260075_c0	PF00352
comp1260192_c0	PF04758
comp1260368_c0	PF00665
comp1260828_c0	PF01253
comp1261067_c0	PF03694
comp1261120_c0	PF01679
comp12613_c0	PF08218
comp1261680_c0	PF12199
comp1262060_c0	PF08534,PF00578
comp1262255_c0	PF01569
comp1262492_c0	PF03588
comp12626_c0	PF01484,PF07664
comp12628_c0	PF00076
comp1262848_c0	PF00083
comp1262873_c0	PF02077
comp1263099_c0	PF00078
comp1263106_c0	PF00487
comp12633_c0	PF04647
comp1263647_c0	PF09281,PF01384
comp1263993_c0	PF11593,PF02119
comp12641_c0	PF05064
comp1264329_c0	PF07284,PF06816
comp1264415_c0	PF00098
comp12651_c0	PF10390
comp1265260_c0	PF00026
comp1265466_c0	PF02366
comp1266052_c0	PF07829,PF08240
comp1266265_c0	PF01115
comp1266495_c0	PF00139,PF04777
comp126698_c0	PF05887
comp126767_c0	PF00096
comp1267746_c0	PF01184
comp1267880_c0	PF01274
comp1268500_c0	PF00304
comp1268743_c0	PF00324,PF01529
comp1269_c0	PF00060
comp1269251_c0	PF01095
comp1269432_c0	PF00083
comp1269586_c0	PF08290
comp126972_c0	PF02068,PF00131,PF01439
comp1270008_c0	PF02136
comp127029_c0	PF03034
comp12707_c0	PF04625,PF00428
comp1270766_c0	PF00067
comp1271200_c0	PF00078
comp1271544_c0	PF04177
comp1271563_c0	PF00083,PF07690
comp1271655_c0	PF12906
comp1272174_c0	PF01058
comp1272476_c0	PF00587
comp1272477_c0	PF01101,PF02167
comp1272996_c0	PF11722
comp1273_c0	PF00075
comp12733_c0	PF00956
comp1274_c0	PF00560
comp12743_c0	PF01000
comp1274525_c0	PF01184,PF05680
comp1274949_c0	PF01753
comp1275140_c0	PF04739
comp127539_c0	PF05434
comp1275757_c0	PF00560
comp1276079_c0	PF01355
comp1276232_c0	PF00657
comp1277087_c0	PF07647
comp1277181_c0	PF02100,PF00026
comp1277434_c0	PF02100
comp1278293_c0	PF01298
comp1278933_c0	PF01254,PF07645
comp1279_c1	PF00322
comp1280081_c0	PF00833
comp1280139_c0	PF00041
comp1280294_c0	PF02780
comp1280877_c0	PF07810
comp1280886_c0	PF00515,PF01876
comp1281832_c0	PF05485
comp1281998_c0	PF04617
comp1282090_c0	PF02891
comp1282657_c0	PF08290
comp1282960_c0	PF05073
comp1283619_c0	PF12753,PF00834
comp1283708_c0	PF04721
comp12847_c0	PF00895
comp12850_c0	PF03137,PF00083,PF07690,PF02329,PF01545
comp1285468_c0	PF02892
comp1285603_c0	PF00083,PF08449
comp1285733_c0	PF02038
comp1286202_c0	PF00075
comp1286580_c0	PF00732
comp1286807_c0	PF01219
comp12871_c0	PF01127
comp1287134_c0	PF05115
comp1288083_c0	PF02874
comp1288313_c0	PF01943
comp12887_c0	PF00160
comp1288832_c0	PF00262
comp1288874_c0	PF03294
comp1288951_c0	PF01400
comp1289224_c0	PF03006
comp1289229_c0	PF00078
comp1289534_c0	PF02854
comp1290132_c0	PF00651
comp1290271_c0	PF03060
comp1290287_c0	PF12838
comp12909_c0	PF02985
comp12910_c0	PF00847,PF00612
comp1291874_c0	PF05832
comp1291877_c0	PF06418
comp1292379_c0	PF05374
comp1292711_c0	PF01553
comp1292877_c0	PF00187,PF00082
comp12929_c0	PF03854
comp1293340_c0	PF03248
comp12939_c0	PF04262
comp1293969_c0	PF00665
comp1294243_c0	PF09142
comp1294393_c0	PF01747
comp12944_c0	PF06689
comp1294872_c0	PF00141
comp1295382_c0	PF00270
comp1296191_c0	PF00150
comp1296685_c0	PF00560
comp12979_c0	PF02690
comp12982_c0	PF08771
comp1298339_c0	PF07655
comp1298619_c0	PF01061
comp1298666_c0	PF00083,PF07690
comp1299347_c0	PF07992,PF05834,PF01266,PF01134
comp12994_c0	PF02732
comp1299883_c0	PF00514
comp13010_c0	PF01422
comp1301177_c0	PF06870
comp1301199_c0	PF00692
comp1302002_c0	PF02771
comp1302040_c0	PF00937
comp1302060_c0	PF00141
comp1302188_c0	PF00664
comp1302713_c0	PF02362
comp1303103_c0	PF10399
comp1303142_c0	PF00813
comp13035_c0	PF01165
comp13036_c0	PF05832
comp13048_c0	PF01407
comp1305278_c0	PF07127
comp130535_c0	PF00321
comp13054_c0	PF00312,PF08069,PF00292
comp13056_c0	PF10579
comp1305754_c0	PF11093
comp1306232_c0	PF01782,PF01247
comp1306591_c0	PF07645,PF05495
comp13066_c0	PF00098
comp1306847_c0	PF00005
comp1306966_c0	PF02714,PF02674
comp1307013_c0	PF00133
comp13073_c0	PF07473
comp1307928_c0	PF01753
comp13081_c0	PF11606
comp1308210_c0	PF00408,PF00906
comp1309144_c0	PF00651
comp13092_c0	PF05493,PF06105
comp1309280_c0	PF02558,PF00070,PF00743
comp13093_c0	PF04998
comp1309693_c0	PF05923
comp1309781_c0	PF04566,PF06397
comp1310389_c0	PF04376
comp13106_c0	PF00312
comp13111_c0	PF00400
comp1314271_c0	PF02236
comp1314716_c0	PF05750
comp13149_c0	PF00141
comp13164_c0	PF06769
comp1316696_c0	PF00128
comp1316787_c0	PF00075
comp1317_c0	PF01565
comp13175_c0	PF00330
comp13180_c0	PF04434
comp13196_c0	PF04119
comp1320368_c0	PF03142
comp13205_c0	PF05326
comp1320887_c0	PF00083,PF07690,PF02935
comp1320956_c0	PF03188
comp1321400_c0	PF11593
comp1322350_c0	PF04689
comp1322773_c0	PF01872,PF03540,PF00428
comp1323386_c0	PF01294
comp1323456_c0	PF06954,PF02977
comp1325063_c0	PF00270
comp13259_c0	PF02394,PF04977,PF02403
comp13265_c0	PF02045
comp1326540_c0	PF00063
comp1326631_c0	PF01578
comp13268_c1	PF00057
comp1327388_c0	PF00628,PF12906,PF00130
comp1328696_c0	PF00751
comp13297_c0	PF03402
comp1330222_c0	PF01853
comp1330349_c0	PF07690
comp1330538_c0	PF05060
comp1331636_c0	PF00083
comp1331854_c0	PF02264,PF01434
comp1331858_c0	PF08320
comp1332_c0	PF01441
comp1332160_c0	PF00657
comp1333123_c0	PF07714,PF00069
comp1333140_c0	PF01039
comp1333832_c0	PF01031
comp13346_c0	PF01556,PF00684
comp1334942_c0	PF02056,PF01105
comp1335091_c0	PF11593
comp1335215_c0	PF06728
comp1335664_c0	PF10716
comp1336_c0	PF07714,PF00069
comp13370_c0	PF07716
comp1337801_c0	PF01699
comp1339617_c0	PF01200,PF02767,PF03378,PF06524
comp1339659_c0	PF00515,PF07721
comp134_c0	PF00078
comp13403_c0	PF00519
comp1340375_c0	PF08825
comp1340412_c0	PF09363
comp13417_c0	PF01545
comp1342228_c0	PF05710
comp1342759_c0	PF00078
comp1343441_c0	PF00360
comp1345_c0	PF03808
comp1345346_c0	PF02255,PF01484,PF00170,PF00430,PF01576,PF07926
comp13464_c0	PF00675
comp1346581_c0	PF00537
comp13477_c0	PF00122,PF01197
comp13479_c0	PF06872,PF09668
comp1348_c0	PF04434
comp13482_c0	PF07722
comp1349111_c0	PF03547
comp1349418_c0	PF00078
comp13497_c0	PF07460
comp1350333_c0	PF00274
comp1350706_c0	PF04554
comp1351714_c0	PF00141
comp13525_c0	PF08148,PF00458
comp1352904_c0	PF01151,PF02990
comp13532_c0	PF12798,PF00665
comp1353600_c0	PF07546
comp1353638_c0	PF02710
comp1353701_c0	PF12235,PF00076
comp1353772_c0	PF00971,PF01061
comp135620_c0	PF00984
comp135885_c0	PF00558
comp13598_c0	PF00335,PF03554
comp1359861_c0	PF08831
comp1360_c0	PF04750
comp13612_c0	PF04810
comp13615_c0	PF08046
comp13619_c0	PF04117
comp13620_c0	PF00236
comp13623_c0	PF01578
comp1363_c0	PF01734,PF03144
comp1364089_c0	PF03110,PF00032
comp1366159_c0	PF00122
comp13664_c0	PF04272,PF00400
comp1366860_c0	PF06816
comp1367112_c0	PF01853
comp1367370_c0	PF03719
comp13676_c0	PF01586
comp1368264_c0	PF01194,PF02502
comp13683_c0	PF12837
comp1369393_c0	PF07851,PF04508,PF06009,PF00923,PF06401
comp137_c0	PF00190
comp1370696_c0	PF05294
comp13713_c0	PF01293
comp1371856_c0	PF03002
comp1372023_c0	PF12619
comp13726_c1	PF00008
comp13738_c0	PF04546,PF02723,PF03408,PF02724
comp1374028_c0	PF00560
comp13741_c0	PF00349
comp1374822_c0	PF01151
comp1375_c0	PF03832,PF01294
comp13752_c0	PF05398
comp13759_c0	PF01185,PF01299,PF05375
comp1376001_c0	PF06220
comp13766_c0	PF01544
comp1377016_c0	PF05456
comp1377420_c0	PF00026
comp13776_c0	PF02790,PF07664,PF01445
comp1378_c0	PF01437
comp13783_c0	PF12798,PF12837
comp1378585_c0	PF08702,PF00435,PF02185,PF04977,PF07716,PF00170,PF01025,PF08336,PF03462,PF05405,PF05837,PF08172,PF03528,PF01920
comp1378850_c0	PF01021
comp1379059_c0	PF00083,PF00841
comp13793_c0	PF01154
comp13798_c0	PF01553
comp1380256_c0	PF01926,PF00009
comp13804_c0	PF00806,PF02262
comp13817_c0	PF04272
comp1385024_c0	PF00861
comp13857_c0	PF00497,PF00060
comp1385788_c0	PF00076
comp1386245_c0	PF11606
comp13863_c0	PF07562,PF01389
comp13899_c0	PF00515
comp1390035_c0	PF00370,PF00349
comp13904_c0	PF01073
comp13908_c0	PF00770
comp13912_c0	PF02365
comp1392158_c0	PF00400
comp1392846_c0	PF08164
comp1392973_c0	PF03579
comp13930_c0	PF09157
comp13957_c0	PF00268
comp13976_c0	PF01363
comp13982_c0	PF10440,PF00249
comp1399392_c0	PF00108
comp13994_c0	PF03854
comp1399825_c0	PF05236,PF04514,PF08496
comp14009_c0	PF00832
comp1400956_c0	PF06357
comp14010_c0	PF01445
comp14019_c0	PF04689
comp1402128_c0	PF02786
comp1402393_c0	PF06553
comp14026_c0	PF00673
comp14042_c0	PF01158
comp14046_c0	PF00232
comp1405_c0	PF07714,PF00069
comp140532_c0	PF02714,PF02798
comp1406336_c0	PF11722
comp1406700_c0	PF08050,PF01704
comp14068_c0	PF03239,PF00226
comp1406865_c0	PF02554,PF00231
comp140706_c0	PF01943
comp1407731_c0	PF01118
comp14078_c0	PF00324,PF04834
comp14081_c0	PF00999
comp1409_c0	PF01428,PF01497
comp14094_c0	PF00298
comp14110_c0	PF00665
comp1411890_c0	PF09726
comp14158_c0	PF06507,PF02362
comp1416_c0	PF04434
comp14162_c0	PF03579
comp14179_c0	PF00210,PF02915
comp1421_c0	PF00124
comp14210_c1	PF02076
comp14214_c0	PF06495
comp1422299_c0	PF03484,PF04508,PF01166,PF07716,PF10186,PF04977,PF01499
comp142273_c0	PF02150,PF06689
comp1423_c0	PF03211
comp1423_c1	PF03211
comp1423850_c0	PF00892
comp1424494_c0	PF00933
comp1429_c0	PF03554
comp1429_c1	PF09011
comp1429598_c0	PF08440
comp1429789_c0	PF00083,PF07690
comp14299_c0	PF00003
comp14302_c0	PF06293,PF07714,PF00069
comp14320_c1	PF00559
comp14321_c0	PF03435
comp143231_c0	PF01414
comp14325_c0	PF00759
comp14325_c1	PF00759
comp14333_c0	PF01030,PF05132
comp1435158_c0	PF00260
comp14352_c0	PF04976,PF00078
comp143571_c0	PF01679
comp1435796_c0	PF09293,PF02017
comp1439_c0	PF09026,PF03066,PF00183,PF01056,PF03896
comp1441963_c0	PF01753,PF01428,PF12800
comp14424_c0	PF02554
comp14428_c0	PF11593,PF08496,PF11837,PF06596
comp1443765_c0	PF00083,PF07690
comp14454_c0	PF00166,PF08031
comp14462_c0	PF07421
comp14472_c0	PF04185
comp14477_c0	PF00083,PF07690
comp14478_c0	PF02366
comp1447978_c0	PF00290,PF03285
comp14493_c0	PF01764
comp1449754_c0	PF00657
comp1451212_c0	PF07829,PF08240
comp145421_c0	PF05641
comp1455886_c0	PF00722
comp14565_c0	PF04857
comp14574_c0	PF02135
comp14575_c0	PF08880
comp1457501_c0	PF00170
comp14579_c0	PF04043
comp14580_c0	PF00560
comp14581_c0	PF00771
comp14601_c1	PF03248
comp146069_c0	PF01004
comp14612_c0	PF01116,PF06309
comp14638_c0	PF03834
comp1464_c1	PF04355
comp14650_c0	PF00514
comp14658_c0	PF03051,PF00112
comp14676_c0	PF00560
comp14676_c1	PF00560
comp1469_c1	PF03843
comp14728_c0	PF02798
comp14729_c0	PF02532,PF11857
comp1473217_c0	PF00171
comp1474488_c0	PF05773,PF05743,PF00179
comp14752_c0	PF00933
comp14757_c0	PF00657,PF02790
comp1476714_c0	PF00560
comp14769_c0	PF06596
comp1477550_c0	PF07690
comp14780_c0	PF01554
comp14781_c0	PF09360
comp14803_c0	PF01554
comp1482044_c0	PF00078
comp14821_c0	PF03789
comp14824_c0	PF01780
comp1482544_c0	PF02453
comp1483_c0	PF04813
comp14832_c0	PF01033
comp14838_c1	PF03106,PF00195,PF07354
comp1484_c0	PF02150,PF01708
comp14846_c0	PF01884
comp14848_c0	PF07724,PF00437,PF00910,PF06414,PF00063,PF01583
comp14853_c0	PF04207
comp1485833_c0	PF06484
comp14866_c0	PF02772,PF02773
comp14867_c0	PF08064
comp14889_c0	PF03626
comp14903_c0	PF01650
comp14907_c0	PF00501
comp149110_c0	PF00595
comp14923_c0	PF01370,PF04321,PF00106,PF01073,PF11803
comp14932_c0	PF02386,PF03814
comp14939_c1	PF00201
comp14951_c0	PF00657
comp14966_c0	PF00115
comp14968_c0	PF00399
comp1497_c0	PF00067
comp14975_c0	PF02674,PF10538,PF06858
comp14980_c0	PF05374,PF02458
comp14985_c0	PF07749,PF00297
comp1499210_c0	PF01609,PF04827
comp14997_c0	PF01764
comp15_c1	PF00078
comp15001_c0	PF00067
comp15001_c1	PF00067
comp15020_c0	PF10798,PF07928
comp1502143_c0	PF08880
comp15024_c0	PF01414
comp15026_c0	PF02295
comp15035_c0	PF00560
comp15035_c1	PF00560
comp1503993_c0	PF00515,PF07721
comp15080_c0	PF01231
comp15082_c0	PF00321,PF00702
comp15093_c1	PF06379
comp15118_c0	PF00106
comp15164_c0	PF01607,PF00854,PF03894
comp1518675_c0	PF03169
comp15206_c0	PF07496
comp15212_c0	PF05792
comp15215_c1	PF08633
comp15224_c0	PF01151,PF02950
comp15236_c0	PF00026
comp15246_c0	PF00558
comp15248_c0	PF04721
comp15253_c0	PF01563
comp15266_c0	PF04434
comp15273_c0	PF05090
comp15299_c0	PF02456,PF01257
comp15302_c0	PF02790,PF04584
comp15314_c0	PF01335,PF06444,PF06728
comp153226_c0	PF02163
comp15326_c0	PF07650,PF02826,PF07992,PF00070,PF00743,PF03446
comp1533_c0	PF08172
comp1535_c0	PF01770,PF04750
comp15353_c0	PF00127
comp15367_c0	PF12797,PF03854,PF02008
comp1536918_c0	PF00083
comp1537368_c0	PF04683
comp15401_c0	PF00722
comp15406_c0	PF08097
comp15407_c0	PF00083,PF07690
comp15414_c0	PF07649
comp15422_c0	PF06281
comp1542479_c0	PF07652,PF00270,PF04851,PF06427
comp15430_c0	PF04864
comp15432_c0	PF00284,PF09206
comp154325_c0	PF00657
comp15446_c0	PF00035
comp15476_c0	PF06003
comp1548567_c0	PF12169
comp15490_c0	PF08880
comp15514_c0	PF00083,PF04966,PF07690
comp15515_c0	PF04433
comp15523_c0	PF00646,PF11744
comp15532_c0	PF02364
comp1554_c0	PF07851,PF10186,PF12137
comp15546_c0	PF00163
comp15550_c0	PF04043,PF02915
comp155553_c0	PF03083
comp15564_c0	PF01701,PF00334
comp15568_c0	PF01005
comp15570_c0	PF01304
comp15572_c0	PF03931
comp15576_c0	PF02814
comp1557819_c0	PF02048
comp1558799_c0	PF01590
comp15626_c0	PF06444
comp15630_c0	PF03121
comp15644_c0	PF00141
comp15667_c0	PF05162,PF00931
comp15684_c0	PF01251
comp1569_c0	PF00149
comp15718_c0	PF02516
comp1572249_c0	PF01623
comp1574_c0	PF00428
comp15741_c0	PF09521
comp1576_c0	PF00347
comp157999_c0	PF00711
comp15800_c0	PF00399,PF01425
comp1580660_c0	PF03117
comp1581_c0	PF11057,PF01880
comp1581217_c0	PF01825
comp15814_c0	PF06112
comp15824_c1	PF02943
comp15831_c0	PF03727,PF00349
comp15833_c0	PF00481
comp15837_c0	PF03568
comp15851_c0	PF00083,PF07690,PF01306
comp15856_c0	PF06580
comp15892_c0	PF04043
comp1589998_c0	PF06446
comp159_c0	PF01704
comp1591208_c0	PF00291,PF00906
comp15917_c0	PF02701
comp1591801_c0	PF00067
comp1591908_c0	PF00338
comp1592002_c0	PF06559,PF00324
comp1592162_c0	PF06783
comp1592573_c0	PF08825
comp1592617_c0	PF00069
comp15930_c0	PF04086
comp1594029_c0	PF08030,PF00175
comp15942_c0	PF07684
comp1594908_c0	PF08541,PF02797
comp1595_c0	PF00931
comp1595233_c0	PF08563
comp1595607_c0	PF09429,PF03528
comp1595983_c0	PF00704
comp1596042_c0	PF03762
comp1596541_c0	PF05240
comp1596556_c0	PF00739,PF00198,PF00542
comp15966_c0	PF04026
comp1597255_c0	PF00169,PF01114
comp1597343_c0	PF10399
comp15979_c0	PF04544
comp1598036_c0	PF01116
comp15981_c0	PF01694
comp1598211_c0	PF00069
comp15984_c0	PF03000
comp1598541_c0	PF01184,PF01699
comp1598802_c0	PF01328
comp1599455_c0	PF00067
comp1599463_c0	PF03503
comp16003_c0	PF01114
comp1600407_c0	PF02902,PF09445
comp1600477_c0	PF01408,PF02826,PF03446
comp16005_c0	PF01781,PF10584
comp16007_c0	PF03699,PF01274
comp16009_c0	PF01199
comp1601054_c0	PF07836
comp1601175_c0	PF00083
comp1602078_c0	PF00463
comp1602295_c0	PF02917,PF00155
comp1602453_c0	PF02977
comp1602509_c0	PF00910,PF01202,PF00004,PF01637,PF05496,PF07728
comp1603089_c0	PF03762
comp16032_c0	PF00933,PF02820
comp1603976_c0	PF04111,PF06881,PF02996,PF00769,PF02388,PF00120,PF05008,PF02321,PF09726
comp1604569_c0	PF02133
comp16059_c0	PF08439
comp16065_c0	PF01095,PF04043,PF00512,PF02366
comp1606576_c0	PF00121
comp1606780_c0	PF02841
comp1607_c0	PF01428
comp1607677_c0	PF00854
comp1608421_c0	PF08047
comp160918_c0	PF08131
comp1609263_c0	PF08254
comp1609575_c0	PF00759
comp1609770_c0	PF06777
comp160982_c0	PF02701
comp1609962_c0	PF07992
comp1610083_c0	PF06507
comp1610261_c0	PF00119
comp1610593_c0	PF00657
comp16110_c0	PF06432
comp1611402_c0	PF00264
comp1611945_c0	PF00076
comp16125_c0	PF00076,PF00658
comp1612590_c0	PF00078
comp16129_c0	PF02792
comp1613056_c0	PF02212
comp1613562_c0	PF00732
comp16140_c0	PF00483
comp1614012_c0	PF01259
comp1614059_c0	PF00646
comp16146_c0	PF00487
comp1614860_c0	PF00026
comp1615740_c0	PF09456
comp1615826_c0	PF03185
comp1616371_c0	PF00071,PF08477
comp16167_c0	PF00083
comp1617836_c0	PF01440
comp1618101_c0	PF02705
comp1618348_c0	PF00361
comp1618465_c0	PF12142
comp16188_c0	PF00075
comp1619_c0	PF04434
comp1619662_c0	PF09169,PF05320,PF04931,PF04921,PF02724,PF03896
comp1619774_c0	PF00240
comp1620383_c0	PF04434
comp1620624_c0	PF00075
comp1620809_c0	PF01522
comp1621613_c0	PF06480
comp1621676_c0	PF10808
comp16218_c0	PF11023
comp1622_c0	PF05071
comp1622682_c0	PF02984
comp1622822_c0	PF04452,PF03823,PF00330
comp1624290_c0	PF04828,PF00854
comp1624333_c0	PF11421
comp1625530_c0	PF00225
comp16257_c0	PF03376
comp1626275_c0	PF03094,PF02008
comp16271_c0	PF03742
comp16272_c0	PF09730,PF05837
comp16273_c0	PF02747
comp162743_c0	PF09177,PF03285,PF02403
comp1627780_c0	PF00998,PF00946
comp1628529_c0	PF03972,PF06989
comp1628898_c0	PF12143
comp1629564_c0	PF00481
comp162967_c0	PF04277,PF11837
comp1631833_c0	PF00273
comp1632612_c0	PF00091
comp1632615_c0	PF02364,PF08164
comp16330_c0	PF07829
comp1633457_c0	PF01704
comp16335_c0	PF00664
comp1633939_c0	PF00704
comp1634117_c0	PF03727,PF01058,PF02537
comp1635_c0	PF00249
comp1635370_c0	PF00737
comp1635575_c0	PF03840
comp1635905_c0	PF00939
comp16366_c0	PF00082,PF05922
comp1637297_c0	PF00082
comp1637638_c0	PF00325,PF07714,PF00069
comp1637705_c0	PF00039
comp1638504_c0	PF00428,PF00198,PF02817
comp1639190_c0	PF02358
comp16395_c0	PF01484,PF03824
comp16408_c0	PF03310
comp16409_c0	PF03094
comp1641667_c0	PF05832,PF05297
comp1642365_c0	PF00078
comp1642472_c0	PF01565
comp1642762_c0	PF02985
comp1643948_c0	PF08118,PF07382
comp16451_c0	PF00651
comp16452_c0	PF02601,PF00430,PF01250,PF06573
comp1645213_c0	PF00270,PF04851
comp16455_c0	PF07496
comp16461_c0	PF09064
comp16462_c0	PF06580,PF01776
comp1646370_c0	PF00454
comp1646384_c0	PF00462
comp1646538_c0	PF00665
comp1647289_c0	PF02701
comp1647347_c0	PF02160
comp16476_c0	PF03171
comp164787_c0	PF12300
comp16481_c0	PF02315,PF07178
comp1648492_c0	PF00107
comp1649552_c0	PF07991
comp1650318_c0	PF00755
comp16508_c0	PF07988
comp1651250_c0	PF00501
comp1651719_c0	PF00093
comp1652046_c0	PF06134,PF00380,PF00831
comp1652406_c0	PF01282
comp1652677_c0	PF01366,PF05173
comp1652948_c0	PF07690
comp1654027_c0	PF00380
comp1654068_c0	PF00687
comp1654891_c0	PF01504
comp1656003_c0	PF06733
comp1656238_c0	PF03784
comp1657611_c0	PF00324,PF03834
comp1657807_c0	PF06151
comp165974_c0	PF10798
comp1661_c0	PF03051,PF00112
comp16619_c0	PF00098
comp1662464_c0	PF08127
comp1662873_c0	PF00009
comp1663469_c0	PF03211,PF01401
comp166378_c0	PF00643
comp16659_c0	PF00833
comp1666847_c0	PF03807,PF01210
comp1667032_c0	PF02095
comp1667776_c0	PF00076
comp1670858_c0	PF00060
comp16713_c0	PF00664
comp1671673_c0	PF00428
comp16727_c0	PF00240
comp16729_c0	PF00512
comp1673_c0	PF01486,PF00319
comp1673019_c0	PF08069
comp16737_c0	PF00458,PF00276
comp16751_c0	PF08054
comp16754_c0	PF01287
comp16769_c0	PF01355
comp1677897_c0	PF03193,PF01926,PF02421,PF00350
comp1678_c0	PF06412,PF04564
comp16783_c0	PF00060
comp1678310_c0	PF00487
comp1679036_c0	PF08452
comp16797_c0	PF00639,PF00511
comp1680569_c0	PF00675
comp16808_c0	PF03836
comp1681209_c0	PF05240
comp1681223_c0	PF04517
comp1681599_c0	PF01445
comp1682_c0	PF00067
comp1685331_c0	PF01512
comp16860_c0	PF04119
comp1686348_c0	PF02262,PF05208
comp16874_c0	PF05652
comp168753_c0	PF01667
comp16889_c0	PF00493
comp16893_c0	PF10541,PF00895,PF03554
comp16905_c0	PF12270
comp1691634_c0	PF00026
comp1692_c0	PF02953
comp1692272_c0	PF07479
comp1692721_c0	PF00320
comp16929_c0	PF00972
comp1693093_c0	PF00355
comp16951_c0	PF00158,PF00270,PF07726,PF00004,PF01078,PF00493,PF00179,PF07728
comp1696021_c0	PF02723
comp1696884_c0	PF00071,PF04670,PF00009,PF00025,PF08477
comp1697350_c0	PF01485
comp16984_c0	PF02453
comp1699_c0	PF05525,PF08711
comp16994_c0	PF02133,PF03124
comp169957_c0	PF02892
comp17001_c0	PF00424
comp170226_c0	PF05510
comp1702691_c0	PF00113
comp1704446_c0	PF04828
comp1704623_c0	PF02290,PF04321
comp1705_c0	PF02468
comp1705725_c0	PF01528
comp1706172_c0	PF01757
comp1706773_c0	PF00437,PF06414,PF03029,PF01121,PF07931,PF00009,PF01583,PF00485,PF03266
comp1708974_c0	PF02517,PF02723
comp17097_c0	PF10541
comp17103_c0	PF00560
comp1710997_c0	PF00059
comp1711259_c0	PF07443
comp1711690_c0	PF05778
comp17120_c0	PF00063,PF00080
comp1712117_c0	PF00806
comp17125_c0	PF06423
comp1713054_c0	PF00107,PF02826,PF00106,PF00899,PF02737,PF02685
comp1713462_c0	PF00063
comp1714145_c0	PF00078
comp17155_c0	PF02723
comp1717150_c0	PF03032,PF00539
comp1718_c0	PF01704
comp17202_c0	PF08496
comp172102_c0	PF06809,PF03554
comp1721481_c0	PF03547,PF03419
comp17218_c0	PF04847
comp17230_c0	PF00631
comp172324_c0	PF10716
comp17241_c0	PF02866,PF00056
comp1724139_c0	PF00260
comp17244_c0	PF05060
comp17252_c0	PF00662
comp1725401_c0	PF07721
comp17258_c0	PF02714
comp1725961_c0	PF00664
comp17265_c0	PF01981
comp1726927_c0	PF07714,PF00069
comp1728556_c0	PF02502,PF09179
comp1729374_c0	PF00169
comp1730_c0	PF02800
comp1730028_c0	PF01083
comp17301_c0	PF05887
comp17307_c0	PF02298,PF08499
comp1733877_c0	PF07953
comp17341_c0	PF03540
comp1734344_c0	PF02403
comp17362_c0	PF02460
comp17366_c0	PF00078
comp1736860_c0	PF02777
comp173694_c0	PF02068,PF01439
comp17372_c0	PF08039
comp17373_c0	PF01076
comp17380_c0	PF08092
comp17381_c0	PF03032,PF04995,PF11837
comp1739255_c0	PF04999,PF07813
comp1740730_c0	PF01428
comp17411_c0	PF00179,PF01010
comp1741772_c0	PF00295
comp1742252_c0	PF01648
comp1743752_c0	PF08069
comp1744519_c0	PF08926
comp17462_c0	PF03016
comp17465_c0	PF02905
comp17476_c0	PF05531,PF04977
comp1751251_c0	PF01095
comp17548_c0	PF02450,PF02311
comp1754851_c0	PF10716
comp17561_c0	PF00008,PF01136
comp17564_c0	PF01522,PF03065
comp1757064_c0	PF07714,PF00069
comp1757070_c0	PF00324,PF05822
comp1759016_c0	PF00665
comp17608_c0	PF00170,PF08369,PF07716
comp1762765_c0	PF12125
comp17630_c0	PF00078
comp17636_c0	PF12424
comp1764_c0	PF03544,PF08540
comp1764032_c0	PF08015,PF02271
comp17682_c0	PF01754
comp1769_c0	PF00520
comp17695_c0	PF04185,PF00802
comp177_c0	PF05399
comp177_c1	PF04434
comp1771145_c0	PF07777
comp17714_c0	PF02800
comp1773999_c0	PF01035
comp1775008_c0	PF00083
comp1775926_c0	PF04827
comp1778_c0	PF07690
comp17782_c0	PF03000
comp17784_c0	PF03171
comp17811_c0	PF07904
comp17846_c0	PF01776
comp1787_c0	PF00847
comp1787767_c0	PF10588
comp1788_c0	PF00410
comp17880_c0	PF08053
comp1788719_c0	PF07714,PF00069
comp17890_c0	PF11801
comp178963_c0	PF06459
comp17902_c0	PF00695
comp17916_c0	PF02260
comp17923_c0	PF00647
comp17925_c0	PF08088
comp1792787_c0	PF00116
comp17937_c0	PF01116
comp17989_c0	PF01918,PF02780
comp17992_c0	PF07714,PF00069
comp17998_c0	PF00464
comp18013_c0	PF04977
comp1804_c0	PF02485
comp18043_c0	PF00515
comp18045_c0	PF07074
comp18059_c0	PF00498
comp18073_c0	PF00702
comp18078_c0	PF02100,PF05764,PF04889,PF04546,PF06112,PF05505,PF00956,PF09026,PF03066,PF06524,PF09726
comp18080_c0	PF01466
comp1808066_c0	PF04117
comp180838_c0	PF02295,PF05064
comp18091_c0	PF01530
comp18093_c0	PF06743
comp18097_c0	PF02714
comp181_c0	PF00832
comp18105_c0	PF00437,PF03193,PF00711,PF00009,PF08477,PF00350,PF00005
comp18136_c0	PF00201
comp18140_c0	PF01702
comp1814156_c0	PF04111
comp18144_c0	PF07714,PF00069,PF05059
comp18150_c0	PF00335
comp18153_c0	PF00155
comp18159_c0	PF00428
comp18166_c0	PF07690
comp18184_c0	PF00075
comp18196_c0	PF05115
comp18222_c0	PF04810,PF00004
comp182287_c0	PF01766
comp1823047_c0	PF10440,PF09282
comp18262_c0	PF00076
comp18268_c0	PF00078
comp1828467_c0	PF01783
comp18286_c0	PF00702
comp18290_c0	PF02298
comp18302_c0	PF01554,PF00953
comp183060_c0	PF00514,PF10716
comp18308_c0	PF01249,PF03490
comp18325_c1	PF04647
comp18336_c0	PF05529
comp18339_c0	PF00044
comp18343_c0	PF02800
comp18357_c0	PF05750
comp1837797_c0	PF01747
comp18387_c0	PF08111
comp18395_c0	PF00293
comp1839932_c0	PF00083
comp18410_c0	PF01553
comp18426_c1	PF03526
comp18440_c0	PF03461
comp18462_c0	PF01165
comp1846344_c0	PF00734
comp18472_c0	PF00232
comp18473_c0	PF02324
comp18476_c0	PF06003
comp184762_c0	PF01182
comp18482_c0	PF08052
comp1849639_c0	PF00380
comp18498_c0	PF01282
comp185078_c0	PF04096,PF03169
comp185111_c0	PF01299
comp18516_c0	PF06236,PF02358
comp18519_c0	PF00462
comp185299_c0	PF02701
comp18549_c0	PF00158,PF06414,PF00004,PF03193,PF01637,PF05496,PF03969,PF00931,PF08477
comp1855141_c0	PF00377
comp18581_c0	PF07846
comp18584_c0	PF00420
comp18585_c0	PF02196
comp1861_c0	PF02399,PF06645,PF00265
comp1861664_c0	PF09142
comp18625_c0	PF00078
comp18626_c0	PF04869
comp186468_c0	PF03408
comp18657_c0	PF01404
comp18657_c1	PF07908
comp18691_c0	PF10541
comp18693_c0	PF00854
comp18697_c0	PF04362
comp1874_c0	PF07503
comp18745_c0	PF00171
comp18750_c0	PF00118,PF00020
comp18752_c0	PF03169,PF10808,PF06965
comp18754_c0	PF01344,PF05493
comp1878608_c0	PF11744
comp18801_c0	PF04977
comp1882833_c0	PF08091
comp18839_c0	PF07714,PF05445,PF00069
comp1884_c0	PF00687
comp18845_c0	PF00560
comp18865_c0	PF00922,PF02095
comp18880_c0	PF00067
comp1889_c0	PF06253
comp18891_c0	PF00083
comp18894_c0	PF05790
comp1889610_c0	PF00005
comp18898_c0	PF01040
comp18901_c0	PF00171
comp18902_c0	PF06385
comp18927_c0	PF07714,PF00069
comp18938_c0	PF05392
comp18948_c0	PF00462
comp18950_c0	PF06083,PF00501
comp18955_c0	PF08073,PF00072
comp18967_c0	PF01030
comp18985_c0	PF08100,PF09339
comp18990_c0	PF01439,PF02429
comp18993_c0	PF00430,PF04119
comp18994_c0	PF05680,PF10278
comp18996_c0	PF00906
comp18997_c0	PF06883
comp18998_c0	PF04947
comp19001_c0	PF03526
comp1902_c0	PF03552
comp19033_c1	PF00665
comp19049_c0	PF04625
comp19060_c0	PF01485,PF00098,PF00020,PF00130
comp19066_c0	PF08290
comp19098_c0	PF12105,PF03381
comp19113_c0	PF01185
comp19144_c0	PF00075,PF00999
comp1915_c0	PF03006
comp19159_c0	PF01479
comp191661_c0	PF02888
comp1917_c0	PF03104
comp19173_c0	PF00130
comp19174_c0	PF01699
comp19199_c0	PF00556,PF01365
comp19204_c0	PF05390,PF00347
comp19209_c0	PF00067
comp1921_c0	PF01293
comp19211_c0	PF03807,PF01370,PF04321,PF00056,PF00106,PF01073
comp19245_c0	PF00709
comp19266_c0	PF12125
comp19278_c0	PF01330
comp19316_c0	PF08996
comp19334_c0	PF02236
comp19342_c0	PF00136
comp1936_c0	PF07365
comp19364_c0	PF05832
comp19371_c0	PF00684,PF11023,PF01155,PF08063
comp19380_c0	PF02298
comp19393_c0	PF01107
comp194_c0	PF02148,PF00407
comp19400_c0	PF02910
comp19426_c0	PF10954
comp19427_c0	PF00078
comp1942784_c0	PF02198
comp19448_c0	PF01721,PF00170,PF07716
comp1947881_c0	PF01610
comp1948_c0	PF00763
comp194831_c0	PF02060,PF06009,PF06650,PF07926
comp19492_c0	PF03422
comp19502_c0	PF12235
comp19510_c0	PF05933
comp19527_c0	PF02140
comp19544_c0	PF00322
comp19550_c0	PF00380,PF00831
comp19554_c0	PF03836
comp19560_c0	PF00083
comp19567_c0	PF04687
comp19571_c0	PF03854
comp1958_c0	PF00355
comp19585_c0	PF00078
comp19590_c0	PF02365
comp19600_c0	PF04558,PF01084
comp19601_c0	PF04101
comp19606_c0	PF00032
comp196078_c0	PF00048,PF00649
comp19621_c0	PF08047
comp196284_c0	PF02981,PF07465,PF00440,PF00335
comp19631_c0	PF03032
comp19636_c0	PF03616
comp19637_c0	PF02260
comp1965_c0	PF07714,PF00069
comp19651_c0	PF01375
comp196694_c0	PF00967,PF02055
comp19672_c0	PF01097
comp19691_c0	PF00560
comp1971_c0	PF00665
comp19712_c0	PF10538
comp19717_c0	PF02177
comp1972947_c0	PF01428
comp19741_c0	PF04706
comp19744_c0	PF07684
comp19748_c0	PF00569
comp19759_c0	PF01028
comp1977_c0	PF06214
comp19775_c0	PF00319
comp19787_c0	PF08050
comp198_c0	PF01522
comp19814_c0	PF00198
comp19827_c0	PF00168
comp19828_c0	PF05393
comp198718_c0	PF00252
comp19873_c0	PF00324
comp19877_c0	PF09334
comp198923_c0	PF03171
comp19897_c0	PF01135,PF01269,PF08704
comp19909_c0	PF07690
comp19920_c0	PF01130
comp19926_c0	PF04111
comp19938_c0	PF01405
comp19942_c0	PF02993
comp19949_c0	PF00176
comp19965_c0	PF05453
comp19966_c0	PF08120
comp19982_c0	PF04177
comp19995_c0	PF00075
comp20000_c0	PF02979
comp20010_c0	PF03720
comp20034_c0	PF00499,PF00420
comp20036_c0	PF02705,PF00067
comp20043_c0	PF01926,PF00009
comp2005_c0	PF05964
comp20063_c0	PF03171
comp20072_c0	PF00203
comp20079_c0	PF03340
comp201041_c0	PF05656
comp20112_c0	PF08702,PF00831
comp20117_c0	PF01633,PF01163,PF06293,PF07714,PF00069
comp20143_c0	PF00641,PF07645
comp20144_c0	PF01135,PF01269,PF08704
comp20157_c0	PF00078
comp201842_c0	PF05837
comp202_c0	PF03920,PF01627
comp2021_c0	PF00237
comp20239_c0	PF01664,PF05193
comp20249_c0	PF10591,PF08785
comp20254_c0	PF01941,PF00438
comp202573_c0	PF00046,PF05009,PF01527
comp20275_c0	PF03091
comp20280_c0	PF05481
comp20284_c0	PF00180,PF03964
comp2030_c0	PF06432
comp2033_c0	PF01655
comp20363_c0	PF02365,PF00937,PF03539
comp2044_c0	PF02038,PF00096
comp20476_c0	PF00083,PF07690
comp20496_c0	PF00657
comp20541_c0	PF05529
comp205419_c0	PF07425
comp20544_c0	PF00066
comp20563_c0	PF00924
comp2057_c0	PF03193,PF01637,PF00931,PF02178
comp2057205_c0	PF01179
comp20574_c0	PF05507
comp2059_c0	PF00155,PF01212
comp205964_c0	PF00067
comp2060_c0	PF00108
comp20606_c0	PF04061
comp20638_c0	PF01064
comp206654_c0	PF00411
comp20669_c0	PF03051,PF00112
comp206864_c0	PF01420
comp2072_c0	PF00560
comp20745_c0	PF02816
comp20789_c0	PF02932
comp20798_c0	PF04545
comp208248_c0	PF10426
comp2085_c0	PF00181,PF05109
comp20920_c0	PF04777
comp20945_c0	PF04689,PF04893
comp20950_c0	PF04120
comp21001_c0	PF05393
comp2104_c0	PF10440
comp210421_c0	PF00008
comp21050_c0	PF06451
comp21076_c0	PF01476
comp21080_c0	PF03854
comp21103_c0	PF05764
comp211449_c0	PF01185,PF11716,PF02161
comp21245_c0	PF00091
comp2128749_c0	PF00083,PF07690
comp213207_c0	PF01539
comp213426_c0	PF06667
comp21355_c0	PF04838
comp21369_c0	PF00682,PF00332
comp21384_c0	PF12740,PF03171
comp21407_c0	PF00428,PF06072,PF10541,PF11837,PF11960
comp21429_c0	PF07714,PF00069
comp2146943_c0	PF00197
comp21496_c0	PF05365
comp21515_c0	PF03530
comp21527_c0	PF00304
comp21545_c0	PF00560
comp21573_c0	PF00560
comp2160_c0	PF07533
comp216435_c0	PF12249
comp21649_c0	PF00083
comp21696_c0	PF00080
comp2171332_c0	PF00217
comp217216_c0	PF01679
comp2173_c0	PF00560,PF00711
comp217394_c0	PF03496
comp21755_c0	PF01149
comp21758_c0	PF01008,PF04647,PF07851,PF06160,PF00669,PF02044,PF07926
comp2177_c0	PF07525,PF00179
comp21773_c0	PF02453
comp21778_c0	PF10591,PF05279
comp21813_c0	PF00707,PF00702
comp21816_c0	PF03245,PF08704
comp21833_c0	PF07716,PF04805
comp21835_c0	PF08771,PF02178
comp218391_c0	PF04083
comp21867_c0	PF00651
comp2187_c0	PF04281
comp21870_c0	PF05073,PF02025
comp21913_c0	PF00180
comp21914_c0	PF05144,PF00861
comp21917_c0	PF03938,PF12072,PF04144,PF04977
comp219219_c0	PF03857
comp21928_c0	PF11568
comp21929_c0	PF09402,PF11837
comp21931_c0	PF09048
comp21933_c0	PF00322,PF00155,PF04204,PF01212,PF00266,PF01053
comp21934_c0	PF01781
comp21937_c0	PF03553,PF06816,PF11540,PF02173,PF08271
comp21939_c0	PF00071,PF03193,PF00009,PF04670,PF00025,PF08477
comp21941_c0	PF00226
comp21944_c0	PF07714,PF00069
comp2195_c0	PF01701
comp21953_c0	PF09478
comp21954_c0	PF01569
comp21955_c0	PF02723,PF04258
comp219573_c0	PF04805
comp21961_c0	PF09177
comp21962_c0	PF02237,PF00560,PF11095
comp21963_c0	PF09202,PF00168
comp21964_c0	PF12590,PF08534,PF00578
comp21970_c0	PF03193,PF01926,PF02421,PF04548,PF00009,PF08477,PF06858,PF00350
comp21979_c0	PF00366
comp21981_c0	PF00515,PF02152,PF10186,PF06881
comp21985_c0	PF00647
comp21988_c0	PF04554
comp21989_c0	PF04120
comp21992_c0	PF00091,PF03953,PF01783
comp21999_c0	PF01323,PF00462,PF05715,PF00085
comp22002_c0	PF04689,PF01818,PF00281,PF03950,PF00673
comp22004_c0	PF06495,PF02535,PF05887,PF05843,PF00844,PF02932
comp22005_c0	PF00400
comp22008_c0	PF00404
comp22010_c0	PF00155,PF01212,PF00464
comp22013_c0	PF03110,PF00986
comp22017_c0	PF00240
comp22019_c0	PF01907,PF04060,PF00253
comp22020_c0	PF06422,PF00487,PF00335
comp22021_c1	PF05773,PF05743,PF00179
comp22025_c0	PF03041,PF02798,PF08046
comp22029_c0	PF00071,PF00437,PF01580,PF00931,PF00025,PF00735,PF08477
comp22030_c0	PF00435,PF02185,PF05478,PF00523,PF05008
comp22038_c0	PF00260
comp22039_c0	PF00174,PF08030,PF00175,PF00173,PF03404
comp22042_c0	PF09339
comp22043_c0	PF02866,PF00056
comp22045_c0	PF06841
comp22047_c0	PF01221
comp22048_c0	PF01717,PF09392
comp22052_c0	PF00107,PF02826,PF08240,PF02737,PF03446
comp22056_c0	PF03951,PF00120
comp22057_c0	PF04847,PF01368,PF00076
comp22061_c0	PF00160
comp22070_c0	PF00462
comp22075_c0	PF02798
comp22079_c0	PF02263,PF02841
[truncated: 18,748 more rows]
