# Supplementary material for: De novo Transcriptome Assembly and the Putative Biosynthetic Pathway of Steroidal Sapogenins of Dioscorea composita
Source: PLoS One. 2015 Apr 10;10(4):e0124560. doi: 10.1371/journal.pone.0124560 (PMC4393236; doi:10.1371/journal.pone.0124560)
Supplement: S6 Table — (XLSX) [file pone.0124560.s006.xlsx]

## Sheet: Sheet1
Unigene ID	Length	Description
comp56158_c0	1701	1-deoxy-D-xylulose 5-phosphate reductoisomerase,DXR
comp58765_c0	2539	1-deoxy-D-xylulose 5-phosphate synthase,DXS
comp60031_c0	2034	1-deoxy-D-xylulose 5-phosphate synthase,DXS
comp54482_c0	2653	1-deoxy-D-xylulose 5-phosphate synthase,DXS
comp60031_c1	995	1-deoxy-D-xylulose 5-phosphate synthase,DXS
comp49295_c0	5718	24-sterol C-methyltransferase
comp48971_c0	1745	24-sterol C-methyltransferase
comp58733_c0	2288	2-C-methyl-D-erythritol 2,4-cyclodiphosphate synthase,MCS
comp59256_c0	2665	3-beta-hydroxysteroid dehydrogenase
comp56330_c0	2214	3-beta-hydroxysteroid dehydrogenase
comp58151_c1	937	3-beta-hydroxysteroid-delta-isomerase
comp43626_c0	284	3-hydroxy-3-methylglutaryl-CoA reductase,HMGR
comp51520_c0	411	3-hydroxy-3-methylglutaryl-CoA reductase,HMGR
comp51520_c1	715	3-hydroxy-3-methylglutaryl-CoA reductase,HMGR
comp51520_c2	822	3-hydroxy-3-methylglutaryl-CoA reductase,HMGR
comp49147_c0	2409	3-hydroxy-3-methylglutaryl-CoA reductase,HMGR
comp43626_c1	1674	3-hydroxy-3-methylglutaryl-CoA reductase,HMGR
comp47801_c1	1323	4-diphosphocytidyl-2-C-methyl-D-erythritol kinase,CMK
comp52662_c0	4288	4-hydroxy-3-methylbut-2-enyl diphosphate reductase,HDR
comp60535_c0	4393	4-hydroxy-3-methylbut-2-enyl diphosphate synthase,HMED
comp57537_c0	1832	7-dehydrocholesterol reductase
comp38566_c0	220	C-4 methyl sterol oxidase
comp4923_c0	285	C-4 methyl sterol oxidase
comp275_c0	215	C-4 methyl sterol oxidase
comp275_c1	288	C-4 methyl sterol oxidase
comp44547_c0	558	C-4 methyl sterol oxidase
comp44547_c1	426	C-4 methyl sterol oxidase
comp52014_c0	1281	C-4 sterol methyl oxidase
comp40391_c0	300	C-4 sterol methyl oxidase
comp60622_c0	3227	cycloartenol synthase,CAS
comp51755_c0	1437	cycloeucalenol cycloisomerase
comp59386_c1	2186	Cytochrome P450
comp50858_c0	2032	Cytochrome P450 CYP4/CYP19/CYP26 subfamilies
comp916440_c0	271	Cytochrome P450 CYP4/CYP19/CYP26 subfamilies
comp38297_c0	319	Cytochrome P450 CYP4/CYP19/CYP26 subfamilies
comp38297_c1	397	Cytochrome P450 CYP4/CYP19/CYP26 subfamilies
comp8535_c0	328	Cytochrome P450 CYP4/CYP19/CYP26 subfamilies
comp29039_c0	1764	delta(14)-sterol reductase
comp54267_c1	439	delta(24)-sterol reductase
comp54267_c2	1386	delta(24)-sterol reductase
comp46977_c0	2139	delta(24)-sterol reductase
comp50859_c0	2138	delta(24)-sterol reductase
comp58860_c0	2326	diphosphomevalonate decarboxylase,MVD
comp46357_c0	1782	farnesyl diphosphate synthase,FPPS
comp48353_c0	1825	squalene synthase,SQS
comp51779_c0	1119	geranyl diphosphate synthase,GPPS
comp28990_c0	1058	geranyl diphosphate synthase,GPPS
comp29047_c0	1745	geranyl diphosphate synthase,GPPS
comp43603_c0	697	geranyl diphosphate synthase,GPPS
comp43603_c1	718	geranyl diphosphate synthase,GPPS
comp51779_c0	1119	geranyl diphosphate synthase,GPPS
comp55377_c0	1641	geranyl diphosphate synthase,GPPS
comp13793_c0	221	hydroxymethylglutaryl-CoA synthase,HMGS
comp38306_c0	831	hydroxymethylglutaryl-CoA synthase,HMGS
comp38306_c1	261	hydroxymethylglutaryl-CoA synthase,HMGS
comp38306_c2	205	hydroxymethylglutaryl-CoA synthase,HMGS
comp38306_c3	545	hydroxymethylglutaryl-CoA synthase,HMGS
comp4882_c0	266	hydroxymethylglutaryl-CoA synthase,HMGS
comp1063884_c0	242	hydroxymethylglutaryl-CoA synthase,HMGS
comp54106_c0	1841	hydroxymethylglutaryl-CoA synthase,HMGS
comp18395_c0	372	isopentenyl diphosphate isomerase,IDI
comp46053_c0	1441	isopentenyl diphosphate isomerase,IDI
comp581310_c0	273	methylsterol monooxygenase
comp55567_c0	1008	methylsterol monooxygenase
comp57081_c1	608	mevalonate kinase,MK
comp47249_c0	2035	phosphomevalonate kinase,PMK
comp59661_c0	1919	squalene monooxygenase,SQLE
comp48192_c0	1359	Sterol desaturase
comp637134_c0	203	acetyl-CoA C-acetyltransferase,atoB
comp810318_c0	221	acetyl-CoA C-acetyltransferase,atoB
comp911311_c0	256	acetyl-CoA C-acetyltransferase,atoB
comp58565_c0	604	protein farnesyltransferase，FNTA
comp54351_c0	892	prenyl protein peptidase,FACE2
comp62776_c0	1724	endopeptidase，STE24
comp55094_c0	1227	farnesol kinase,FOLK
comp40307_c0	1832	farnesol dehydrogenase,FLDH
comp50623_c0	1938	prenylcysteine alpha-carboxyl methylesterase,PCME
comp60198_c0	927	protein-S-isoprenylcysteine O-methyltransferase,ICMT
comp60706_c0	515	prenylcysteine oxidase,PCYOX1
